# Supplementary material for: Characterization of Metabolite Landscape Distinguishes Medicinal Fungus Cordyceps sinensis and other Cordyceps by UHPLC-Q Exactive HF-X Untargeted Metabolomics
Source: Molecules. 2023 Nov 24;28(23):7745. doi: 10.3390/molecules28237745 (PMC10708286; doi:10.3390/molecules28237745)
Supplement: Supplementary file 1 [file molecules-28-07745-s001.zip]

Archive with 1 entries (1 files):
- DataSheet.xlsx
