# Supplementary material for: Characterization of Metabolite Landscape Distinguishes Medicinal Fungus Cordyceps sinensis and other Cordyceps by UHPLC-Q Exactive HF-X Untargeted Metabolomics
Source: Molecules. 2023 Nov 24;28(23):7745. doi: 10.3390/molecules28237745 (PMC10708286; doi:10.3390/molecules28237745)
Supplement: Supplementary file 1 [file molecules-28-07745-s001.zip › DataSheet.xlsx]

## Sheet: Table S1
Table S1. Detailed information of pos metabolites detected in CS, CM, and CC.
ID	Metabolite	Metab ID	Library ID	level	M/Z	Retention time	Mode	Adducts	Charge	Formula	Error (ppm)	CAS ID	RSD	CM_1 Relative abundance	CM_2 Relative abundance	CM_3 Relative abundance	CM_4 Relative abundance	CM_5 Relative abundance	CM_6 Relative abundance	CC_1 Relative abundance	CC_2 Relative abundance	CC_3 Relative abundance	CC_4 Relative abundance	CC_5 Relative abundance	CC_6 Relative abundance	CS_1 Relative abundance	CS_2 Relative abundance	CS_3 Relative abundance	CS_4 Relative abundance	CS_5 Relative abundance	CS_6 Relative abundance	QC01	QC02	QC03
pos_100	1-[2-(4-fluorophenyl)pyrimidin-4-yl]-N-(3-methylbutyl)piperidine-3-carboxamide	metab_2	-	B(i)	388.254	3.0476	pos	M+NH4, M+Na, M+H	1	C21H27FN4O	8.54903	-	0.0127411	6.142	6.129	6.131	6.132	6.082	6.113	6.241	6.232	6.248	6.214	6.247	6.238	6.67	6.676	6.667	6.692	6.675	6.693	6.364	6.354	6.363
pos_1000	2-(2-Hydroxyethyl)-4-oxohexanedioic acid	metab_3	HMDB0258156	B(ii)	205.071	5.3512	pos	M+H-H2O, M+H	1	C8H12O6	-0.317319	-	0.00617093	5.32	5.321	5.278	5.332	5.32	5.361	3.205	3.184	2.983	3.661	2.978	3.337	4.879	4.927	4.779	4.811	4.852	4.873	4.945	4.949	4.95
pos_1001	8-Hydroxycarvotanacetone	metab_4	-	B(i)	169.122	5.2973	pos	M+H-2H2O, M+H	1	C10H16O2	-0.560417	-	0.00644852	5.02	5.013	5.01	5.029	5.01	5.021	4.191	4.187	4.215	4.118	3.913	4.068	3.507	3.654	3.635	3.862	4.214	3.973	4.605	4.6	4.605
pos_1009	13'-Carboxy-gamma-tocopherol	metab_11	HMDB0012557	B(ii)	510.354	5.5983	pos	M+K, M+ACN+Na	1	C28H46O4	-3.37172	-	0.0219871	4.875	4.87	4.832	4.966	5.075	4.856	5.495	5.282	5.377	5.219	5.128	5.121	5.473	5.399	5.384	5.395	5.394	5.408	5.225	5.207	5.224
pos_1013	(1beta,2beta,5beta)-p-Menth-3-ene-1,2,5-triol	metab_16	HMDB0038978	B(ii)	390.285	5.6292	pos	M+H-2H2O, 2M+NH4	1	C10H18O3	-0.510383	359875-80-2	0.0143542	5.014	5.057	5.081	5.021	5.053	4.958	6.119	6.08	6.108	6.086	6.064	6.074	4.285	4.3	3.384	4.527	4.235	4.407	5.637	5.625	5.627
pos_1017	Methyl salicylate	metab_20	HMDB0029817;HMDB0034172	B(i)	153.054	5.135	pos	M+H, M+CH3OH+H	1	C8H8O3	-0.673258	118-61-6;119-36-8	0.02364	5.122	5.166	5.166	5.143	5.128	5.124	4.622	4.633	4.628	4.625	4.624	4.624	4.768	4.755	4.754	4.756	4.75	4.767	4.738	4.755	4.756
pos_1022	MG(20:4-2OH/0:0/0:0)	metab_26	HMDB0260499	B(ii)	428.3	5.6676	pos	M+NH4, M+ACN+H	1	C23H38O6	-0.598921	-	0.00471373	5.888	5.862	5.891	5.875	5.901	5.871	6.135	6.11	6.105	6.123	6.122	6.091	5.268	5.238	5.152	5.232	5.27	5.385	5.885	5.883	5.881
pos_1025	Butyrylcarnitine	metab_29	LMFA07070054;HMDB0002013	B(ii)	480.325	5.6753	pos	M+H-H2O, 2M+NH4	1	C11H21NO4	-5.52842	25576-40-3	0.0302677	4.685	4.834	4.665	4.624	4.582	4.807	5.815	5.793	5.778	5.782	5.777	5.785	6.093	6.091	6.24	6.18	6.153	6.113	5.539	5.536	5.515
pos_103	Vulgarin	metab_34	HMDB0036130	B(ii)	306.17	3.2942	pos	M+H-H2O, M+ACN+H, M+H-2H2O	1	C15H20O4	1.29217	3162-56-9	0.0229777	5.265	5.267	5.235	5.152	5.24	5.095	6.395	6.387	6.39	6.371	6.375	6.341	5.279	5.195	5.119	5.199	5.277	5.255	5.879	5.876	5.86
pos_1033	Prostalene	metab_38	HMDB0256858	B(ii)	398.29	5.6676	pos	M+NH4, M+Na	1	C22H36O5	-0.560749	-	0.00584673	6.007	6.045	6.019	6.026	6.026	6.008	6.593	6.573	6.554	6.57	6.564	6.576	5.529	5.592	5.522	5.55	5.519	5.495	6.243	6.238	6.239
pos_1038	Isopiperitenone	metab_43	HMDB0302241	B(ii)	151.112	5.7374	pos	M+H-H2O, M+H	1	C10H14O	-0.327536	529-01-1	0.0316034	4.845	4.766	4.867	4.853	4.814	4.874	4.352	4.347	4.386	4.504	4.183	4.492	3.707	3.776	3.376	3.361	2.264	3.378	4.662	4.686	4.687
pos_1055	N-Palmitoyl Lysine	metab_62	HMDB0241929	B(ii)	367.332	5.7913	pos	M+H-H2O, M+CH3OH+H	1	C22H44N2O3	-0.108199	-	0.0512436	4.45	3.742	4.514	3.844	3.788	4.025	4.984	4.989	5.292	5.033	4.844	5.036	5.758	5.719	5.73	5.742	5.73	5.769	5.04	5.08	5.043
pos_1058	Pelargonic acid	metab_65	HMDB0000847;LMFA01010009	B(ii)	334.295	5.7991	pos	M+Na, 2M+NH4	1	C9H18O2	-0.751289	112-05-0	0.00577189	5.577	5.542	5.59	5.54	5.564	5.513	5.193	5.181	5.161	5.17	5.158	5.11	5.261	5.314	5.368	5.221	5.347	5.19	5.741	5.739	5.736
pos_107	Adenosine, 8-(butylamino)-N-cyclopentyl-	metab_78	HMDB0258096	B(ii)	407.239	3.518	pos	M+H-2H2O, M+H, M+H-H2O	1	C19H30N6O4	-3.80172	-	0.0105275	6.499	6.507	6.508	6.5	6.497	6.502	5.118	5.086	5.11	5.139	5.111	5.046	3.071	3.058	3.057	3.885	3.053	3.383	6.127	6.119	6.12
pos_1075	Hexosylsphingosine	metab_84	HMDB0253164	B(ii)	478.337	5.8458	pos	M+H-H2O, M+H	1	C24H47NO8	-0.682457	-	0.00288202	7.148	7.159	7.163	7.165	7.149	7.169	5.922	5.913	5.896	5.927	5.91	5.89	4.929	5.077	4.798	4.81	4.771	4.83	6.939	6.94	6.942
pos_1077	Oleoyl glycine	metab_86	HMDB0013631	B(ii)	381.311	5.8533	pos	M+H-H2O, M+ACN+H	1	C20H37NO3	-1.22894	2601-90-3	0.021758	6.155	6.16	6.165	6.158	6.118	6.15	6.191	6.185	6.168	6.185	6.18	6.182	4.659	4.34	4.156	3.915	4.419	4.041	6.038	6.021	6.022
pos_1079	N-Linoleoyl Lysine	metab_88	HMDB0241980	B(ii)	409.342	5.861	pos	M+H-H2O, M+H	1	C24H44N2O3	-1.08924	-	0.00738242	7.399	7.404	7.413	7.398	7.4	7.424	7.825	7.819	7.811	7.823	7.815	7.822	6.697	6.724	6.702	6.707	6.698	6.687	7.507	7.511	7.505
pos_1088	13-Docosenamide	metab_98	HMDB0244507	B(ii)	370.368	5.9069	pos	M+NH4, M+CH3OH+H	1	C22H43NO	0.158652	-	0.00919578	6.218	6.23	6.227	6.215	6.25	6.213	6.161	6.157	6.171	6.158	6.158	6.165	5.551	5.481	5.381	5.602	5.522	5.551	6.166	6.172	6.165
pos_109	CDP-DG(18:1-2OH(9,10)/i-13:0)	metab_100	HMDB0293418	B(ii)	970.472	3.5028	pos	M+2H, M+Na, M+H	1	C43H77N3O17P2	-8.08646	-	0.0213581	5.03	4.949	5.008	4.923	4.92	4.968	4.007	3.552	3.448	3.906	3.534	3.265	6.551	6.527	6.5	6.55	6.577	6.494	5.555	5.553	5.57
pos_1093	Austalide L	metab_104	HMDB0030158	B(ii)	446.253	5.9222	pos	M+NH4, M+ACN+H	1	C25H32O6	-0.62029	87833-52-1	0.0190087	5.616	5.575	5.843	5.815	5.895	5.7	6.026	6.137	6.034	6.099	6.036	6.001	6.95	7.01	6.977	6.952	6.976	6.997	5.907	5.922	5.909
pos_11	Hydroxypropionylcarnitine	metab_111	HMDB0013125;LMFA07070074	B(ii)	251.16	0.5289	pos	M+H-H2O, M+H, M+NH4, M+H-2H2O	1	C10H19NO5	-0.785547	-	0.0106396	7.824	7.825	7.804	7.811	7.8	7.791	7.816	7.81	7.807	7.825	7.837	7.846	6.106	6.11	6.088	6.119	6.067	6.087	7.733	7.73	7.724
pos_110	3-Ketopetromyzonol sulfate	metab_112	HMDB0259539	B(ii)	490.286	3.4098	pos	M+NH4, M+Na, M+H	1	C24H40O7S	5.12227	-	0.0119036	3.872	4.191	3.863	3.989	3.86	3.866	3.619	3.629	4.007	4.084	3.62	3.822	5.148	5.159	4.972	4.952	5.069	5.064	5.955	5.946	5.947
pos_1109	3-Hydroxy-10'-apo-b,y-carotenal	metab_122	HMDB0039019	B(ii)	425.304	5.9611	pos	M+NH4, M+CH3OH+H	1	C27H36O2	-1.6359	79709-31-2	0.0125325	5.562	5.501	5.477	5.511	5.525	5.579	5.758	5.788	5.81	5.808	5.777	5.829	6.075	6.106	6.082	6.141	6.12	6.119	5.508	5.516	5.518
pos_1115	Cer(d18:1/17:0)	metab_129	LMSP02010020;HMDB0240678	B(ii)	584.561	5.9688	pos	M+Na, M+CH3OH+H	1	C35H69NO3	-0.503067	67492-16-4	0.0125682	6.164	5.981	6.15	6.017	6.136	6.017	6.302	6.356	6.298	6.41	6.298	6.283	6.604	6.736	6.717	6.737	6.702	6.702	6.199	6.208	6.209
pos_112	Clindamycin	metab_134	HMDB0015321;PW_C009603;MJDBOTE0001514	B(i)	425.191	3.3791	pos	M+H-H2O, M+H, M+H-2H2O	1	C18H33ClN2O5S	10.0325	18323-44-9	0.00919587	7.255	7.24	7.254	7.233	7.242	7.234	6.275	6.256	6.261	6.237	6.248	6.251	4.846	4.771	4.698	4.585	4.741	4.723	6.902	6.9	6.894
pos_1134	PE(LTE4/14:1)	metab_150	HMDB0260709	B(ii)	827.458	6.039	pos	M+H-H2O, M+H	1	C42H73N2O11PS	-6.45454	-	0.00950309	5.128	5.13	5.134	5.134	5.132	5.138	7.076	6.982	7.051	7.057	7.018	6.998	5.036	5.023	5.021	5.024	5.018	5.034	6.693	6.699	6.701
pos_1136	PGP(22:5/16:0)	metab_152	PW_C063011;HMDB0116496	B(ii)	841.474	6.0467	pos	M+H-2H2O, M+Na	1	C44H78O13P2	-4.97222	-	0.0242547	6.982	6.985	6.989	6.989	6.986	6.992	7.049	7.033	7.128	7.125	7.06	7.118	6.89	6.877	6.876	6.878	6.872	6.889	6.86	6.881	6.871
pos_1138	Gamma-Linolenic Acid	metab_154	PW_C001772;HMDB0003073;LMFA01030141;MJDBOTE0001062	B(i)	296.258	6.0623	pos	M+H-H2O, M+NH4	1	C18H30O2	-1.21555	506-26-3	0.0385714	5.672	5.692	5.708	5.708	5.705	5.683	5.494	5.596	5.552	5.569	5.508	5.605	6.508	6.535	6.499	6.52	6.517	6.518	5.774	5.803	5.804
pos_1139	Latrunculin a	metab_155	HMDB0253989	B(ii)	422.196	6.0701	pos	M+H-H2O, M+H	1	C22H31NO5S	-8.93276	76343-93-6	0.0317041	6.904	6.993	7.021	6.988	7.039	7.026	5.996	5.438	5.206	4.944	4.761	4.489	5.148	5.217	5.037	5.168	4.904	4.695	6.82	6.818	6.795
pos_114	Mammea A/AB cyclo F	metab_156	HMDB0030713	B(ii)	445.161	3.2788	pos	M+H, M+Na, M+H-H2O	1	C25H26O6	-2.00468	30390-13-7	0.00853106	4.043	4.044	4.275	4.308	4.341	3.916	4.262	4.144	4.064	4.208	4.273	3.657	5.392	5.26	5.257	5.357	5.273	5.292	5.259	5.252	5.258
pos_1157	Dihomo-alpha-linolenic acid	metab_175	HMDB0060039	B(ii)	324.289	6.1791	pos	M+H, M+NH4	1	C20H34O2	-1.11836	17046-59-2	0.0223167	7.013	6.99	6.983	7.035	7.055	6.978	6.714	6.754	6.749	6.723	6.691	6.724	5.99	5.98	6.005	6.006	6.062	6.025	6.98	6.963	6.964
pos_1160	N-Linoleoyl Proline	metab_179	HMDB0241983	B(ii)	378.3	6.1868	pos	M+H-H2O, M+H	1	C23H39NO3	-0.747298	-	0.0163997	6.413	6.418	6.425	6.43	6.452	6.44	6.592	6.563	6.565	6.569	6.576	6.586	4.053	4.04	4.299	4.041	4.297	4.052	6.475	6.466	6.481
pos_1170	Palmitic amide	metab_190	HMDB0012273	B(ii)	256.263	6.2488	pos	M+H, M+ACN+H	1	C16H33NO	-1.05095	629-54-9	0.0206682	6.175	6.217	6.167	6.145	6.157	6.163	6.487	6.385	6.468	6.46	6.365	6.469	6.799	6.791	6.768	6.836	6.863	6.821	6.446	6.461	6.463
pos_1176	Imperialine	metab_196	HMDB0256206	B(i)	430.331	6.2641	pos	M+H, M+Na	1	C27H43NO3	-1.00086	61825-98-7	0.021548	6.313	6.312	6.319	6.307	6.275	6.283	6.27	6.199	6.279	6.206	6.135	6.27	4.024	4.01	4.009	4.012	4.205	4.022	6.272	6.288	6.289
pos_1182	DG(22:6-OH(17)/0:0/i-14:0)	metab_203	HMDB0298892	B(ii)	646.504	6.3029	pos	M+H-H2O, M+NH4	1	C39H64O6	-0.442675	-	0.0232979	5.986	5.935	5.928	6.029	6.011	5.925	4.035	4.045	4.04	4.037	4.036	4.098	4.18	4.167	4.166	4.169	4.163	4.179	5.794	5.791	5.775
pos_1183	N-Oleoyl Leucine	metab_204	HMDB0241962;LMFA08020116	B(ii)	396.347	6.3029	pos	M+H, M+Na	1	C24H45NO3	-1.01213	-	0.0114883	6.639	6.592	6.631	6.64	6.62	6.609	6.225	6.224	6.261	6.239	6.19	6.202	3.65	3.637	3.884	3.638	3.632	3.649	6.515	6.523	6.525
pos_119	Zedoarol	metab_211	HMDB0038202	B(ii)	229.122	3.0783	pos	M+H-H2O, M+H, M+H-2H2O	1	C15H18O3	-0.827822	103994-22-5	0.0259673	4.01	3.658	3.892	3.335	3.949	3.796	5.734	5.714	5.714	5.689	5.735	5.704	4.263	4.054	4.481	4.111	3.823	4.309	5.038	5.036	5.017
pos_1195	DG(i-18:0/0:0/18:3(9,11,15)-OH(13))	metab_217	HMDB0299737	B(ii)	635.524	6.4036	pos	M+H, M+ACN+H	1	C39H70O6	-1.65418	-	0.0336624	5.968	5.913	5.991	6.02	5.944	6.023	4.034	4.363	4.016	4.033	4.449	4.012	4.385	4.143	4.141	4.144	4.138	4.154	5.522	5.549	5.527
pos_1196	DG(15:0/18:3/0:0)	metab_218	PW_C003127;HMDB0007076	B(ii)	594.509	6.4114	pos	M+H, M+NH4	1	C36H64O5	-0.761743	-	0.0986038	6.708	6.671	6.76	6.765	6.756	6.784	6.169	6.153	6.094	6.221	6.186	6.129	2.409	2.396	2.395	3.03	4.733	4.274	6.451	6.527	6.528
pos_1197	DG(18:3(9,11,15)-OH(13)/0:0/a-15:0)	metab_219	HMDB0297662	B(ii)	575.467	6.4192	pos	M+H-H2O, M+NH4	1	C36H64O6	-0.159592	-	0.0429492	5.209	5.334	5.391	5.417	5.4	5.493	5.099	4.982	4.879	5.065	5.026	4.761	5.036	5.049	4.527	4.665	5.113	4.947	5.669	5.701	5.702
pos_1201	(3beta,22E,24R)-Ergosta-4,6,8(14),22-tetraen-3-ol	metab_225	HMDB0041050	B(ii)	377.32	6.442	pos	M+H-H2O, M+H	1	C28H42O	-0.811083	104729-39-7	0.014562	7.116	7.208	7.21	7.22	7.238	7.239	7.22	7.231	7.207	7.192	7.156	7.187	6.814	6.84	6.852	6.852	6.912	6.846	7.044	7.054	7.056
pos_1202	LysoPA(16:0/0:0)	metab_226	HMDB0007853	B(ii)	821.494	6.4575	pos	M+H, 2M+H	1	C19H39O7P	-0.524487	-	0.0436732	4.422	4.424	4.428	4.428	4.425	4.432	4.184	4.195	4.19	4.187	4.185	4.186	5.845	5.856	5.777	5.777	5.829	5.739	4.299	4.332	4.333
pos_1205	DG(20:4-OH/0:0/i-16:0)	metab_229	HMDB0299160	B(ii)	650.535	6.4729	pos	M+H-H2O, M+NH4	1	C39H68O6	-0.993916	-	0.031273	6.161	6.188	6.214	6.261	6.256	6.21	5.323	5.431	5.257	5.309	5.268	5.271	5.064	4.986	5.007	5.441	5.465	4.935	5.934	5.956	5.96
pos_1206	DG(18:3/18:3/0:0)	metab_230	PW_C003330;HMDB0007279	B(ii)	613.482	6.4885	pos	M+H, M+NH4	1	C39H64O5	-0.611735	-	0.0819359	5.93	5.877	5.949	5.922	5.914	5.861	4.857	4.917	4.826	4.697	4.626	4.383	5.394	5.211	5.268	5.41	5.133	5.459	5.57	5.633	5.634
pos_1211	Glucocerebrosides	metab_236	-	B(i)	696.54	6.5888	pos	M+H-H2O, M+H	1	C40H75NO9	-1.46594	-	0.0424552	6.605	6.657	6.701	6.649	6.719	6.756	7.175	7.141	7.171	7.066	7.05	7.194	6.25	6.244	6.353	6.258	6.328	6.369	6.653	6.684	6.686
pos_1214	DG(18:3/18:2/0:0)	metab_239	HMDB0007306;PW_C003357	B(ii)	632.524	6.6197	pos	M+H, M+NH4	1	C39H66O5	-1.04057	-	0.0343234	5.646	5.712	5.675	5.752	5.507	5.909	5.294	5.35	5.28	5.296	5.253	5.326	5.51	5.329	5.566	5.099	5.65	5.671	5.421	5.395	5.421
pos_1219	N(4)-Oleylcytosine arabinoside	metab_244	HMDB0255284	B(ii)	494.363	6.5733	pos	M+H-H2O, M+H	1	C27H47N3O5	7.52159	-	0.011902	6.029	6.006	5.982	6.024	6.094	6.097	6.031	6.07	6.057	6.016	5.975	6.101	5.273	5.09	5.363	5.122	5.255	5.211	5.897	5.905	5.907
pos_122	5-Methyl-2-furaldehyde	metab_245	HMDB0033002	B(i)	128.071	1.9283	pos	M+NH4, M+ACN+H, M+H	1	C6H6O2	0.388797	620-02-0	0.0305883	5.66	5.681	5.734	5.743	5.767	5.778	6.07	6.09	6.08	6.082	6.07	6.093	6.911	6.923	6.932	6.912	6.921	6.923	6.247	6.269	6.271
pos_1223	(9E,12E)-N-(2-Hydroxyethyl)octadeca-9,12-dienamide	metab_249	HMDB0247196	B(ii)	306.279	6.7431	pos	M+H-H2O, M+H	1	C20H37NO2	-1.09457	-	0.0240927	5.735	5.738	5.76	5.76	5.819	5.811	5.786	5.756	5.802	5.784	5.691	5.71	5.108	5.164	5.055	5.174	5.231	5.163	5.677	5.694	5.676
pos_1226	DG(18:3/18:1/0:0)	metab_252	HMDB0007304;PW_C003355	B(ii)	634.54	6.7892	pos	M+H, M+NH4	1	C39H68O5	-0.616555	-	0.0143784	6.032	5.983	6.051	6	6.057	6.042	6.709	6.583	6.619	6.506	6.544	6.648	6.943	6.908	6.848	6.847	6.801	6.838	6.543	6.554	6.543
pos_123	(2R,4S)-1-(Tert-butoxycarbonyl)-4-phenylpyrrolidine-2-carboxylic acid	metab_256	HMDB0242741	B(ii)	309.181	1.9283	pos	M+H, M+NH4, M+2H	1	C16H21NO4	-0.951546	-	0.00149509	5.303	5.245	5.273	5.27	5.266	5.242	6.636	6.641	6.631	6.621	6.617	6.631	8.069	8.078	8.086	8.083	8.084	8.071	7.604	7.603	7.603
pos_1230	PE(P-16:0/22:6)	metab_257	LMGP02030001;HMDB0005780	B(ii)	780.553	6.8504	pos	M+H, M+CH3OH+H	1	C43H74NO7P	-0.71776	206059-97-4	0.047126	6.727	6.758	6.777	6.812	6.724	6.777	6.608	6.429	6.483	6.409	6.452	6.46	7.945	7.961	7.946	7.93	7.918	7.884	7.264	7.299	7.3
pos_1233	Cer(d17:1/16:0)	metab_260	HMDB0240685	B(ii)	556.529	6.9352	pos	M+H-H2O, M+CH3OH+H	1	C33H65NO3	-0.7498	123065-40-7	0.0510459	5.666	5.79	5.66	5.821	5.795	5.782	5.481	5.474	5.42	5.386	5.49	5.467	4.863	4.85	4.849	4.851	4.845	4.862	4.833	4.871	4.872
pos_1237	Beta-Sitostenone	metab_264	LMST01040249;HMDB0033934	B(i)	413.377	7.1415	pos	M+H, M+ACN+H	1	C29H48O	-0.854406	1058-61-3	0.0244255	7.457	7.363	7.503	7.491	7.379	7.468	5.321	5.263	5.326	5.21	5.228	5.395	5.216	5.142	5.179	5.105	5.235	5.109	7.077	7.096	7.095
pos_124	1-Carboxyethylisoleucine	metab_267	HMDB0242158	B(ii)	245.149	1.9357	pos	M+Na, M+ACN+H, M+H	1	C9H17NO4	-0.694108	-	0.0112695	6.105	6.103	6.097	6.084	6.112	6.084	5.43	5.39	5.432	5.403	5.456	5.452	5.094	4.934	4.995	5.02	5.132	5.016	5.882	5.874	5.882
pos_1243	PA(18:1/18:3)	metab_271	LMGP10010880;HMDB0114929;PW_C062347	B(ii)	714.506	7.1343	pos	M+H, M+NH4	1	C39H69O8P	-0.434043	-	0.0656799	5.687	5.408	5.533	5.469	5.414	5.412	6.259	6.193	6.332	6.177	6.256	6.259	7.307	7.293	7.279	7.247	7.299	7.314	6.788	6.798	6.841
pos_1245	1-O-Isopentyl-3-O-octadec-2-enoyl glycerol	metab_273	HMDB0302897	B(ii)	427.378	7.2732	pos	M+H, M+NH4	1	C26H50O4	-0.555394	-	0.0156541	7.447	7.405	7.475	7.451	7.419	7.439	7.481	7.509	7.539	7.515	7.516	7.517	7.742	7.733	7.72	7.723	7.734	7.756	7.497	7.496	7.508
pos_1265	LysoPA(18:1/0:0)	metab_295	HMDB0007855	B(ii)	478.293	7.3121	pos	M+NH4, M+ACN+H	1	C21H41O7P	-0.110361	-	0.0439266	5.209	5.189	5.22	5.262	5.274	5.288	4.725	5.055	4.939	4.836	4.768	4.83	6.665	6.677	6.672	6.697	6.643	6.692	5.894	5.892	5.925
pos_1266	Pyroglutamyl-prolyl-arginine-4-nitroanilide	metab_296	HMDB0257386	B(ii)	520.265	7.3121	pos	M+NH4, M+ACN+H	1	C22H30N8O6	4.30853	-	0.0117718	5.146	5.072	5	5.024	4.986	5.079	4.796	4.903	4.694	4.678	4.706	4.79	6.753	6.78	6.776	6.789	6.752	6.794	5.877	5.875	5.885
pos_1278	2-Azetidinone	metab_309	HMDB0246560;HMDB0248795	B(ii)	72.0451	7.7472	pos	M+H, M+NH4	1	C3H5NO	9.56129	-	0.0410085	4.633	4.592	4.615	4.663	4.662	4.612	4.728	4.661	4.701	4.673	4.648	4.681	5.059	5.043	5.026	5.044	5.055	5.053	4.717	4.714	4.746
pos_128	(4S,6S)-3,4,5,6-Tetrahydro-4-hydroxy-6-methyl-2H-pyran-2-one	metab_311	HMDB0033302	B(ii)	131.07	1.9512	pos	M+H-H2O, M+ACN+Na, M+H	1	C6H10O3	0.312685	33275-54-6	0.0116764	5.707	5.747	5.732	5.746	5.757	5.744	5.826	5.836	5.828	5.822	5.801	5.817	5.402	5.343	5.308	5.375	5.369	5.32	5.617	5.625	5.626
pos_1296	LysoPE(18:3/0:0)	metab_329	HMDB0011508	B(ii)	476.275	7.3121	pos	M+H, M+Na	1	C23H42NO7P	-5.03875	-	0.0173091	4.322	4.278	4.235	4.294	4.495	4.167	3.758	3.74	4.15	4.148	1.051	4.199	6.054	6.098	6.064	6.102	6.02	6.124	5.451	5.449	5.463
pos_1313	PA(i-19:0/PGF1alpha)	metab_349	HMDB0268134	B(ii)	804.551	7.2888	pos	2M+3H2O+2H, M+ACN+H	2	C42H79O11P	4.52632	-	0.0099632	5.72	5.661	5.753	5.755	5.744	5.676	6.015	6.065	6.018	6.043	6.106	6.122	7.097	7.177	7.115	7.175	7.092	7.169	6.628	6.635	6.636
pos_1315	PS(22:2/15:0)	metab_351	HMDB0112763;PW_C061191;LMGP03010760	B(ii)	766.534	7.2888	pos	M+H-2H2O, M+H	1	C43H80NO10P	-4.56334	-	0.0492456	4.514	4.385	4.585	4.443	4.819	4.634	4.593	4.898	4.798	4.612	4.146	4.64	5.794	5.911	5.899	5.754	5.778	5.883	5.388	5.423	5.386
pos_1329	(3Z,6Z)-3,6-Nonadienal	metab_366	HMDB0031152	B(ii)	139.112	7.2732	pos	M+H-H2O, M+H	1	C9H14O	-0.798031	21944-83-2	0.0261498	5.663	5.65	5.722	5.713	5.661	5.658	5.742	5.753	5.786	5.756	5.77	5.801	5.986	5.984	5.98	5.98	5.98	6.01	5.727	5.727	5.747
pos_133	PE(PGJ2/20:5)	metab_367	HMDB0262579	B(ii)	430.722	2.0135	pos	M+2Na, M+2Na-H, M+2Na+H	2	C45H70NO10P	-9.79828	-	0.00549879	6.963	6.963	6.978	6.951	6.971	6.981	4.247	3.65	3.381	3.591	3.377	3.442	3.521	3.508	3.506	3.509	3.503	3.519	6.658	6.655	6.66
pos_1332	C16-Ceramide	metab_370	HMDB0004949;HMDB0249508	B(ii)	520.509	7.0594	pos	M+H-H2O, M+H	1	C34H67NO3	-0.126495	24696-26-2	0.0414605	6.21	6.249	6.311	6.296	6.114	6.244	3.87	3.881	3.876	4.099	3.872	4.21	4.967	4.944	4.733	4.936	5.135	4.778	5.608	5.576	5.579
pos_1333	Cer(d18:2/16:0)	metab_371	HMDB0240686	B(ii)	518.493	6.8427	pos	M+H-H2O, M+H	1	C34H65NO3	-0.468763	1919028-96-8	0.0264111	6.422	6.488	6.45	6.502	6.483	6.475	6.56	6.482	6.515	6.45	6.5	6.48	5.396	5.5	5.367	5.348	5.355	5.314	6.174	6.194	6.195
pos_1342	LysoPC(17:0/0:0)	metab_381	HMDB0012108	B(ii)	510.355	6.4961	pos	M+H, M+NH4	1	C25H52NO7P	-0.112884	50930-23-9	0.0415871	5.329	5.253	5.452	5.282	5.295	5.323	5.404	5.326	5.325	5.288	5.305	5.204	6.819	6.778	6.833	6.75	6.837	6.817	5.927	5.925	5.956
pos_1345	3-Oxo-2-(2-entenyl)cyclopentaneoctanoic acid	metab_384	HMDB0301805	B(ii)	277.216	6.4575	pos	M+H-H2O, M+H	1	C18H30O3	-0.932846	204135-86-4	0.0482309	6.193	6.188	6.226	6.212	6.258	6.211	5.799	5.819	5.745	5.754	5.78	5.764	5.452	5.409	5.438	5.363	5.557	5.373	6.073	6.11	6.111
pos_1351	Linoleic acid	metab_391	HMDB0247706;PW_C000530;HMDB0006270;HMDB0000673;LMFA01030120	B(ii)	263.237	6.4036	pos	M+H-H2O, M+H	1	C18H32O2	-0.56042	506-21-8;60-33-3	0.0450773	5.037	4.968	5.104	5.093	4.99	5.127	4.424	4.367	4.319	4.418	4.256	4.281	5.5	5.473	5.511	5.562	5.535	5.485	5.087	5.12	5.123
pos_1353	Glycyl-Serine	metab_393	HMDB0028850	B(ii)	195.099	6.3801	pos	M+H, M+CH3OH+H	1	C5H10N2O4	7.26593	-	0.0350427	5.357	5.399	5.452	5.417	5.422	5.42	5.475	5.483	5.498	5.507	5.482	5.519	5.553	5.544	5.533	5.532	5.558	5.558	5.522	5.548	5.55
pos_1356	Octadecanamide	metab_396	LMFA08010003;HMDB0034146	B(ii)	284.295	6.3569	pos	M+H, M+ACN+H	1	C18H37NO	-1.06714	124-26-5	0.0361663	6.605	6.542	6.623	6.648	6.552	6.632	6.823	6.823	6.875	6.875	6.863	6.885	7.136	7.04	7.067	7.129	7.112	7.063	6.927	6.953	6.926
pos_1358	(R)-3,4-Dihydro-2-methyl-2-(4,8,12-trimethyl-3,7,11-tridecatrienyl)-2H-1-benzopyran-6-ol	metab_398	HMDB0036368	B(ii)	424.321	6.3416	pos	M+K, M+ACN+H	1	C26H38O2	-1.16727	-	0.0354692	5.16	5.158	5.322	5.178	5.226	5.221	5.491	5.643	5.672	5.568	5.54	5.614	4.639	4.695	4.631	4.662	4.726	4.65	5.365	5.391	5.364
pos_1361	PC(18:2/16:0)	metab_402	LMGP01010932;PW_C004181;HMDB0008133	B(ii)	758.569	6.2488	pos	M+H, M+Na	1	C42H80NO8P	-0.494699	-	0.0751923	7.533	7.045	7.05	7.063	7.03	7.067	6.936	7.107	7.176	7.132	7.103	7.127	7.835	7.682	7.747	7.747	7.829	7.728	6.746	6.743	6.8
pos_1364	Hydroxyhexadecenoylcarnitine	metab_405	HMDB0253270	B(ii)	414.321	6.2332	pos	M+H-H2O, M+H	1	C23H43NO5	-0.884512	-	0.029266	6.487	6.516	6.491	6.427	6.507	6.488	5.095	5.044	5.086	5.098	4.598	4.999	4.742	4.729	4.728	4.731	4.725	4.741	6.251	6.268	6.277
pos_1365	2-Propanol, 1-((1-methylethyl)amino)-3-(2,4,6-tripropylphenoxy)-	metab_406	HMDB0246264	B(ii)	368.316	6.2254	pos	M+Na, M+CH3OH+H	1	C21H37NO2	-0.796436	-	0.0380794	5.65	5.689	5.641	5.597	5.695	5.671	6.041	5.992	6.04	6.047	5.962	6.023	5.498	5.485	5.484	5.486	5.48	5.497	5.827	5.856	5.857
pos_1367	Hexadecenoylcarnitine	metab_408	HMDB0253127	B(ii)	380.316	6.2023	pos	M+H-H2O, M+K	1	C23H43NO4	-0.564739	-	0.0126958	6.589	6.583	6.537	6.549	6.611	6.581	6.611	6.564	6.597	6.577	6.557	6.591	5.577	5.599	5.651	5.64	5.616	5.628	6.589	6.586	6.597
pos_1373	N-Eicosapentaenoyl Serine	metab_415	HMDB0242079	B(ii)	407.294	6.1712	pos	M+H-H2O, M+NH4	1	C23H35NO4	9.34281	-	0.00285811	6.31	6.333	6.338	6.343	6.354	6.329	6.471	6.479	6.501	6.469	6.456	6.49	4.857	4.975	5.01	5.301	5.104	5.193	6.319	6.32	6.321
pos_1374	Tetraethylene Glycol Monododecyl Ether	metab_416	HMDB0246913	B(i)	380.336	6.1712	pos	M+H, M+NH4	1	C20H42O5	-1.93583	-	0.0764532	5.061	5.01	5.031	5.028	5.048	5.01	5.079	5.032	5.067	4.986	4.954	4.98	5.624	5.606	5.659	5.606	5.709	5.633	5.216	5.156	5.214
pos_1379	PC(18:2/0:0)	metab_421	LMGP01050034;LMGP01050035	B(i)	520.34	6.1402	pos	M+H, 2M+H	1	C26H50NO7P	-0.561361	-	0.00572685	6.421	6.37	6.364	6.39	6.38	6.339	6.703	6.68	6.703	6.764	6.711	6.715	8.384	8.369	8.429	8.413	8.42	8.441	7.623	7.625	7.628
pos_1380	N-Docosahexaenoyl Proline	metab_423	HMDB0242020	B(ii)	426.301	6.1402	pos	M+H, M+ACN+H	1	C27H39NO3	0.845139	-	0.0276836	6.268	6.293	6.297	6.307	6.307	6.299	5.91	5.91	5.926	5.987	5.932	5.942	5.719	5.754	5.734	5.749	5.761	5.805	6.228	6.226	6.247
pos_1384	Soyasapogenol E	metab_427	HMDB0034652	B(ii)	498.394	6.1246	pos	M+Na, M+ACN+H	1	C30H48O3	-0.406273	6750-59-0	0.136431	5.627	5.756	5.856	5.802	5.798	5.861	5.535	5.372	5.439	5.44	5.469	5.475	5.266	5.253	5.252	5.254	5.248	5.265	5.341	5.234	5.34
pos_1387	2-(20-Hydroxyicosa-5,14-dienoylamino)acetic acid	metab_430	HMDB0255357	B(ii)	364.284	6.1011	pos	M+H-H2O, M+CH3OH+H	1	C22H39NO4	-1.01934	-	0.0281433	5.302	5.382	5.379	5.366	5.39	5.364	5.542	5.581	5.56	5.654	5.588	5.603	5.171	4.988	5.215	5.133	5.211	5.19	5.451	5.448	5.47
pos_1394	(3beta,5alpha,6alpha,7alpha,22E,24R)-5,6-Epoxyergosta-8,14,22-triene-3,7-diol	metab_438	HMDB0036304	B(ii)	444.346	6.0855	pos	M+H, M+NH4	1	C28H42O3	-2.27248	276864-98-3	0.013147	6.587	6.603	6.617	6.644	6.673	6.63	4.993	5.217	5.168	5.22	5.084	5.192	5.409	5.537	5.561	5.457	5.415	5.511	6.316	6.325	6.326
pos_140	Ponasteroside A	metab_445	HMDB0034091	B(ii)	336.172	2.0682	pos	M+2Na+H, M+2Na-H, M+2Na	2	C33H54O11	-1.20873	20117-33-3	0.0112995	4.481	4.309	4.315	4.35	4.519	4.659	6.62	6.597	6.598	6.603	6.639	6.588	3.395	3.382	3.431	3.384	3.378	3.394	5.975	5.966	5.974
pos_1415	N-Oleoyl-L-Serine	metab_462	HMDB0242185	B(ii)	370.295	6.0312	pos	M+H-H2O, M+H	1	C21H39NO4	-0.847131	-	0.0194149	5.272	5.342	5.407	5.267	5.382	5.341	5.454	5.476	5.487	5.475	5.482	5.435	5.169	5.156	5.154	5.157	5.151	5.167	5.26	5.275	5.26
pos_1416	Tributyl citrate	metab_463	-	B(i)	361.222	6.0312	pos	M+H, M+NH4	1	C18H32O7	-0.668885	-	0.00463669	5.392	5.435	5.376	5.361	5.401	5.379	4.956	5.04	4.987	5.048	5.079	4.986	6.098	6.17	6.101	6.154	6.157	6.162	5.719	5.722	5.718
pos_1437	Cyclosomatostatin	metab_486	HMDB0250619	B(ii)	802.427	5.9923	pos	M+Na, M+ACN+H	1	C44H57N7O6	1.30898	-	0.0546843	4.484	4.44	4.559	3.987	3.261	4.759	7.292	7.359	7.277	7.491	7.328	7.265	3.165	3.378	4.62	3.671	4.493	3.55	6.889	6.931	6.931
pos_1462	N-benzyl-3-phenoxypropanamide	metab_514	-	B(i)	238.122	5.9378	pos	M+H-H2O, M+H	1	C16H17NO2	-1.08342	-	0.0102627	6.252	6.257	6.259	6.259	6.265	6.275	4.313	4.558	4.486	4.424	4.49	4.508	3.835	3.821	3.82	3.823	3.817	3.833	6.035	6.042	6.044
pos_147	Boc-D-FMK	metab_522	HMDB0249331	B(ii)	281.149	1.9056	pos	M+2H, M+NH4, M+H	1	C11H18FNO5	-4.55691	-	0.018391	5.042	4.845	5.067	5.052	5.106	5.071	4.389	4.414	4.452	4.601	4.518	4.536	6.56	6.587	6.565	6.582	6.58	6.572	6.058	6.044	6.045
pos_1483	N-(14-Methylhexadecanoyl)pyrrolidine	metab_537	HMDB0034373	B(ii)	341.353	5.8991	pos	M+NH4, M+CH3OH+H	1	C21H41NO	-0.447553	260058-83-1	0.00793491	6.064	6.08	6.042	6.052	6.037	6.066	5.808	5.824	5.768	5.826	5.786	5.86	4.979	4.068	5.067	4.63	4.887	4.784	5.895	5.893	5.9
pos_1487	(2E,4E)-2,4-Nonadien-1-ol	metab_541	HMDB0034845	B(ii)	158.154	5.8913	pos	M+H-H2O, M+NH4	1	C9H16O	-0.814262	64576-90-5	0.0240328	5.752	5.755	5.74	5.757	5.75	5.76	5.777	5.804	5.799	5.801	5.792	5.798	6.332	6.354	6.317	6.324	6.325	6.33	5.88	5.894	5.874
pos_149	4-Hydroxyphenylpyruvic acid	metab_544	PW_C000558;HMDB0000707	B(ii)	198.076	1.9056	pos	M+NH4, M+ACN+H, M+H	1	C9H8O4	-0.431416	156-39-8	0.00166024	5.61	5.622	5.604	5.646	5.623	5.599	5.663	5.712	5.684	5.661	5.694	5.677	6.079	6.098	6.104	6.103	6.108	6.117	5.795	5.794	5.794
pos_1491	Alpha-Hederin	metab_546	HMDB0248219;HMDB0249131;MJDBOTE0000970	B(ii)	773.452	5.8759	pos	M+H-H2O, M+Na	1	C41H66O12	9.43786	27013-91-8	0.058299	3.486	3.216	4.622	3.726	3.819	3.752	6.316	6.366	6.384	6.374	6.328	6.344	6.966	6.951	6.932	6.925	6.94	6.955	5.302	5.346	5.348
pos_1492	3,4-dihydroxy-5-all-trans-hexaprenylbenzoate	metab_547	HMDB0304100	B(ii)	562.4	5.8759	pos	M+H-2H2O, M+H	1	C37H53O4-	-2.7611	-	0.0163546	6.408	6.433	6.415	6.464	6.426	6.446	6.157	6.219	6.191	6.21	6.206	6.217	4.458	4.199	4.475	4.2	4.478	4.583	6.117	6.129	6.13
pos_1493	20alpha-hydroxy cholesterol	metab_548	HMDB0006283;HMDB0245600	B(ii)	403.361	5.8759	pos	M+H-H2O, M+H	1	C27H46O2	9.04701	516-72-3	0.00346446	7.123	7.12	7.105	7.118	7.122	7.132	7.538	7.547	7.54	7.541	7.536	7.542	7.8	7.804	7.791	7.799	7.788	7.801	7.391	7.393	7.39
pos_1500	N-(1,3-Dihydroxyoctadec-4-en-2-yl)acetamide	metab_557	HMDB0247781	B(ii)	324.289	5.8685	pos	M+H-H2O, M+H	1	C20H39NO3	-0.854928	-	0.00644451	6.585	6.602	6.595	6.591	6.6	6.611	6.392	6.385	6.362	6.364	6.358	6.369	6.263	6.256	6.272	6.247	6.264	6.261	6.482	6.479	6.476
pos_1504	Hericenone F	metab_561	HMDB0039593	B(ii)	571.395	5.8533	pos	M+H-H2O, M+H	1	C35H54O6	-7.82536	141996-36-3	0.00516024	6.319	6.341	6.366	6.349	6.34	6.367	6.968	6.961	6.96	6.964	6.97	6.983	0.1911	4.964	0.1861	4.891	0.1849	4.681	6.579	6.582	6.584
pos_1510	(9S,10R,11E,13S)-9,10,13-Trihydroxyoctadec-11-enoylcarnitine	metab_568	HMDB0241533	B(ii)	474.342	5.8533	pos	M+H-H2O, M+H	1	C25H47NO7	-1.05585	-	0.00441674	7.353	7.363	7.373	7.366	7.344	7.376	7.21	7.213	7.208	7.207	7.201	7.215	5.911	5.93	5.954	5.924	5.932	5.909	7.226	7.229	7.225
pos_1517	Caprylic acid	metab_575	HMDB0304443;LMFA01010008;HMDB0000482;PW_C000366;HMDB0303345	B(ii)	311.221	5.838	pos	M+H-2H2O, 2M+Na	1	C8H16O2	6.98526	124-07-2;124-07-2;74-81-7	0.00646132	5.289	5.325	5.266	5.349	5.308	5.299	5.701	5.709	5.717	5.725	5.682	5.724	5.587	5.613	5.603	5.657	5.604	5.618	5.411	5.415	5.41
pos_152	Ametantrone	metab_578	HMDB0249621	B(ii)	435.198	2.1986	pos	M+Na, M+ACN+Na, M+H-2H2O	1	C22H28N4O4	-4.74108	-	0.00380073	7.093	7.074	7.095	7.089	7.08	7.069	7.529	7.55	7.547	7.543	7.553	7.53	4.224	4.009	4.205	4.055	3.923	4.1	7.187	7.184	7.185
pos_1525	Lauryldiethanolamine	metab_584	-	B(i)	274.274	5.7991	pos	M+H-H2O, M+H	1	C16H35NO2	-0.807741	-	0.00879477	7.004	6.952	7.071	6.964	6.995	6.883	7.156	7.089	7.129	7.133	7.022	7.031	7.616	7.616	7.67	7.604	7.619	7.567	7.082	7.075	7.076
pos_1526	Valnemulin	metab_585	HMDB0259752	B(ii)	606.397	5.7913	pos	M+ACN+H, M+2Na-H	1	C31H52N2O5S	6.77333	101312-92-9	0.00370005	6.486	6.495	6.472	6.492	6.481	6.486	4.889	4.838	5.176	4.933	5.068	4.96	4.973	4.96	4.959	4.961	4.955	4.972	6.254	6.251	6.253
pos_1532	PA(20:0/PGF1alpha)	metab_592	HMDB0264712	B(ii)	843.511	5.7761	pos	M+Na, M+K	1	C43H81O11P	-4.9626	-	0.00808235	6.719	6.767	6.767	6.739	6.752	6.745	6.339	6.35	6.345	6.342	6.341	6.341	6.485	6.472	6.47	6.473	6.467	6.484	6.459	6.452	6.458
pos_1539	Tangeraxanthin	metab_599	HMDB0039015	B(ii)	485.338	5.7685	pos	M+H, M+ACN+H	1	C34H44O2	-7.84164	-	0.0102361	5.84	5.818	5.833	5.768	5.752	5.81	5.75	5.732	5.767	5.742	5.756	5.697	3.932	3.919	3.918	3.921	3.915	3.931	5.481	5.473	5.48
pos_1549	MG(13:0/0:0/0:0)	metab_610	HMDB0072845	B(ii)	311.221	5.6676	pos	M+Na, M+ACN+H	1	C16H32O4	7.53064	-	0.0114997	5.082	5.09	5.084	5.169	5.094	5.022	6.159	6.159	6.148	6.149	6.131	6.127	5.443	5.557	5.499	5.432	5.505	5.545	5.688	5.685	5.678
pos_1565	Dehydrooreadone	metab_628	HMDB0036046	B(ii)	217.122	4.3231	pos	M+H-H2O, M+H	1	C14H18O3	-0.582599	124869-07-4	0.0109703	4.829	4.97	4.979	4.891	4.924	4.87	6.039	6.031	6.027	6.023	6.011	6.018	1.671	1.658	1.657	1.66	1.654	1.67	5.476	5.467	5.475
pos_1585	Deoxypyridinoline	metab_650	HMDB0000569	B(ii)	842.425	3.5413	pos	M+Na, 2M+NH4	1	C18H28N4O7	-0.0370838	83462-55-9	0.104833	4.88	4.855	4.953	4.767	4.961	4.833	4.523	4.534	4.529	4.526	4.525	4.525	4.669	4.656	4.654	4.657	4.651	4.667	4.824	4.843	4.754
pos_1586	Acetyl-L-tyrosine	metab_651	HMDB0000866;HMDB0244966	B(i)	224.092	3.5259	pos	M+H-H2O, M+H	1	C11H13NO4	-0.594528	537-55-3	0.0281034	4.747	4.727	4.744	4.699	4.649	4.741	3.162	3.75	3.167	3.164	3.163	3.164	4.094	4.47	4.107	4.485	4.2	4.411	4.696	4.674	4.675
pos_1592	Riboflavin (Vitamin B2)	metab_658	-	B(i)	377.145	3.3482	pos	M+H, M+Na	1	C17H20N4O6	-0.702504	-	0.0107914	5.966	5.989	5.994	5.959	5.969	5.972	6.472	6.467	6.379	6.445	6.411	6.446	6.694	6.727	6.6	6.686	6.675	6.669	6.692	6.69	6.683
pos_1597	Glu Trp	metab_663	-	B(i)	334.139	3.0858	pos	M+H-H2O, M+H	1	C16H19N3O5	-0.940004	-	0.0261677	5.62	5.616	5.597	5.589	5.559	5.531	4.044	4.457	4.328	4.174	4.373	4.271	4.42	4.241	4.505	4.315	4.159	4.338	5.278	5.257	5.259
pos_16	Elenolide	metab_666	HMDB0030018	B(ii)	242.102	2.1069	pos	M+NH4, 2M+ACN+Na, M+H, M+H-H2O	1	C11H12O5	-1.0936	24582-91-0	0.00789255	4.902	4.973	4.747	4.73	4.842	4.821	4.348	4.591	4.43	4.665	4.404	4.346	8.075	8.052	8.082	8.069	8.041	8.091	7.231	7.224	7.226
pos_1602	Ethylmethylhydroxypyridine succinate	metab_670	HMDB0252080	B(ii)	252.087	3.0631	pos	M+H-H2O, M+H	1	C12H13NO5	-0.499838	-	0.0257344	5.288	5.282	5.232	5.263	5.221	5.207	3.191	3.201	3.286	3.193	3.192	3.193	3.73	4.393	4.29	4.286	4.451	4.115	4.968	4.966	4.947
pos_1612	3-oxo-2-propyl-1,4-dihydroisoquinoline-1-carboxylic acid	metab_681	-	B(i)	251.139	2.8779	pos	M+H, M+NH4	1	C13H15NO3	-0.754065	-	0.0115848	5.685	5.65	5.638	5.652	5.628	5.602	5.963	5.975	5.972	5.988	5.967	5.981	5.414	5.353	5.443	5.431	5.388	5.432	6.309	6.3	6.301
pos_1613	Disialosyl galactosyl globoside	metab_682	HMDB0006588	B(ii)	483.678	2.8546	pos	M+2H, M+H	2	C36H59N3O27	8.94941	71764-07-3	0.00678081	7.333	7.341	7.31	7.325	7.3	7.312	6.288	6.289	6.28	6.307	6.27	6.262	6.406	6.393	6.391	6.394	6.388	6.404	7.084	7.082	7.078
pos_162	Glycylprolylhydroxyproline	metab_689	HMDB0002171	B(ii)	303.166	1.8828	pos	M+NH4, M+CH3OH+H, M+H	1	C12H19N3O5	-1.27408	2239-67-0	0.0165746	6.727	6.716	6.709	6.755	6.739	6.739	5.493	5.405	5.451	5.379	5.469	5.52	5.012	4.922	5.072	5.032	5.041	5.022	6.484	6.471	6.472
pos_1623	4-O-Methylpinosylvic acid	metab_693	HMDB0040868	B(ii)	288.123	2.6933	pos	M+H, M+NH4	1	C16H14O4	-0.861616	149697-30-3	0.013112	6.437	6.432	6.415	6.416	6.384	6.393	4.883	4.89	4.954	4.914	4.968	4.883	5.025	5.012	5.011	5.013	5.007	5.024	6.071	6.069	6.06
pos_1637	N-lactoyl-Tryptophan	metab_708	HMDB0062178	B(ii)	294.145	2.5085	pos	M+H, M+NH4	1	C14H16N2O4	0.0587895	-	0.0192189	5.254	5.235	5.16	5.216	5.26	5.256	4.803	4.858	4.771	4.717	4.836	4.677	6.191	6.177	6.182	6.187	6.168	6.169	5.565	5.55	5.551
pos_1642	2-(beta-D-Mannopyranosyl)-L-tryptophan	metab_714	HMDB0258059	B(ii)	367.15	2.4931	pos	M+H-H2O, M+H	1	C17H22N2O7	-0.47623	-	0.00827694	7.639	7.627	7.622	7.623	7.621	7.621	6.858	6.863	6.863	6.866	6.859	6.859	5.497	5.435	5.459	5.486	5.484	5.497	7.363	7.356	7.358
pos_1647	Ser Phe	metab_719	-	B(i)	253.118	2.4541	pos	M+H-H2O, M+H	1	C12H16N2O4	-0.773873	-	0.0121762	6.289	6.278	6.268	6.268	6.239	6.253	5.409	5.417	5.389	5.387	5.371	5.383	4.721	4.795	4.744	4.891	4.622	4.661	6.005	6.002	5.995
pos_165	(4-morpholin-4-yl-1-oxa-9-azaspiro[5.5]undecan-9-yl)-thiophen-3-ylmethanone	metab_722	-	B(i)	351.176	2.2909	pos	M+H-2H2O, M+H-H2O, M+H	1	C18H26N2O3S	5.9274	-	0.0156043	7.076	7.056	7.057	7.048	7.045	7.048	6.099	6.094	6.113	6.065	6.091	6.098	4.613	4.597	4.779	4.652	4.764	4.746	6.759	6.747	6.748
pos_1652	Halofenozide	metab_725	HMDB0253040	B(ii)	661.238	2.4465	pos	M+CH3OH+H, 2M+H	1	C18H19ClN2O2	5.05366	112226-61-6	0.0028945	6.34	6.317	6.298	6.316	6.327	6.326	4.957	4.919	4.717	4.862	4.851	4.836	4.857	4.844	4.842	4.845	4.839	4.855	5.996	5.998	5.999
pos_1656	H-Hyp-gly-OH	metab_729	HMDB0253018	B(ii)	153.066	2.4231	pos	M+H-2H2O, M+Na	1	C7H12N2O4	-0.437312	-	0.0100494	4.73	4.655	4.673	4.704	4.702	4.711	6.345	6.357	6.346	6.349	6.372	6.337	5.02	4.986	4.947	4.937	4.979	4.955	5.824	5.816	5.817
pos_1657	4-Methyl-1H-pyrrole-3-carboxamide	metab_730	HMDB0246501	B(ii)	125.071	2.4231	pos	M+H-H2O, M+H	1	C6H8N2O	0.670379	-	0.0223068	4.299	4.324	4.388	4.35	4.362	4.317	5.234	5.226	5.212	5.215	5.243	5.208	4.871	4.842	4.834	4.836	4.891	4.848	4.81	4.809	4.826
pos_1666	4,8-Dimethylquinoline	metab_740	HMDB0302402	B(ii)	175.123	2.3687	pos	M+NH4, 2M+Na	1	C11H11N	-1.84954	-	0.012036	6.059	6.042	6.042	6.035	6.051	6.035	5.832	5.823	5.839	5.831	5.837	5.832	5.399	5.397	5.462	5.422	5.38	5.406	5.858	5.849	5.857
pos_1671	Isocyclocalamin	metab_746	HMDB0035222	B(ii)	503.225	2.3065	pos	M+2H, M+H	1	C27H34O9	-5.31226	111004-32-1	0.066383	5.038	4.922	4.965	4.821	4.905	4.89	6.03	6.057	6.065	6.05	6.058	6.056	1.962	3.562	1.517	1.52	2.525	1.696	5.232	5.181	5.232
pos_1677	Trh-gly	metab_752	HMDB0259129	B(ii)	385.16	2.2526	pos	M+H-2H2O, M+H	1	C18H24N6O6	-4.04083	-	0.0162798	5.705	5.71	5.704	5.688	5.717	5.714	5.877	5.88	5.842	5.854	5.842	5.898	3.298	3.373	3.495	3.593	3.28	3.297	5.553	5.54	5.541
pos_1695	Homoanserine	metab_771	HMDB0005767	B(ii)	277.126	2.1829	pos	M+NH4, M+Na	1	C11H18N4O3	-5.97234	20314-38-9	0.0558132	3.618	4.221	3.926	3.822	3.622	3.816	4.603	4.539	4.737	4.742	4.74	4.77	5.693	5.707	5.741	5.739	5.687	5.751	4.374	4.333	4.333
pos_170	5-(2-Aminopropyl)benzofuran	metab_777	HMDB0246716	B(ii)	176.107	2.3687	pos	M+H, M+NH4, M+H-H2O	1	C11H13NO	-0.482564	-	0.00189662	5.293	5.266	5.255	5.267	5.278	5.273	5.022	5.039	5.031	4.982	5.036	5.022	4.08	4.046	4.353	3.942	4.503	3.992	5.035	5.035	5.036
pos_1702	Glutarylcarnitine	metab_780	HMDB0240779;LMFA07070066;LMFA07070091;HMDB0247852;HMDB0013130	B(ii)	298.128	2.1753	pos	M+H, M+Na	1	C12H21NO6	8.62845	102636-82-8	0.0196748	5.414	5.341	5.355	5.41	5.401	5.401	4.247	3.889	3.884	4.067	3.88	4.091	4.808	4.877	4.961	4.601	5.01	4.905	5.416	5.4	5.415
pos_1711	Olaquindox	metab_790	HMDB0255930	B(ii)	305.124	2.1523	pos	M+ACN+H, 2M+NH4	1	C12H13N3O4	-2.29993	-	0.00531003	4.228	4.153	4.219	4.097	2.769	1.899	6.83	6.811	6.83	6.814	6.855	6.827	4.962	4.978	4.965	5.029	4.869	5.085	6.254	6.255	6.258
pos_1714	Ser-Leu	metab_793	HMDB0258242;HMDB0029043	B(ii)	241.118	2.1446	pos	M+Na, M+ACN+H	1	C9H18N2O4	9.72319	6665-16-3	0.00358998	5.477	5.479	5.456	5.497	5.456	5.496	5.465	5.435	5.469	5.461	5.52	5.464	5.725	5.62	5.731	5.644	5.669	5.676	5.527	5.529	5.526
pos_1722	Tuliposide B	metab_801	LMFA13010038;HMDB0303141	B(ii)	312.13	2.1069	pos	M+NH4, M+CH3OH+H	1	C11H18O9	3.20363	19870-33-8	0.00428851	8.031	8.053	8.046	8.034	8.038	8.029	8.131	8.136	8.14	8.138	8.144	8.131	5.246	5.304	5.332	5.226	5.288	5.309	7.995	7.991	7.993
pos_1724	Styrene Oxide	metab_803	HMDB0062765	B(ii)	103.055	2.1069	pos	M+H-H2O, M+H	1	C8H8O	2.76589	1996-09-03	0.000396713	6.492	6.508	6.488	6.492	6.488	6.496	6.414	6.45	6.425	6.413	6.407	6.408	6.921	6.957	6.948	6.929	6.919	6.95	6.691	6.691	6.691
pos_1730	Acetanilide	metab_809	HMDB0001250	B(i)	118.065	2.1069	pos	M+H-H2O, M+NH4	1	C8H9NO	1.21992	55576-55-1;103-84-4	0.0193942	5.776	5.761	5.794	5.798	5.771	5.773	5.723	5.763	5.73	5.738	5.737	5.717	6.104	6.147	6.122	6.119	6.12	6.116	5.896	5.9	5.912
pos_1734	Isopetasoside	metab_813	HMDB0029622	B(ii)	379.208	2.0991	pos	M+H-H2O, M+NH4	1	C21H32O7	-9.69155	69809-29-6	0.0107048	6.357	6.382	6.366	6.39	6.372	6.336	5.561	5.418	5.599	5.44	5.527	5.501	3.721	3.708	3.707	3.709	3.707	3.72	6.008	6.002	5.999
pos_1736	3'-Hydroxy-T2 Toxin	metab_815	HMDB0036601	B(ii)	483.22	2.0917	pos	M+2H, M+H	1	C24H34O10	-5.30632	84474-35-1	0.0302352	3.9	2.492	1.71	3.636	1.805	2.395	5.766	5.774	5.844	5.776	5.847	5.827	4.942	4.203	4.661	4.71	4.552	4.598	4.968	4.964	4.943
pos_1738	L-Prolinamide, 5-oxo-L-prolyl-1-methyl-L-histidyl-	metab_817	HMDB0243934	B(ii)	377.192	2.0917	pos	M+H-2H2O, M+H	1	C17H24N6O4	-4.22303	-	0.0531755	6.938	6.939	6.91	6.93	6.934	6.899	5.835	5.836	5.799	5.764	5.811	5.781	5.907	5.893	5.892	5.895	5.889	5.905	6.616	6.63	6.585
pos_1740	Tyr Arg Asp	metab_820	-	B(i)	453.209	2.0838	pos	M+2H, M+H	1	C19H28N6O7	-0.833446	-	0.022312	5.439	5.379	5.449	5.458	5.508	5.465	6.544	6.537	6.537	6.52	6.545	6.546	3.411	2.885	3.539	3.418	3.973	3.132	5.886	5.869	5.87
pos_1742	Pyroglutamyl-3-methylhistidyl-prolinamide	metab_822	HMDB0245915	B(ii)	409.22	2.0838	pos	M+CH3OH+H, M+K	1	C17H24N6O4	0.960654	-	0.0271007	5.096	5.175	5.163	5.225	5.144	5.271	6.235	6.202	6.225	6.204	6.231	6.224	4.571	4.524	4.573	4.386	4.587	4.457	5.602	5.582	5.583
pos_1748	6-Hydroxy-9,9-dimethyl-5-(3-methyl-1-oxobutyl)-1-propyl-3H,9H-[1,2]-dioxolo[3',4':4,5]furo[2,3-f][1]benzopyran-3-one	metab_828	HMDB0034016	B(ii)	420.199	2.076	pos	M+H, M+NH4	1	C22H26O7	-6.77332	30390-08-0	0.0103625	5.481	5.571	5.525	5.53	5.542	5.585	7.175	7.168	7.162	7.169	7.178	7.178	3.924	3.746	3.745	4.478	3.741	3.976	6.541	6.538	6.532
pos_176	Aspartylglycosamine	metab_841	HMDB0000489	B(ii)	318.129	0.5975	pos	M+H-2H2O, M+H-H2O, M+NH4	1	C12H21N3O8	-0.958791	2776-93-4	0.0290052	6.577	6.6	6.592	6.61	6.592	6.596	6.178	6.158	6.21	6.172	6.207	6.163	5.641	5.609	5.551	5.519	5.612	5.554	6.325	6.346	6.323
pos_1780	N-(8-Amino-1-carboxyoctyl)-alanyl-proline	metab_864	HMDB0247737	B(ii)	396.188	1.9436	pos	M+2H, M+K	1	C17H31N3O5	-5.62267	-	0.00812375	3.762	4.119	4.343	4.172	4.19	4.057	6.705	6.689	6.679	6.688	6.681	6.68	3.669	3.656	3.655	3.658	3.652	3.668	5.942	5.948	5.949
pos_1788	Glycyl-L-Tyrosine	metab_872	HMDB0028853	B(i)	239.102	1.9436	pos	M+H, M+CH3OH+H	1	C11H14N2O4	-1.03327	658-79-7	0.00429086	6.009	6.019	6.02	5.979	5.997	6.001	5.659	5.646	5.614	5.606	5.618	5.656	4.891	4.753	4.943	4.922	4.822	4.972	5.847	5.844	5.845
pos_179	L-Pyroglutamyl-L-histidyl-3,3-dimethylprolinamide	metab_874	HMDB0257369	B(ii)	391.207	2.4619	pos	M+H-2H2O, M+H-H2O, M+H	1	C18H26N6O4	-4.04979	-	0.00639231	7.785	7.773	7.768	7.766	7.765	7.764	6.62	6.623	6.623	6.636	6.623	6.628	6.23	6.247	6.216	6.218	6.228	6.246	7.438	7.433	7.434
pos_1791	Betonicine	metab_876	HMDB0029412	B(ii)	160.097	1.9436	pos	M+H, M+NH4	1	C7H13NO3	-0.443541	515-25-3	0.00667786	6.315	6.338	6.33	6.321	6.332	6.327	4.605	4.517	4.531	4.583	4.546	4.559	4.938	4.979	4.923	4.881	4.846	4.815	5.965	5.969	5.97
pos_1799	Gln Trp Phe	metab_884	-	B(i)	480.22	1.9283	pos	M+2H, M+H	1	C25H29N5O5	-8.34582	-	0.0492669	5.424	5.43	5.396	5.334	5.391	5.409	6.386	6.393	6.402	6.36	6.384	6.401	4.871	4.808	4.832	4.926	4.847	4.836	5.711	5.748	5.749
pos_1805	MeTRH	metab_892	HMDB0254684	B(ii)	409.219	1.9283	pos	M+H, M+CH3OH+H	1	C17H24N6O4	0.199354	-	0.00931493	5.857	5.835	5.866	5.845	5.811	5.846	6.777	6.77	6.775	6.765	6.773	6.782	5.715	5.702	5.701	5.703	5.697	5.714	6.139	6.131	6.133
pos_1806	Scytalone	metab_893	-	B(i)	212.092	1.9283	pos	M+H, M+NH4	1	C10H10O4	-0.677096	49598-85-8	0.00487214	5.224	5.208	5.195	5.177	5.196	5.169	5.741	5.758	5.758	5.742	5.731	5.761	6.503	6.527	6.528	6.507	6.527	6.522	6.031	6.028	6.032
pos_1807	Nodakenetic	metab_894	HMDB0302268	B(ii)	247.096	1.9283	pos	M+H-H2O, M+H	1	C14H14O4	-0.797061	-	0.109881	2.34	2.343	2.346	2.347	2.344	2.35	2.104	2.347	2.303	2.283	3.787	2.425	5.669	5.633	5.637	5.642	5.65	5.589	4.669	4.574	4.618
pos_1809	4'-Aminopropiophenone	metab_896	HMDB0246624	B(ii)	182.118	1.9283	pos	M+H, M+CH3OH+H	1	C9H11NO	-0.439006	-	0.00566641	5.312	5.316	5.339	5.324	5.353	5.328	5.778	5.791	5.763	5.757	5.776	5.77	7.478	7.482	7.501	7.488	7.496	7.495	6.794	6.789	6.793
pos_1814	Phe Gln His	metab_902	-	B(i)	431.204	1.913	pos	M+2H, M+H	1	C20H26N6O5	-0.634344	-	0.0533579	4.737	4.731	4.443	4.517	4.33	4.826	6.076	6.097	6.071	6.054	6.065	6.102	4.452	3.471	3.47	3.472	3.469	3.483	5.035	4.993	5.033
pos_1818	Leu-Abu-OH	metab_906	-	B(i)	325.139	1.9056	pos	M+2H, M+H	1	C15H20N2O6	-0.20318	-	0.0044595	4.604	4.438	4.657	4.36	4.611	4.605	4.451	4.548	4.742	4.75	4.43	4.603	6.403	6.442	6.425	6.424	6.429	6.446	5.594	5.596	5.598
pos_1819	(4Z)-3-Hydroxytetradec-4-enedioylcarnitine	metab_907	HMDB0241370	B(ii)	208.636	1.9056	pos	M+2H, M+H	2	C21H37NO7	2.62684	-	0.141521	4.343	4.345	4.349	4.349	4.346	4.352	4.105	4.115	4.11	4.107	4.106	4.107	5.249	5.3	5.222	5.309	5.239	5.266	4.33	4.331	4.219
pos_1822	1-Acetamidocyclopentanecarboxylic acid	metab_911	-	B(i)	154.086	1.9056	pos	M+H-H2O, M+H	1	C8H13NO3	-0.397234	-	0.0091145	5.033	5.015	5.106	5.101	5.192	5.093	5.127	5.127	5.147	5.175	5.117	5.189	6.13	6.127	6.128	6.144	6.106	6.112	5.491	5.497	5.49
pos_1838	Adipate semialdehyde	metab_928	HMDB0012882	B(ii)	278.161	1.8372	pos	M+ACN+Na, 2M+NH4	1	C6H10O3	3.49312	928-81-4	0.0389931	4.975	4.93	4.916	4.936	4.965	4.982	5.986	5.981	5.981	6.001	6.043	5.993	4.805	5.039	4.983	4.893	4.873	5.011	5.011	5.01	5.04
pos_184	Indoleacrylic acid	metab_930	HMDB0000734	B(ii)	188.071	2.5784	pos	M+H, M+NH4, M+H-H2O	1	C11H9NO2	-0.687054	29953-71-7	0.00821803	8.063	8.046	8.05	8.042	8.039	8.034	7.498	7.517	7.505	7.504	7.497	7.507	8.047	8.043	8.038	8.059	8.02	8.053	8.044	8.037	8.038
pos_1857	Hydroxyprolyl-Valine	metab_948	HMDB0028876	B(ii)	213.123	1.3392	pos	M+H-H2O, M+H	1	C10H18N2O4	-0.687983	-	0.00382911	6.317	6.309	6.29	6.303	6.302	6.301	7.122	7.122	7.111	7.127	7.124	7.121	5.756	5.666	5.734	5.666	5.721	5.702	6.74	6.737	6.736
pos_1861	Vinylacetylglycine	metab_952	HMDB0000894	B(ii)	126.055	1.2924	pos	M+H-H2O, M+ACN+H	1	C6H9NO3	0.350164	73122-61-9	0.0334271	6.303	6.327	6.335	6.352	6.357	6.37	6.33	6.328	6.331	6.318	6.322	6.326	6.575	6.569	6.555	6.547	6.531	6.517	6.316	6.341	6.343
pos_1862	L-Allothreonine	metab_953	HMDB0004041	B(ii)	84.045	1.2924	pos	M+H-2H2O, M+Na	1	C4H9NO3	5.08642	24830-94-2;28954-12-3	0.0441437	6.27	6.256	6.252	6.242	6.241	6.241	6.581	6.625	6.612	6.586	6.597	6.598	6.889	6.903	6.901	6.895	6.892	6.89	6.492	6.489	6.523
pos_1864	Cyclosquamosin A	metab_955	HMDB0303367	B(ii)	321.664	1.2768	pos	M+2H, M+H	2	C31H43N7O8	-7.11335	-	0.0064578	3.596	3.598	3.602	3.602	3.69	3.606	6.766	6.776	6.759	6.742	6.752	6.732	3.503	3.49	3.489	3.492	3.486	3.502	6.188	6.183	6.184
pos_187	Adipamide	metab_961	HMDB0304762;LMFA08010017	B(ii)	306.213	0.6202	pos	M+H-2H2O, 2M+NH4, 2M+K	1	C6H12N2O2	-0.940527	-	0.00480482	6.016	6.002	6.049	6.049	6.032	5.976	5.852	5.939	5.878	5.882	5.86	5.902	6.176	6.156	6.167	6.194	6.209	6.149	6.075	6.072	6.071
pos_1872	(2S,3'S)-alpha-Amino-2-carboxy-5-oxo-1-pyrrolidinebutanoic acid	metab_964	HMDB0039110;HMDB0033436	B(ii)	231.098	1.1677	pos	M+H, M+NH4	1	C9H14N2O5	0.0863718	96562-85-5	0.0127607	6.46	6.467	6.457	6.454	6.432	6.442	5.943	5.945	5.924	5.92	5.919	5.944	6.294	6.287	6.248	6.291	6.276	6.272	6.42	6.417	6.409
pos_1874	Serylphenylalanine	metab_966	HMDB0029046	B(ii)	285.144	1.1909	pos	M+H-H2O, M+CH3OH+H	1	C12H16N2O4	-0.881136	16875-28-8	0.00865692	5.073	5.149	4.975	5.136	5.005	5.059	4.725	4.561	4.724	4.685	4.727	4.609	6.241	6.275	6.244	6.256	6.242	6.249	5.672	5.669	5.664
pos_1877	Sherry lactone	metab_969	HMDB0033286	B(ii)	172.097	1.1831	pos	M+H-H2O, M+ACN+H	1	C6H10O3	-0.899621	54656-51-8	0.00631952	5.902	5.907	5.889	5.923	5.917	5.93	6.006	5.998	5.981	6.008	5.998	5.988	5.882	5.905	5.877	5.858	5.868	5.842	5.891	5.895	5.89
pos_1881	9-(2-Amino-2-deoxy-d-xylofuranosyl) adenine	metab_974	-	B(i)	267.12	1.1677	pos	M+2H, M+H	1	C10H14N6O3	-0.378702	-	0.00653599	7.608	7.608	7.596	7.604	7.591	7.593	4.331	4.435	4.416	4.401	4.518	4.51	4.775	4.711	4.859	4.826	4.822	4.805	7.273	7.27	7.267
pos_1883	N-Acetylmuramoyl-Ala	metab_976	HMDB0060494	B(ii)	365.155	1.152	pos	M+H-H2O, M+H	1	C14H24N2O9	-0.173497	-	0.0206965	6.206	6.204	6.174	6.218	6.19	6.206	5.499	5.437	5.388	5.41	5.419	5.455	5.528	5.515	5.514	5.517	5.511	5.527	5.835	5.819	5.834
pos_1899	2-hydroxy-3-methylbutanedioylcarnitine	metab_993	HMDB0241030	B(ii)	274.128	0.5827	pos	M+H-H2O, M+H	1	C12H21NO7	-0.720654	-	0.0243132	5.442	5.437	5.432	5.458	5.442	5.377	4.761	4.75	4.897	4.618	4.666	4.648	4.761	4.748	4.747	4.749	4.743	4.76	4.906	4.924	4.906
pos_1922	Glycerylphosphorylcholine	metab_1019	HMDB0000086;HMDB0252858	B(ii)	296.066	0.6053	pos	M+Na, M+K	1	C8H20NO6P	-1.01589	28319-77-9	0.0412138	4.019	3.891	3.847	3.963	3.845	4.316	4.15	4.359	4.097	3.606	4.259	4.227	6.988	6.969	6.969	6.955	6.952	6.967	5.755	5.756	5.724
pos_1925	Estriol 3-sulfate	metab_1022	HMDB0251977	B(ii)	351.125	0.6127	pos	M+H-H2O, M+NH4	1	C18H24O6S	-4.12731	-	0.0130764	4.908	4.938	4.317	4.767	5.034	4.567	3.938	4.46	4.459	4.38	4.685	3.94	5.963	5.977	6.014	5.98	5.958	6.018	5.104	5.094	5.095
pos_1930	2-(1-Phenylpentoxycarbonyl)benzoic acid	metab_1028	HMDB0258130	B(ii)	330.169	0.6274	pos	M+NH4, M+CH3OH+H	1	C19H20O4	-3.06413	-	0.01491	6.421	6.429	6.455	6.437	6.443	6.386	6.072	6.144	6.144	6.065	6.122	6.086	5.756	5.684	5.738	5.654	5.711	5.692	6.155	6.144	6.143
pos_1935	5-Hydroxy-3-(4-hydroxybenzyl)-7,8-dimethoxy-4-chromanone	metab_1033	HMDB0037253	B(ii)	331.117	0.6348	pos	M+H, M+CH3OH+H	1	C18H18O6	-3.03056	93078-82-1	0.00847069	5.979	6.046	6.004	5.996	6.003	5.961	5.881	5.977	6.026	5.981	6.006	5.982	5.96	5.93	5.909	5.994	5.957	5.981	5.676	5.673	5.68
pos_1938	N-(1-Deoxy-1-fructosyl)alanine	metab_1036	HMDB0038662	B(ii)	234.097	0.6419	pos	M+H-H2O, M+H	1	C9H17NO7	-0.82428	16124-24-6	0.00549906	6.459	6.476	6.465	6.456	6.469	6.451	6.467	6.514	6.517	6.505	6.513	6.501	6.349	6.336	6.335	6.337	6.331	6.348	6.364	6.368	6.363
pos_194	(S)-beta-Aminoisobutyric acid	metab_1038	HMDB0002166	B(ii)	104.071	0.6348	pos	M+H, M+K, M+H-H2O	1	C4H9NO2	3.9358	4249-19-8	0.00186122	6.51	6.508	6.489	6.51	6.51	6.496	7.113	7.121	7.134	7.126	7.134	7.135	6.999	6.98	6.96	6.96	6.951	6.94	7.197	7.197	7.198
pos_1944	D-1-[(3-Carboxypropyl)amino]-1-deoxyfructose	metab_1043	HMDB0038663	B(ii)	266.123	0.6497	pos	M+H-H2O, M+H	1	C10H19NO7	-0.818076	10003-63-1	0.0135071	7.285	7.286	7.268	7.298	7.284	7.277	7.743	7.756	7.751	7.75	7.757	7.763	4.813	5.081	5.202	5.212	5.049	4.96	7.442	7.451	7.441
pos_1956	(3R,5S)-1-pyrroline-3-hydroxy-5-carboxylic Acid	metab_1054	HMDB0062585	B(ii)	162.076	0.68	pos	M+CH3OH+H, M+ACN+H	1	C5H7NO3	-1.01771	-	0.0104445	5.725	5.683	5.683	5.696	5.675	5.682	5.222	5.404	5.316	5.266	5.308	5.301	6.292	6.299	6.256	6.3	6.253	6.271	5.695	5.702	5.703
pos_1969	5-Aminopentanal	metab_1067	HMDB0012815	B(ii)	134.118	0.68	pos	M+CH3OH+H, M+ACN+H	1	C5H11NO	-0.501129	-	0.00902209	7.211	7.207	7.183	7.2	7.209	7.191	6.174	6.197	6.185	6.185	6.188	6.184	6.859	6.864	6.855	6.866	6.838	6.855	7.135	7.141	7.134
pos_197	2'-O-Methyladenosine	metab_1068	HMDB0004326	B(ii)	282.118	0.6497	pos	M+H-H2O, M+H, M+H-2H2O	1	C11H15N5O4	-5.6168	2140-79-6	0.0121143	6.878	6.878	6.895	6.844	6.861	6.854	6.695	6.751	6.744	6.708	6.726	6.744	5.169	5.212	4.415	4.989	4.75	4.836	6.723	6.732	6.723
pos_1971	Isoleucylproline	metab_1070	HMDB0011174	B(ii)	229.155	0.7028	pos	M+H, M+CH3OH+H	1	C11H20N2O3	-0.75933	37462-92-3	0.00674502	4.69	4.434	4.861	4.764	4.549	4.73	4.193	4.204	4.199	4.196	4.195	4.195	6.792	6.776	6.774	6.801	6.781	6.779	5.948	5.952	5.947
pos_1972	(+/-)-(E)-Ethyl-2-[(E)-hydroxyimino]-5-nitro-3-hexeneamide	metab_1071	HMDB0242267	B(ii)	233.124	0.7028	pos	M+H-H2O, M+NH4	1	C8H13N3O4	-0.92612	-	0.0146113	6.858	6.845	6.853	6.823	6.834	6.817	2.494	2.505	4.013	2.497	2.496	2.496	6.107	6.084	6.073	6.121	6.115	6.134	6.551	6.561	6.55
pos_198	Betaine	metab_1079	PW_C000030;HMDB0000043;MJDBTMA0000064	B(i)	118.086	0.6274	pos	M+H, 2M+H, M+K	1	C5H11NO2	0.992383	107-43-7;6915-17-9	0.00341888	7.551	7.57	7.564	7.546	7.562	7.545	7.482	7.494	7.505	7.497	7.519	7.5	7.898	7.906	7.905	7.9	7.894	7.897	7.654	7.657	7.656
pos_1991	4-Amino-3-hydroxybutanoylcarnitine	metab_1092	HMDB0241810	B(ii)	227.139	0.7106	pos	M+H-2H2O, M+H	1	C11H22N2O5	-0.976834	-	0.0130587	5.484	5.554	5.48	5.49	5.496	5.509	5.468	5.413	5.437	5.464	5.486	5.461	5.823	5.777	5.803	5.828	5.821	5.805	5.53	5.54	5.53
pos_2031	(+/-)-2-Dodecylcyclobutanone	metab_1138	HMDB0037544	B(ii)	256.263	0.0343	pos	M+NH4, M+ACN+H	1	C16H30O	-0.937901	-	0.0298903	6.03	6.092	6.124	6.123	6.133	6.147	6.217	6.262	6.267	6.285	6.243	6.27	6.463	6.545	6.573	6.61	6.535	6.612	6.08	6.102	6.103
pos_2042	Butanal	metab_1150	HMDB0003543	B(i)	73.0655	0.4594	pos	M+H	1	C4H8O	9.22826	123-72-8	0.0239512	4.638	4.692	4.638	4.636	4.638	4.651	4.697	4.73	4.732	4.768	4.808	4.811	5.018	5.05	5.068	5.055	5.089	5.05	4.781	4.798	4.8
pos_2052	Lysyl-Lysine	metab_1160	HMDB0304785;HMDB0028956	B(ii)	138.107	0.4981	pos	M+2H	2	C12H26N4O3	-0.411987	13184-13-9	0.012332	5.046	4.973	5.014	5.052	4.974	5.005	5.045	5.036	5.046	5.005	4.999	5.016	3.84	4.309	3.927	3.836	3.817	4.236	4.978	4.976	4.986
pos_2057	Lys Lys	metab_1165	-	B(i)	275.207	0.4981	pos	M+H	1	C12H26N4O3	-0.894157	-	0.0310387	5.088	4.999	5.02	4.974	4.909	4.875	5.44	5.368	5.371	5.408	5.429	5.446	3.971	3.958	3.957	3.959	3.953	4.395	5.059	5.081	5.058
pos_2063	Histidinal	metab_1172	HMDB0012234	B(ii)	184.045	0.5212	pos	M+2Na-H	1	C6H9N3O	-2.58114	23784-15-8	0.0647447	5.202	5.284	5.218	5.244	5.287	5.227	5.129	5.231	5.255	5.356	5.371	5.372	5.782	5.703	5.759	5.768	5.737	5.72	5.361	5.409	5.361
pos_2070	L-Histidinol	metab_1180	HMDB0003431	B(i)	142.097	0.5365	pos	M+H	1	C6H11N3O	-0.254372	4836-52-6	0.0303996	4.652	4.655	4.659	4.659	4.656	4.662	4.519	4.425	4.507	4.42	4.437	4.573	5.545	5.576	5.57	5.585	5.591	5.566	4.652	4.629	4.651
pos_2080	4-Amino-1-piperidinecarboxylic acid	metab_1190	HMDB0060385	B(ii)	145.097	0.5441	pos	M+H	1	C6H12N2O2	-0.0305747	959317-82-9	0.140618	3.498	3.501	3.505	3.505	3.502	3.508	3.261	3.271	3.266	3.501	3.262	3.263	3.406	4.157	3.871	4.002	3.622	3.861	4.28	4.278	4.381
pos_2081	Glycyl-Gamma-glutamate	metab_1191	HMDB0028855	B(ii)	168.077	0.5441	pos	M+H-2H2O	1	C7H13N3O4	-0.261205	-	0.010865	4.539	4.584	4.543	4.633	4.513	4.534	4.703	4.66	4.834	4.641	4.764	4.838	5.567	5.588	5.566	5.566	5.549	5.577	4.649	4.658	4.656
pos_2082	2-carboxy-L-xylonolactone	metab_1192	HMDB0304063	B(ii)	224.051	0.5441	pos	M+CH3OH+H	1	C6H7O7-	-6.46111	-	0.0246885	3.755	3.758	3.761	3.761	3.759	3.765	3.521	3.745	3.523	3.538	3.865	3.519	5.545	5.583	5.593	5.658	5.574	5.544	4.655	4.636	4.654
pos_21	L-Proline, 1-acetyl-4-hydroxy-, cis-	metab_1208	HMDB0253913	B(ii)	191.102	0.6652	pos	M+H-2H2O, M+NH4, M+H, M+H-H2O	1	C7H11NO4	-1.02912	-	0.00632682	7.461	7.453	7.447	7.45	7.451	7.448	6.68	6.684	6.678	6.675	6.684	6.685	7.896	7.89	7.889	7.895	7.887	7.896	7.367	7.371	7.366
pos_2107	2,3-Diaminopyridine	metab_1217	-	B(i)	110.072	0.5748	pos	M+H	1	C5H7N3	2.32834	-	0.0060579	5.509	5.5	5.517	5.517	5.538	5.476	5.394	5.396	5.407	5.406	5.45	5.45	6.682	6.67	6.672	6.673	6.67	6.682	6.046	6.05	6.045
pos_2111	2-(Malonylamino)benzoic acid	metab_1222	HMDB0039495	B(ii)	241.081	0.5748	pos	M+NH4	1	C10H9NO5	-5.50572	53947-84-5	0.021357	4.887	4.889	4.893	4.893	4.89	4.897	5.346	5.318	5.306	5.363	5.331	5.248	4.794	4.781	4.78	4.783	4.777	4.793	4.765	4.78	4.763
pos_2113	Argininosuccinic acid	metab_1224	HMDB0000052;PW_C000036	B(ii)	323.156	0.5748	pos	M+CH3OH+H	1	C10H18N4O6	-1.06594	2387-71-5	0.00874149	4.539	4.762	4.815	4.776	4.76	4.781	6.99	6.991	7.012	7.009	7.026	7.006	4.955	4.979	4.935	5.124	4.954	4.885	6.206	6.213	6.206
pos_2122	N,N'-diacetylchitobiose	metab_1234	HMDB0062702;HMDB0253938	B(ii)	457.203	0.5827	pos	M+CH3OH+H	1	C16H28N2O11	-0.462804	35061-50-8	0.00836435	6.444	6.455	6.462	6.457	6.453	6.433	6.191	6.176	6.233	6.234	6.239	6.204	6.173	6.159	6.158	6.161	6.155	6.171	6.142	6.15	6.145
pos_2123	Estriol-16-Glucuronide	metab_1235	HMDB0006766	B(ii)	509.174	0.5827	pos	M+2Na-H	1	C24H32O9	-3.2146	1852-50-2	0.0073459	5.989	5.99	5.975	5.98	5.967	5.906	5.65	5.702	5.742	5.726	5.753	5.665	4.235	4.285	4.221	4.223	4.217	4.234	5.71	5.715	5.709
pos_2133	Valganciclovir, (S)-	metab_1246	HMDB0259748	B(ii)	319.15	0.5901	pos	M+H-2H2O	1	C14H22N6O5	-4.01107	-	0.0160691	5.723	5.695	5.713	5.693	5.706	5.684	5.812	5.854	5.85	5.841	5.836	5.831	5.582	5.569	5.568	5.57	5.564	5.581	5.562	5.574	5.575
pos_2134	Acuminoside	metab_1247	HMDB0029347	B(ii)	471.218	0.5901	pos	M+Na	1	C21H36O10	-3.92429	120163-17-9	0.00903589	6.499	6.523	6.528	6.534	6.51	6.497	6.291	6.291	6.337	6.314	6.34	6.289	6.265	6.252	6.25	6.253	6.247	6.263	6.234	6.241	6.234
pos_2136	Sn-glycero-3-Phosphoethanolamine	metab_1249	HMDB0059660;HMDB0000114	B(ii)	238.045	0.5975	pos	M+Na	1	C5H14NO6P	-0.810431	1190-00-7	0.103684	4.32	4.323	4.326	4.327	4.324	4.33	4.083	4.093	4.088	4.085	4.084	4.085	5.307	5.248	5.196	5.292	5.148	5.309	4.198	4.279	4.278
pos_2137	5'-O-beta-D-Glucosylpyridoxine	metab_1250	HMDB0246884	B(ii)	349.16	0.5975	pos	M+NH4	1	C14H21NO8	-0.825784	-	0.0211173	5.524	5.525	5.54	5.512	5.527	5.531	5.756	5.759	5.765	5.764	5.746	5.703	5.413	5.4	5.399	5.401	5.395	5.412	5.427	5.442	5.426
pos_2139	L-Alanine	metab_1252	HMDB0062251;HMDB0000161;PW_C000105;MJDBAA00000185	B(i)	90.0555	0.6053	pos	M+H	1	C3H7NO2	5.64749	56-41-7;302-72-7	0.0035819	6.249	6.258	6.242	6.234	6.257	6.222	6.255	6.245	6.273	6.269	6.282	6.27	6.467	6.447	6.445	6.435	6.452	6.462	6.304	6.306	6.303
pos_2140	L-2,4-diaminobutyric acid	metab_1254	HMDB0006284;HMDB0002362	B(ii)	101.071	0.6053	pos	M+H-H2O	1	C4H10N2O2	3.1314	1758-80-1;305-62-4	0.0299707	3.05	3.053	3.056	3.057	3.054	3.06	3.074	2.947	2.818	2.973	3.37	3.544	5.751	5.754	5.742	5.722	5.755	5.725	4.084	4.088	4.063
pos_2144	Histidine glutamate	metab_1258	HMDB0253183	B(ii)	333.14	0.6053	pos	M+CH3OH+H	1	C11H16N4O6	-1.01371	-	0.0223089	5.628	5.697	5.691	5.628	5.644	5.663	4.962	4.973	4.968	4.965	4.963	4.964	5.108	5.094	5.093	5.096	5.09	5.106	5.077	5.094	5.078
pos_2145	N2-Fructopyranosylarginine	metab_1259	HMDB0041541	B(ii)	337.171	0.6053	pos	M+H	1	C12H24N4O7	-1.26663	162966-07-6	0.00126111	7.265	7.287	7.271	7.272	7.278	7.268	7.167	7.17	7.172	7.185	7.185	7.183	5.684	5.796	5.824	5.853	5.867	5.736	7.142	7.141	7.141
pos_2148	Hydrazinonicotinamide	metab_1262	HMDB0253240	B(ii)	153.077	0.6127	pos	M+H	1	C6H8N4O	-0.716957	-	0.0060333	6.116	6.135	6.108	6.12	6.12	6.123	5.746	5.757	5.752	5.749	5.748	5.748	5.892	5.879	5.877	5.88	5.874	5.89	5.864	5.859	5.863
pos_2149	Glycerophosphocholine	metab_1263	HMDB0008096;HMDB0008062;HMDB0008193;HMDB0008225;HMDB0008128;HMDB0008589;HMDB0008818;HMDB0008327;HMDB0008687;HMDB0008490;HMDB0007963;HMDB0008721;HMDB0008652;HMDB0008621;HMDB0011225;HMDB0007930;HMDB0008030;HMDB0007928;HMDB0008720;HMDB0007895;HMDB0008293;HMDB0008719;HMDB0008784;HMDB0008654;HMDB0008227;HMDB0008226;HMDB0008260;HMDB0008027;HMDB0007929;HMDB0008292;HMDB0008622;HMDB0008391;HMDB0011228;HMD…	B(i)	258.11	0.6127	pos	M+H	1	C8H20NO6P	-0.743296	28319-77-9	0.00602634	5.137	5.123	5.168	5.143	4.938	5.204	5.734	5.683	5.71	5.691	5.667	5.746	7.448	7.439	7.445	7.443	7.448	7.446	6.418	6.417	6.413
pos_215	Deoxynivalenol	metab_1264	HMDB0036156	B(ii)	297.133	3.9978	pos	M+H, M+NH4, M+H-2H2O	1	C15H20O6	-0.65307	51481-10-8	0.00638664	6.694	6.685	6.698	6.693	6.686	6.672	3.543	3.554	3.549	3.546	3.545	3.545	3.689	3.676	3.675	3.677	3.671	3.688	6.327	6.322	6.323
pos_2155	4-[(2R,5R)-5-(6-Aminopurin-9-yl)-3,4-dihydroxyoxolan-2-yl]butanamide	metab_1270	HMDB0257574	B(ii)	287.127	0.6274	pos	M+H-2H2O	1	C13H18N6O4	5.85819	-	0.0153366	6.113	6.136	6.106	6.134	6.119	6.096	6.672	6.716	6.747	6.727	6.745	6.727	5.737	5.824	5.751	5.747	5.694	5.785	6.667	6.665	6.655
pos_2158	Norethindrone oxime	metab_1273	HMDB0255732	B(ii)	358.175	0.6274	pos	M+2Na-H	1	C20H27NO2	-0.559421	-	0.0174285	6.796	6.805	6.818	6.806	6.832	6.79	6.76	6.785	6.832	6.766	6.797	6.816	6.776	6.788	6.777	6.774	6.794	6.803	6.983	6.973	6.969
pos_2159	Choline sulfate	metab_1274	HMDB0250194	B(ii)	405.076	0.6274	pos	2M+K	1	C5H13NO4S	-0.988816	4858-96-2	0.00258131	6.541	6.55	6.573	6.548	6.575	6.556	6.163	6.217	6.257	6.225	6.225	6.218	5.883	5.888	5.876	5.859	5.827	5.814	6.351	6.352	6.349
pos_2163	L-Canaline	metab_1279	HMDB0012251	B(ii)	291.129	0.6348	pos	2M+Na	1	C4H10N2O3	7.25152	496-93-5	0.0134635	2.085	2.052	2.086	1.698	1.695	3.012	3.533	3.116	3.267	3.386	2.837	4.139	5.271	5.316	5.169	5.263	5.344	5.468	5.607	5.617	5.607
pos_2164	6-Chloro-7,8-dihydroxy-3-allyl-1-phenyl-2,3,4,5-tetrahydro-1H-3-benzazepine	metab_1280	HMDB0258330	B(ii)	352.109	0.6348	pos	M+Na	1	C19H20ClNO2	3.26285	-	0.00911951	5.825	5.826	5.832	5.778	5.818	5.833	5.3	5.269	5.288	5.225	5.171	5.294	6.155	6.145	6.168	6.128	6.046	6.084	5.724	5.722	5.717
pos_2168	5'-N-Ethylcarboxamidoadenosine	metab_1284	HMDB0255498	B(ii)	309.129	0.6419	pos	M+H	1	C12H16N6O4	-5.57261	-	0.0186338	5.051	5.114	4.897	4.937	4.99	4.985	5.856	5.924	5.882	5.864	5.87	5.855	6.069	6.063	6.084	6.065	6.11	6.079	5.749	5.762	5.748
pos_2174	4-Trimethylammoniobutanoic Acid	metab_1290	PW_C000899;HMDB0001161	B(i)	146.117	0.6574	pos	M+H	1	C7H15NO2	-0.801209	407-64-7	0.00901253	6.206	6.217	6.205	6.219	6.216	6.211	7.084	7.096	7.093	7.097	7.108	7.103	6.281	6.285	6.274	6.296	6.273	6.298	6.647	6.653	6.646
pos_2178	Imidazole-4-Acetic Acid	metab_1294	HMDB0002024;MJDBOTE0000591	B(i)	127.05	0.6652	pos	M+H	1	C5H6N2O2	0.246314	645-65-8	0.0138672	6.544	6.53	6.519	6.526	6.546	6.511	5.218	5.208	5.263	5.21	5.258	5.249	5.51	5.569	5.538	5.518	5.54	5.546	6.246	6.255	6.245
pos_2190	Imidazoleacetic acid riboside	metab_1307	HMDB0002331	B(ii)	276.119	0.68	pos	M+NH4	1	C10H14N2O6	-0.997433	29605-99-0	0.0160812	4.557	4.438	4.38	4.146	4.143	4.33	4.664	4.489	5.009	5.095	4.916	4.904	6.505	6.488	6.478	6.541	6.501	6.523	5.686	5.697	5.685
pos_2191	4-Amino-3-hydroxybutyrate	metab_1308	HMDB0061877	B(ii)	161.092	0.6877	pos	M+ACN+H	1	C4H9NO3	-1.14354	-	0.0324315	5.161	5.156	5.112	5.117	5.206	5.115	5.223	5.234	5.209	5.213	5.258	5.294	5.276	5.36	5.272	5.36	5.329	5.337	5.121	5.145	5.121
pos_2194	D-Iditol	metab_1310	HMDB0250766	B(ii)	428.176	0.6877	pos	2M+ACN+Na	1	C6H14O6	5.01446	25878-23-3	0.0875609	5.147	5.291	5.123	5.153	5.217	5.327	5.38	5.201	5.186	5.359	5.456	5.435	5.025	5.012	5.01	5.013	5.007	5.023	5.022	5.019	5.084
pos_2205	Cytidine	metab_1321	HMDB0248553;HMDB0000089;PW_C000061;MJDBOTE0000789	B(i)	244.093	0.7028	pos	M+H	1	C9H13N3O5	-0.599675	65-46-3	0.0164163	4.854	4.941	4.871	4.703	4.834	4.728	5.602	5.604	5.628	5.562	5.569	5.609	4.605	4.592	4.59	4.593	4.587	4.603	5.185	5.196	5.182
pos_2206	ARGININOSUCCINATE	metab_1322	HMDB0000052;HMDB0248585	B(ii)	291.129	0.7028	pos	M+H	1	C10H18N4O6	-1.59394	2387-71-5	0.00297622	5.543	5.491	5.488	5.489	5.521	5.451	4.348	3.866	4.115	4.304	4.512	4.142	5.961	6.015	5.988	6.05	6.02	5.98	6.09	6.088	6.09
pos_2207	S-Adenosylmethioninamine	metab_1323	HMDB0000988;PW_C000783	B(ii)	320.145	0.7028	pos	M+H-2H2O	1	C14H23N6O3S+	9.69737	22365-13-5	0.016289	5.333	5.289	5.293	5.321	5.277	5.307	6.242	6.259	6.222	6.256	6.248	6.265	5.972	5.914	5.972	6.033	6.041	5.944	5.704	5.702	5.691
pos_2208	3'-Adenylic Acid	metab_1324	HMDB0258140;HMDB0003540	B(i)	348.07	0.7028	pos	M+H	1	C10H14N5O7P	-1.47633	84-21-9	0.01793	5.58	5.535	5.449	5.61	5.512	5.528	4.225	4.592	4.231	4.361	4.227	4.227	6.911	6.891	6.868	6.922	6.937	6.904	5.735	5.732	5.72
pos_2212	4-(4-Hydroxyphenyl)-2-butanone O-[2,6-digalloylglucoside]	metab_1329	HMDB0039314	B(ii)	613.159	0.7106	pos	M+H-H2O	1	C30H30O15	5.92715	105274-14-4	0.027334	4.726	4.926	4.556	4.556	4.553	4.56	5.323	5.344	5.341	4.754	5.188	5.06	6.689	6.664	6.738	6.782	6.731	6.737	5.751	5.749	5.771
pos_222	Diprop-2-en-1-yl (2Z)-but-2-enedioate	metab_1335	-	B(i)	214.107	4.2921	pos	M+NH4, M+Na, M+H	1	C10H12O4	-0.847973	-	0.0294977	3.837	3.878	3.458	3.94	3.927	3.736	5.603	5.58	5.539	5.571	5.548	5.573	4.227	4.25	4.475	4.228	4.548	4.25	5.045	5.043	5.066
pos_2228	3-Hydroxykynurenamine	metab_1343	HMDB0060281	B(ii)	213.123	0.749	pos	M+CH3OH+H	1	C9H12N2O2	-0.988679	-	0.00612082	5.26	5.265	5.202	5.251	5.316	5.271	5.953	5.966	5.892	5.928	5.945	5.969	3.97	4.223	3.955	3.958	4.012	3.968	5.512	5.509	5.507
pos_2229	2-Aminobutan-1-ol	metab_1344	HMDB0245012	B(ii)	72.0814	0.7567	pos	M+H-H2O	1	C4H11NO	7.27432	-	0.00715242	6.692	6.705	6.679	6.681	6.678	6.65	6.093	6.098	6.08	6.087	6.114	6.109	6.747	6.76	6.754	6.757	6.748	6.758	6.635	6.632	6.628
pos_2232	1,3-Diacetoxy-4,6,12-tetradecatriene-8,10-diyne	metab_1348	HMDB0030922	B(ii)	301.142	0.7567	pos	M+H	1	C18H20O4	-3.65716	29576-66-7	0.0125264	6.342	6.327	6.336	6.308	6.328	6.31	5.446	5.396	5.419	5.393	5.519	5.477	5.539	5.462	5.586	5.471	5.596	5.545	6.025	6.033	6.024
pos_224	Achillin	metab_1354	-	B(i)	247.133	4.3309	pos	M+H-2H2O, M+H, M+H-H2O	1	C15H18O3	-0.708738	5956-04-07	0.0224372	4.904	4.878	4.703	4.907	4.863	4.852	5.873	5.89	5.876	5.864	5.855	5.846	3.365	4.259	4.084	4.236	3.347	4.078	5.288	5.27	5.287
pos_2245	Lupiwighteone hydrate 7-glucoside	metab_1359	HMDB0034813	B(ii)	282.078	0.8106	pos	M+2Na	2	C26H30O11	-2.20915	-	0.00307966	5.714	5.701	5.655	5.68	5.689	5.66	6.243	6.239	6.245	6.214	6.216	6.216	6.834	6.843	6.843	6.853	6.868	6.845	6.03	6.027	6.028
pos_2247	N-(3-Phenylpropyl)-3,4-dihydroxybenzylidene cyanoacetamide	metab_1361	HMDB0255002;HMDB0259360	B(ii)	453.136	0.8106	pos	2M+3H2O+2H	2	C24H17N5O4	-7.91572	-	0.0144277	5.882	5.94	5.919	5.951	5.869	5.865	6.417	6.495	6.393	6.442	6.432	6.402	7.165	7.158	7.163	7.18	7.188	7.182	6.184	6.172	6.183
pos_227	Sambunigrin	metab_1384	HMDB0034981	B(ii)	260.089	4.2998	pos	M+H-2H2O, M+Na, M+H	1	C14H17NO6	-9.36862	99-19-4	0.020613	4.993	5.017	5.033	5.048	4.939	5.005	3.424	3.435	3.43	3.447	3.426	3.438	4.911	4.919	4.785	4.818	4.804	4.81	4.887	4.87	4.872
pos_2276	(S)-Methyl 2,5-diamino-5-oxopentanoate	metab_1391	HMDB0243735	B(ii)	143.081	0.9579	pos	M+H-H2O	1	C6H12N2O3	-0.337362	-	0.0110923	5.13	5.112	5.138	5.116	5.112	5.148	5.936	5.954	5.955	5.945	5.945	5.935	5.521	5.576	5.611	5.554	5.519	5.54	5.575	5.583	5.574
pos_2277	6-Hydroxyheptanoylcarnitine	metab_1392	HMDB0241680	B(ii)	334.161	0.9579	pos	M+2Na-H	1	C14H27NO5	1.55901	-	0.0251823	5.452	5.483	5.474	5.498	5.514	5.411	5.123	5.17	5.167	5.076	5.231	5.143	5.219	5.206	5.205	5.207	5.201	5.218	5.965	5.963	5.945
pos_2279	METHACHOLINE	metab_1394	HMDB0015654	B(i)	160.133	0.9736	pos	M+H	1	C8H17NO2	-0.740497	55-92-5	0.00832022	6.363	6.368	6.372	6.379	6.367	6.37	5.096	5.119	5.077	5.064	5.079	5.078	5.726	5.722	5.731	5.695	5.718	5.682	6.105	6.111	6.104
pos_228	Dilazep	metab_1395	HMDB0251363	B(i)	303.157	4.5783	pos	M+2H, M+Na, M+H	2	C31H44N2O10	1.02878	-	0.00868812	4.373	4.148	3.954	3.713	4.343	4.06	3.297	3.307	4.285	3.542	4.034	3.299	5.328	4.671	3.708	3.718	3.734	3.441	7.604	7.597	7.603
pos_2282	Epsilon-(Carboxyethyl)lysine	metab_1397	HMDB0251886	B(ii)	260.16	0.9814	pos	M+ACN+H	1	C9H18N2O4	-0.636405	-	0.00276832	6.447	6.454	6.439	6.45	6.443	6.44	5.994	6.004	5.999	5.996	5.995	5.996	6.139	6.126	6.125	6.127	6.121	6.138	6.109	6.11	6.108
pos_2283	5'-N-Methylcarboxamidoadenosine	metab_1398	HMDB0246883	B(ii)	277.103	0.9814	pos	M+H-H2O	1	C11H14N6O4	-5.20959	-	0.00542659	6.358	6.369	6.363	6.366	6.337	6.345	6.361	6.372	6.363	6.37	6.362	6.36	6.52	6.54	6.536	6.526	6.531	6.502	6.39	6.387	6.385
pos_2285	L-Norleucine	metab_1400	HMDB0001645	B(ii)	173.128	0.9891	pos	M+ACN+H	1	C6H13NO2	-0.595832	327-57-1	0.0404521	4.616	4.573	4.511	4.619	4.573	4.539	5.01	5.119	5.056	5.1	5.131	4.994	6.246	6.27	6.249	6.233	6.247	6.24	5.797	5.822	5.789
pos_2286	S-(2-Carboxyethyl)-L-cysteine	metab_1401	HMDB0246645	B(ii)	194.048	0.9891	pos	M+H	1	C6H11NO4S	-0.254932	-	0.00484166	5.693	5.684	5.704	5.696	5.674	5.698	4.706	4.745	4.684	4.744	4.831	4.675	5.387	5.395	5.333	5.359	5.362	5.359	5.539	5.535	5.538
pos_2287	1,N6-Ethenoadenosine	metab_1402	HMDB0244260	B(ii)	256.081	0.9891	pos	M+H-2H2O	1	C12H13N5O4	-5.36367	-	0.0129535	6.226	6.228	6.257	6.232	6.225	6.236	6.092	6.102	6.075	6.075	6.081	6.085	5.862	5.924	5.846	5.846	5.884	5.872	6.143	6.141	6.132
pos_2290	Diaminopimelic acid	metab_1406	HMDB0242532;HMDB0001370	B(ii)	173.092	0.9969	pos	M+H-H2O	1	C7H14N2O4	-0.309615	583-93-7	0.0124283	6.234	6.242	6.241	6.23	6.233	6.231	5.853	5.855	5.851	5.847	5.882	5.834	5.447	5.449	5.478	5.442	5.488	5.449	6.18	6.177	6.169
pos_2298	Prolyl-Arginine	metab_1414	HMDB0029011	B(ii)	272.171	1.0045	pos	M+H	1	C11H21N5O3	-1.03435	-	0.0118632	6.197	6.187	6.212	6.194	6.202	6.185	5.659	5.684	5.664	5.679	5.652	5.673	5.796	5.783	5.782	5.784	5.778	5.795	6.17	6.168	6.161
pos_2299	Cytosine	metab_1415	HMDB0000630;MJDBOTE0000458	B(i)	112.051	1.0123	pos	M+H	1	C4H5N3O	1.98589	71-30-7	0.0186014	5.732	5.726	5.729	5.716	5.73	5.72	6.294	6.306	6.303	6.3	6.306	6.286	5.009	4.954	4.94	4.901	4.947	4.969	5.985	5.999	5.984
pos_23	5-(3E-Pentenyl)tetrahydro-2-oxo-3-furancarboxylic acid	metab_1416	HMDB0030991	B(ii)	199.096	2.893	pos	M+H, M+Na, M+H-H2O, M+H-2H2O	1	C10H14O4	-0.393511	-	0.0138906	4.276	4.142	4.154	4.269	4.404	4.149	6.514	6.525	6.522	6.525	6.511	6.519	3.318	3.464	3.304	3.306	3.3	3.666	5.923	5.912	5.913
pos_230	Bruceine D	metab_1417	HMDB0249404	B(ii)	433.147	4.6636	pos	M+NH4, M+Na, M+H	1	C20H26O9	-0.424818	21499-66-1	0.0394794	4.68	4.725	4.756	4.757	4.744	4.471	6.554	6.557	6.549	6.537	6.527	6.52	4.369	4.356	4.354	4.357	4.351	4.367	5.931	5.9	5.93
pos_2300	Neotussilagine	metab_1418	HMDB0031820	B(ii)	244.093	1.0123	pos	M+2Na-H	1	C10H17NO3	3.17702	147730-89-0	0.00679469	5.968	5.958	5.942	5.969	5.936	5.977	6.475	6.488	6.459	6.468	6.474	6.47	4.751	4.904	4.787	4.858	4.824	4.817	6.155	6.149	6.151
pos_2301	Hexythiazox	metab_1419	HMDB0253168	B(ii)	370.135	1.0123	pos	M+NH4	1	C17H21ClN2O2S	1.36443	78587-05-0	0.0134102	5.486	5.489	5.492	5.492	5.49	5.496	6.137	6.085	6.098	6.12	6.108	6.11	5.394	5.381	5.38	5.382	5.376	5.393	5.372	5.361	5.363
pos_2317	DL-Buthionine sulfoximine	metab_1435	HMDB0251513;HMDB0249462	B(ii)	467.199	1.0434	pos	2M+Na	1	C8H18N2O3S	4.18335	-	0.0129032	4.095	4.283	3.734	3.954	4.131	3.621	6.231	6.192	6.177	6.208	6.205	6.171	3.519	3.506	3.505	3.508	3.501	3.518	5.368	5.377	5.378
pos_2323	Hyaluronic acid	metab_1442	HMDB0002061	B(ii)	439.156	1.059	pos	M+ACN+H	1	H2O.[C14H21NO11]n	-0.379322	9004-61-9	0.00533851	6.202	6.174	6.224	6.228	6.199	6.209	6.084	6.047	6.055	6.025	6.048	6.051	6.053	6.04	6.039	6.042	6.036	6.052	6.025	6.027	6.022
pos_233	Delta-CEHC	metab_1448	HMDB0242106	B(ii)	268.154	4.8724	pos	M+H-H2O, M+H, M+NH4	1	C14H18O4	-0.853411	-	0.0257956	5.838	5.873	5.856	5.849	5.865	5.85	4.846	4.805	4.82	4.819	4.792	4.812	2.418	2.405	2.404	2.406	2.4	2.417	5.518	5.498	5.499
pos_2336	CMP-2-aminoethylphosphonate	metab_1454	HMDB0060067	B(ii)	413.06	1.1209	pos	M+H-H2O	1	C11H20N4O10P2	-5.1391	-	0.0141127	6.018	5.962	5.967	5.986	6.054	6.003	6.601	6.57	6.561	6.572	6.56	6.545	6.974	6.98	6.974	6.997	6.987	6.975	6.451	6.448	6.439
pos_2337	Micheliolide	metab_1455	HMDB0254704	B(ii)	271.129	1.1287	pos	M+Na	1	C15H20O3	-7.37285	68370-47-8	0.0192793	5.572	5.441	5.487	5.564	5.536	5.483	6.16	6.157	6.157	6.138	6.152	6.135	4.695	4.651	4.472	4.893	4.73	4.78	5.712	5.695	5.703
pos_2338	Piperidines	metab_1456	HMDB0302905	B(ii)	351.176	1.1287	pos	2M+Na	1	C6H14NO4+	6.79442	-	0.0219088	6.359	6.354	6.35	6.378	6.342	6.366	6.394	6.4	6.372	6.376	6.368	6.374	6.195	6.182	6.181	6.183	6.177	6.194	6.181	6.179	6.164
pos_2343	Clofibryl glucuronide	metab_1462	HMDB0250343	B(ii)	207.034	1.1442	pos	M+H+Na	2	C16H19ClO9	-2.49016	-	0.0288821	5.513	5.398	5.509	5.475	5.463	5.437	5.88	5.88	5.855	5.844	5.879	5.85	6.645	6.647	6.646	6.652	6.659	6.653	5.936	5.937	5.915
pos_2345	2-Oxo-4-hydroxy-4-carboxy-5-ureidoimidazole	metab_1464	HMDB0059663;HMDB0301917	B(ii)	185.03	1.152	pos	M+H-H2O	1	C5H6N4O5	-0.56673	1320343-65-4	0.0126834	6.139	6.168	6.155	6.162	6.141	6.137	5.805	5.815	5.81	5.807	5.806	5.807	5.95	5.937	5.936	5.939	5.933	5.949	5.93	5.927	5.919
pos_2349	Pentostatin	metab_1468	HMDB0245535;HMDB0014692	B(ii)	286.151	1.1598	pos	M+NH4	1	C11H16N4O4	-1.18937	53910-25-1	0.0172044	6.095	6.103	6.104	6.093	6.08	6.066	6.225	6.207	6.217	6.2	6.202	6.203	5.98	5.992	6	5.996	5.963	5.975	6.055	6.066	6.052
pos_2354	Leu Arg	metab_1474	-	B(i)	288.203	1.1754	pos	M+H	1	C12H25N5O3	-1.16319	-	0.00905875	5.926	5.919	5.93	5.936	5.886	5.929	5.558	5.51	5.523	5.549	5.534	5.524	4.797	4.822	4.823	4.811	4.928	4.877	5.752	5.758	5.751
pos_2355	Amlodipine	metab_1475	PW_C002366;HMDB0005018;MJDBOTE0001438	B(ii)	450.176	1.1754	pos	M+ACN+H	1	C20H25ClN2O5	-6.22631	88150-42-9	0.0354136	6.026	6.057	6.028	6.014	6.02	6.017	4.497	4.495	4.476	4.217	4.512	4.427	4.36	4.347	4.346	4.349	4.343	4.359	5.382	5.379	5.354
pos_2368	Ticarcillin	metab_1486	HMDB0015545	B(ii)	407.03	1.2144	pos	M+Na	1	C15H16N2O6S2	-9.92661	34787-01-4	0.00979237	6.341	6.342	6.343	6.358	6.357	6.346	6.077	5.947	6.005	5.915	5.951	5.972	6.827	6.846	6.83	6.829	6.848	6.84	6.393	6.391	6.385
pos_237	2-O-alpha-D-Glucopyranosyl-O-beta-D-galactopyranosylhydroxylysine	metab_1488	HMDB0246739;HMDB0000585	B(ii)	509.2	5.135	pos	M+Na, M+K, M+NH4	1	C18H34N2O13	8.56296	32448-35-4	0.0141484	7.025	7.071	7.099	7.086	7.079	7.06	4.103	3.748	4.147	0.6587	4.044	0.6583	0.7741	0.7633	0.7623	1.55	0.7593	0.7731	6.832	6.821	6.822
pos_2370	2'-C-Methylcytidine	metab_1489	HMDB0245530	B(ii)	275.135	1.2222	pos	M+NH4	1	C10H15N3O5	-1.35698	-	0.0151397	5.692	5.661	5.667	5.695	5.65	5.676	5.935	5.898	5.902	5.839	5.869	5.895	4.478	4.075	4.322	4.527	4.677	4.765	5.63	5.627	5.617
pos_2376	Aspartyl-Leucine	metab_1495	HMDB0028757	B(ii)	229.118	1.2378	pos	M+H-H2O	1	C10H18N2O5	-0.530341	-	0.0161453	6.057	6.036	6.025	6.043	6.019	6.062	5.869	5.955	5.945	5.837	5.914	5.916	3.723	3.608	3.628	3.609	3.603	3.992	5.887	5.884	5.874
pos_2386	9H-Purine-9-ol	metab_1506	HMDB0247704	B(ii)	137.046	1.2611	pos	M+H	1	C5H4N4O	-0.565368	-	0.00159042	6.01	6.009	6.015	6.01	6.004	6.023	5.738	5.719	5.71	5.713	5.698	5.706	5.582	5.577	5.575	5.579	5.584	5.543	6.184	6.184	6.186
pos_2413	Tenuazonic acid	metab_1537	HMDB0036074	B(ii)	180.102	1.3157	pos	M+H-H2O	1	C10H15NO3	-0.593082	27778-66-1;610-88-8	0.0148064	5.16	5.102	5.22	5.178	5.209	5.218	5.523	5.619	5.642	5.593	5.591	5.604	6.393	6.411	6.424	6.397	6.396	6.397	5.699	5.709	5.711
pos_2414	Hydroxyvalerylglycine	metab_1538	HMDB0094717	B(ii)	217.118	1.3157	pos	M+ACN+H	1	C7H13NO4	-0.621588	-	0.0100569	6.812	6.79	6.791	6.788	6.775	6.779	6.118	6.128	6.125	6.109	6.113	6.126	5.139	5.12	5.15	5.096	5.163	5.117	6.695	6.686	6.688
pos_2417	Linatine	metab_1541	HMDB0038516	B(ii)	323.135	1.3157	pos	M+ACN+Na	1	C10H17N3O5	8.90323	10139-06-7	0.00499181	3.482	3.845	3.49	3.487	3.531	3.526	5.862	5.84	5.808	5.816	5.855	5.826	3.388	3.375	3.374	3.377	3.371	3.387	5.296	5.299	5.295
pos_2418	N-Acetyl-1-aspartylglutamic acid	metab_1542	HMDB0255414;HMDB0001067	B(ii)	346.124	1.3157	pos	M+ACN+H	1	C11H16N2O8	-0.773055	3106-85-2	0.00665731	6.455	6.454	6.46	6.457	6.45	6.448	4.555	4.508	4.599	4.596	4.581	4.615	5.154	5.049	5.183	5.04	5.06	5.059	6.167	6.165	6.161
pos_2428	4-Imidazolone-5-propionic acid	metab_1553	HMDB0001014;PW_C000802	B(ii)	121.04	1.3392	pos	M+H-2H2O	1	C6H8N2O3	0.630367	17340-16-8	0.0712607	2.953	2.977	3.025	2.959	2.956	2.978	2.715	2.726	2.721	2.718	2.717	2.717	4.768	4.708	4.7	4.699	4.783	4.746	4.605	4.657	4.604
pos_2429	Nepicastat	metab_1554	HMDB0255536	B(ii)	334.059	1.3392	pos	M+K	1	C14H15F2N3S	0.700691	-	0.00607101	3.603	4.445	4.255	4.067	4.555	4.051	3.365	3.376	3.371	3.368	3.367	3.367	6.372	6.386	6.361	6.366	6.37	6.356	6.087	6.091	6.086
pos_2433	N2-Succinyl-L-ornithine	metab_1559	HMDB0001199	B(ii)	233.113	1.3626	pos	M+H	1	C9H16N2O5	-0.672375	899816-95-6	0.00576613	6.441	6.442	6.448	6.442	6.443	6.423	6.779	6.796	6.786	6.789	6.784	6.777	7.24	7.252	7.251	7.256	7.253	7.253	6.794	6.789	6.79
pos_2436	Gosogliptin	metab_1561	HMDB0252917	B(ii)	367.208	1.3626	pos	M+H	1	C17H24F2N6O	6.49168	-	0.140651	4.36	4.407	4.42	4.474	4.471	4.39	6.122	6.086	5.995	6.025	5.977	5.989	3.887	3.874	3.873	3.875	3.869	3.886	3.968	3.965	3.856
pos_2437	Isoleucyl-Lysine	metab_1562	HMDB0028912	B(ii)	260.197	1.3704	pos	M+H	1	C12H25N3O3	-0.780884	-	0.0114069	6.228	6.222	6.224	6.199	6.227	6.237	5.859	5.86	5.799	5.819	5.824	5.848	4.68	4.504	4.523	4.522	4.572	4.632	6.044	6.035	6.036
pos_2443	2-Phenylaminoadenosine	metab_1569	HMDB0001069	B(ii)	202.06	1.386	pos	M+2Na	2	C16H18N6O4	5.38653	53296-10-9	0.0477336	3.626	3.29	3.293	3.294	3.291	3.297	3.049	3.06	3.055	3.406	3.051	3.052	5.719	5.65	5.634	5.665	5.655	5.655	4.632	4.597	4.596
pos_2448	Ser Val	metab_1574	-	B(i)	205.118	1.4016	pos	M+H	1	C8H16N2O4	-0.447807	-	0.00491043	6.329	6.323	6.322	6.324	6.304	6.311	5.238	5.271	5.251	5.219	5.244	5.269	4.76	4.728	4.657	4.756	4.849	4.729	6.074	6.071	6.071
pos_2454	Glu Ser Thr Lys	metab_1580	-	B(i)	464.235	1.4172	pos	M+H	1	C18H33N5O9	0.0138569	-	0.0215689	6.455	6.496	6.47	6.47	6.483	6.478	6.02	6.031	6.026	6.023	6.022	6.022	6.166	6.153	6.151	6.154	6.148	6.164	6.15	6.133	6.134
pos_2464	Asparaginyl-Lysine	metab_1590	HMDB0028736	B(ii)	302.182	1.4641	pos	M+ACN+H	1	C10H20N4O4	-1.35355	-	0.0106979	6.727	6.76	6.75	6.74	6.724	6.753	6.345	6.356	6.351	6.348	6.347	6.348	6.491	6.478	6.477	6.479	6.473	6.49	6.467	6.459	6.46
pos_2473	2,3,4-Trihydroxybutanoic acid	metab_1600	HMDB0000613;HMDB0000943;HMDB0245425	B(ii)	101.024	1.4952	pos	M+H-2H2O	1	C4H8O5	2.57297	13752-84-6;7306-96-9	0.0532398	3.145	3.286	3.152	3.152	3.228	3.155	3.947	4.119	3.945	3.977	4.294	4.04	4.802	4.799	4.788	4.801	4.787	4.78	4.285	4.283	4.323
pos_2479	Isoleucyl-Arginine	metab_1606	HMDB0028901	B(ii)	288.203	1.5107	pos	M+H	1	C12H25N5O3	-0.82021	-	0.0122681	6.137	6.146	6.1	6.114	6.118	6.087	5.807	5.837	5.838	5.831	5.83	5.822	5.918	5.905	5.904	5.906	5.9	5.917	5.897	5.894	5.887
pos_2487	Glu Val	metab_1614	-	B(i)	247.129	1.6403	pos	M+H	1	C10H18N2O5	-0.835679	-	0.0160394	6.134	6.142	6.142	6.132	6.135	6.117	4.771	4.74	4.8	4.886	4.914	4.981	4.847	4.973	4.975	4.9	5.044	4.826	5.774	5.761	5.773
pos_2488	Methyldopa	metab_1615	HMDB0011754;HMDB0251525;MJDBOTE0001405	B(ii)	229.118	1.6481	pos	M+NH4	1	C10H13NO4	-0.658696	555-30-6	0.0500076	5.655	5.693	5.662	5.68	5.687	5.665	4.454	3.814	3.792	4.428	4.315	4.082	5.019	5.008	5.047	4.996	4.857	4.851	5.095	5.131	5.093
pos_2489	2-Maleylacetate	metab_1616	HMDB0060348	B(ii)	200.055	1.6557	pos	M+ACN+H	1	C6H6O5	-1.04287	24740-88-3	0.030552	5.895	5.896	5.889	5.877	5.894	5.879	5.175	5.185	5.18	5.177	5.176	5.177	5.32	5.307	5.306	5.308	5.302	5.319	5.29	5.312	5.314
pos_2490	2-Methylbenzaldehyde	metab_1618	HMDB0029636;HMDB0303310	B(ii)	121.065	1.6632	pos	M+H	1	C8H8O	1.1198	529-20-4	0.0223768	5.984	5.973	5.95	5.967	5.978	5.959	5.472	5.523	5.45	5.635	5.594	5.574	6.481	6.493	6.475	6.478	6.485	6.479	5.884	5.901	5.902
pos_250	Topiramate	metab_1628	HMDB0005034;MJDBOTE0001386	B(i)	340.103	3.9204	pos	M+H, M+Na, M+H-H2O	1	C12H21NO8S	-10.2867	97240-79-4	0.00797318	5.857	5.887	5.876	5.873	5.864	5.872	5.28	5.266	5.256	5.225	5.279	5.244	6.471	6.486	6.472	6.447	6.466	6.489	6.143	6.14	6.147
pos_2504	Norleucine	metab_1632	HMDB0001645;HMDB0251526	B(i)	132.102	1.7163	pos	M+H	1	C6H13NO2	-0.365269	327-57-1	0.0017131	8.448	8.455	8.444	8.449	8.459	8.45	7.882	7.891	7.878	7.89	7.883	7.876	8.304	8.31	8.299	8.291	8.299	8.3	8.407	8.407	8.406
pos_251	Leuphasyl	metab_1635	HMDB0247171	B(ii)	570.291	5.7142	pos	M+H-H2O, M+H, M+H-2H2O	1	C29H39N5O7	-2.47919	-	0.0289852	5.441	5.369	5.503	5.526	5.505	5.495	4.846	5.033	4.898	4.868	4.867	4.762	5.126	5.28	4.818	5.177	5.189	5.221	5.721	5.719	5.698
pos_2510	Homocarnosine	metab_1636	HMDB0000745	B(ii)	304.139	1.7315	pos	M+ACN+Na	1	C10H16N4O3	3.35665	3650-73-5	0.0135573	5.078	5.103	5.11	5.144	5.137	5.078	5.441	5.524	5.523	5.497	5.52	5.477	7.763	7.776	7.757	7.75	7.773	7.759	6.405	6.402	6.394
pos_2516	Rotenone	metab_1640	LMPK12060007;HMDB0034436;MJDBOTE0000382	B(ii)	852.297	1.754	pos	2M+ACN+Na	1	C23H22O6	-2.9552	83-79-4	0.0095799	5.905	5.954	5.916	5.963	5.965	5.854	4.767	4.778	4.773	4.77	4.769	4.77	4.913	4.9	4.899	4.901	4.895	4.912	4.883	4.88	4.889
pos_2520	Methionyl-Proline	metab_1644	HMDB0028981	B(ii)	556.222	1.769	pos	2M+ACN+Na	1	C10H18N2O3S	-2.27227	-	0.018973	3.977	3.623	3.768	3.735	3.896	3.676	3.383	3.393	3.388	3.385	3.384	3.385	5.864	5.839	6.032	5.847	5.876	5.844	5.561	5.559	5.574
pos_2521	Aciclovir	metab_1645	HMDB0014925;MJDBOTE0001429	B(ii)	243.12	1.7766	pos	M+NH4	1	C8H11N5O3	-0.93076	59277-89-3	0.0621179	5.127	5.129	5.133	5.133	5.13	5.137	5.641	5.544	5.588	5.573	5.601	5.626	5.035	5.021	5.02	5.023	5.017	5.033	5.049	5.002	5.004
pos_2523	Azetirelin	metab_1646	HMDB0248799	B(ii)	349.162	1.7766	pos	M+H	1	C15H20N6O4	-0.85671	-	0.0033942	5.216	5.183	5.063	5.159	5.121	5.145	8.069	8.069	8.068	8.075	8.094	8.087	4.965	4.952	4.951	4.953	4.947	4.964	7.64	7.641	7.643
pos_2525	D-alpha-Aminobutyric acid	metab_1648	HMDB0000650	B(ii)	86.0606	1.7842	pos	M+H-H2O	1	C4H9NO2	5.52647	2623-91-8	0.0154746	5.763	5.772	5.765	5.772	5.77	5.785	6.306	6.308	6.322	6.332	6.323	6.308	6.05	6.043	6.041	6.03	6.035	6.032	5.997	6.008	6.009
pos_253	Taurocholic acid	metab_1652	HMDB0000036;PW_C000025;LMST05040001	B(ii)	516.295	5.7451	pos	M+H-H2O, M+H, M+H-2H2O	1	C26H45NO7S	-6.67372	81-24-3	0.00202603	6.896	6.895	6.888	6.898	6.892	6.905	5.054	3.294	3.289	3.286	3.577	3.286	4.823	5.73	5.76	5.736	5.763	5.754	6.654	6.655	6.653
pos_2530	Prephenate	metab_1653	HMDB0012283	B(ii)	268.081	1.7917	pos	M+ACN+H	1	C10H10O6	-1.11269	126-49-8;87664-40-2	0.0069093	6.22	6.209	6.197	6.203	6.209	6.214	5.564	5.575	5.57	5.567	5.566	5.567	5.71	5.697	5.696	5.698	5.692	5.709	5.683	5.677	5.679
pos_2536	D-Ornithine	metab_1658	PW_C001864;HMDB0003374	B(ii)	174.124	1.8143	pos	M+ACN+H	1	C5H12N2O2	-0.71449	348-66-3	0.0111202	6.621	6.606	6.606	6.609	6.629	6.603	4.826	5.074	4.893	5.002	4.971	4.979	5.941	5.963	5.988	5.942	5.961	5.96	6.214	6.221	6.223
pos_2544	(1-ethylpyrazol-3-yl)-[2-(3-fluorophenyl)pyrrolidin-1-yl]methanone	metab_1665	-	B(i)	288.15	1.8297	pos	M+H	1	C16H18FN3O	-2.48982	-	0.0851999	5.505	5.46	5.352	5.437	5.387	5.484	4.816	4.827	4.822	4.819	4.818	4.819	4.962	4.949	4.948	4.95	4.944	4.961	4.932	4.997	4.999
pos_2547	3,4-Dihydroxy-2-hydroxymethyl-1-pyrrolidinepropanamide	metab_1667	HMDB0039948	B(ii)	431.214	1.8297	pos	2M+Na	1	C8H16N2O4	6.39298	-	0.0401995	6.021	6.03	6.006	6.004	6.039	6.041	5.072	4.452	4.645	4.629	5.02	4.771	4.587	4.574	4.572	4.575	4.569	4.585	5.149	5.12	5.151
pos_2553	Glucaric acid	metab_1670	LMFA01170108;HMDB0000663	B(ii)	252.073	1.8447	pos	M+ACN+H	1	C6H10O8	5.57221	87-73-0	0.00119085	6.057	6.036	6.07	6.043	6.021	6.027	5.556	5.522	5.548	5.542	5.573	5.584	6.729	6.754	6.772	6.769	6.755	6.76	6.2	6.2	6.199
pos_2556	N-propyl-l-arginine	metab_1673	HMDB0255219;HMDB0255235	B(ii)	280.176	1.8447	pos	M+ACN+Na	1	C9H20N4O2	9.55318	-	0.0502407	2.289	2.291	2.295	2.295	2.292	2.299	5.377	5.397	5.426	5.397	5.458	5.422	2.197	2.184	2.183	2.185	2.179	2.196	4.574	4.535	4.573
pos_2558	Actodigin	metab_1675	HMDB0247988	B(ii)	501.282	1.8447	pos	M+H-2H2O	1	C29H44O9	-5.32516	-	0.019769	6.03	6.062	6.111	6.081	6.081	6.076	5.715	5.726	5.721	5.718	5.717	5.717	5.861	5.848	5.847	5.849	5.843	5.86	5.831	5.845	5.846
pos_2565	PA(PGD2/14:1)	metab_1683	HMDB0263085	B(ii)	380.193	1.8524	pos	M+2Na	2	C37H63O11P	-5.28825	-	0.0426166	5.423	5.331	5.383	5.364	5.445	5.387	5.645	5.62	5.508	5.654	5.544	5.604	5.236	5.223	5.222	5.225	5.219	5.235	5.383	5.416	5.385
pos_257	5-Doxyl	metab_1688	HMDB0246783	B(ii)	226.216	5.7836	pos	M+H-H2O, M+H, M+H-2H2O	1	C14H29NO2	-0.985464	-	0.0223037	6.313	6.319	6.292	6.282	6.278	6.281	5.592	5.602	5.597	5.594	5.593	5.594	5.737	5.779	5.759	5.729	5.745	5.747	6.044	6.027	6.028
pos_2573	Paliperidone	metab_1691	HMDB0256085;HMDB0015396;HMDB0247256	B(ii)	468.244	1.8674	pos	M+ACN+H	1	C23H27FN4O3	8.90455	144598-75-4	0.00483696	6.058	5.996	6.047	6.001	6	5.995	5.397	5.296	5.372	5.204	5.397	5.414	5.347	5.334	5.333	5.336	5.329	5.346	5.711	5.714	5.715
pos_2581	5'-Amino-5'-deoxyadenosine	metab_1700	HMDB0246876	B(ii)	267.12	1.8828	pos	M+H	1	C10H14N6O3	-0.241516	-	0.00960246	5.521	5.543	5.543	5.604	5.511	5.517	3.965	3.976	4.073	4.17	4.155	4.359	4.111	4.098	4.097	4.099	4.093	4.11	5.357	5.349	5.35
pos_2585	Lysylisoleucine	metab_1704	HMDB0028954;HMDB0028955	B(ii)	130.602	1.8906	pos	M+2H	2	C12H25N3O3	0.166893	20556-13-2;7369-79-1	0.0342806	4.605	4.447	4.588	4.483	4.51	4.428	4.166	4.177	4.172	4.169	4.168	4.168	4.455	4.325	4.443	4.396	4.294	4.444	4.649	4.678	4.656
pos_2589	Hydroxy Tyrosol -Acetate	metab_1708	HMDB0253254	B(ii)	258.133	1.8906	pos	M+CH3OH+H	1	C11H15NO4	-0.990645	-	0.016629	6.849	6.846	6.85	6.889	6.857	6.857	6.133	6.071	6.104	6.048	6.133	6.074	4.44	4.388	4.575	4.497	4.478	4.306	6.657	6.644	6.656
pos_2591	1-[(2R,5R)-4-Azidooxy-5-(hydroxymethyl)oxolan-2-yl]-5-methylpyrimidine-2,4-dione	metab_1711	HMDB0257735	B(ii)	284.099	1.8906	pos	M+H	1	C10H13N5O5	-0.889642	-	0.00904569	6.506	6.506	6.497	6.505	6.502	6.505	7.113	7.137	7.125	7.103	7.135	7.125	6.432	6.443	6.462	6.461	6.454	6.462	6.899	6.897	6.892
pos_2595	Latrunculin B	metab_1715	HMDB0253990	B(ii)	378.177	1.8906	pos	M+H-H2O	1	C20H29NO5S	8.94381	76343-94-7	0.00994968	5.112	5.046	4.864	4.81	4.665	5.012	6.125	6.105	6.104	6.11	6.142	6.158	4.569	4.556	4.555	4.558	4.552	4.568	5.509	5.506	5.5
pos_2598	Dihydrozeatin-9-N-glucoside-O-glucoside	metab_1718	HMDB0012212	B(ii)	587.267	1.8906	pos	M+ACN+H	1	C22H35N5O11	-0.186535	619326-04-4	0.0111841	3.954	3.48	4.008	3.965	3.733	3.97	6.448	6.424	6.441	6.394	6.454	6.394	3.386	3.373	3.371	3.374	3.368	3.384	5.661	5.652	5.653
pos_2604	Cyclopentolate	metab_1726	HMDB0015114	B(ii)	314.171	1.8978	pos	M+Na	1	C17H25NO3	-6.73186	512-15-2	0.0176946	5.465	5.542	5.52	5.536	5.582	5.577	5.624	5.647	5.621	5.608	5.718	5.643	4.185	4.282	3.887	4.392	4.098	4.15	5.533	5.529	5.544
pos_2605	Taxiphyllin	metab_1727	HMDB0030704	B(ii)	353.134	1.8978	pos	M+ACN+H	1	C14H17NO7	-0.469098	21401-21-8	0.0523392	5.067	5.157	5.146	5.126	5.227	5.068	5.822	5.839	5.795	5.801	5.833	5.798	5.585	5.64	5.63	5.649	5.633	5.678	5.393	5.391	5.431
pos_2606	9,12,13-TriHOME	metab_1728	HMDB0004708;LMFA02000014	B(ii)	375.212	1.8978	pos	M+2Na-H	1	C18H34O5	1.46196	-	0.101162	5.62	5.648	5.592	5.645	5.67	5.657	5.031	5.176	5.241	5.223	5.275	5.266	5.177	5.164	5.162	5.165	5.159	5.175	5.348	5.345	5.421
pos_2614	2'-Fluoro-2',3'-dideoxyadenosine	metab_1736	HMDB0245536	B(ii)	295.129	1.9056	pos	M+ACN+H	1	C10H12FN5O2	-9.83911	-	0.00978647	4.169	3.505	4.184	4.362	4.781	4.441	4.223	3.94	4.221	4.211	4.311	3.267	6.143	6.168	6.188	6.203	6.169	6.112	5.509	5.501	5.503
pos_2620	Ile Gly	metab_1743	-	B(i)	189.123	1.913	pos	M+H	1	C8H16N2O3	-0.713045	-	0.00253894	6.134	6.123	6.12	6.114	6.128	6.138	5.261	5.256	5.231	5.269	5.249	5.203	4.424	4.52	4.577	4.602	4.741	4.472	5.956	5.955	5.957
pos_2622	Linalool 3,7-oxide beta-primeveroside	metab_1744	HMDB0036571	B(ii)	233.119	1.913	pos	M+2H	2	C21H36O11	-5.4554	-	0.0160467	5.975	5.958	5.942	5.959	5.948	5.958	5.098	5.1	5.096	5.115	5.101	5.123	5.231	5.263	5.281	5.262	5.267	5.249	5.745	5.738	5.731
pos_2627	LysoPS(18:0/0:0)	metab_1749	HMDB0240606	B(ii)	570.277	1.913	pos	M+2Na-H	1	C24H48NO9P	-2.28031	119786-67-3	0.00451564	6.354	6.344	6.392	6.392	6.407	6.359	6.302	6.297	6.3	6.344	6.273	6.299	6.247	6.234	6.233	6.236	6.23	6.246	6.217	6.22	6.216
pos_2631	Febarbamate	metab_1754	HMDB0252183	B(ii)	423.224	1.9208	pos	M+NH4	1	C20H27N3O6	0.191746	-	0.00561109	7.171	7.182	7.171	7.193	7.191	7.173	5.903	5.947	5.933	5.91	5.967	5.94	6.049	6.036	6.035	6.037	6.031	6.048	6.91	6.913	6.915
pos_2633	Furfural	metab_1756	HMDB0032914	B(i)	97.0288	1.9283	pos	M+H	1	C5H4O2	4.33475	1998-01-01	0.0790822	4.109	4.069	4.417	4.478	4.45	4.462	4.436	4.372	4.514	4.453	4.45	4.472	5.194	5.225	5.225	5.219	5.223	5.227	4.458	4.518	4.52
pos_2639	Dihydrozeatin	metab_1762	HMDB0012215;MJDBZSJ0000131	B(ii)	254.161	1.9283	pos	M+CH3OH+H	1	C10H15N5O	-1.22133	37789-32-5;23599-75-9	0.00637091	6.148	6.13	6.134	6.16	6.125	6.116	6.093	6.087	6.08	6.061	6.069	6.072	5.975	5.962	5.96	5.963	5.957	5.973	5.947	5.942	5.946
pos_264	Dehydrophytosphingosine	metab_1763	LMSP01030002;HMDB0038057	B(ii)	316.284	5.8533	pos	M+H-H2O, M+H, M+H-2H2O	1	C18H37NO3	-0.93442	3687-54-5	0.010061	7.711	7.707	7.711	7.7	7.695	7.705	6.725	6.705	6.699	6.698	6.699	6.704	7.265	7.145	7.107	7.101	7.085	7.072	8.055	8.052	8.046
pos_2644	N-ethylmaleimide	metab_1768	HMDB0255137	B(ii)	167.081	1.9357	pos	M+ACN+H	1	C6H7NO2	-0.647458	128-53-0	0.00563526	5.295	5.316	5.249	5.306	5.285	5.252	5.865	5.876	5.867	5.859	5.857	5.843	4.497	4.521	4.394	4.495	4.361	4.335	5.369	5.373	5.374
pos_2652	Aminoadipic acid	metab_1776	PW_C000390;LMFA01170098;HMDB0000510;HMDB0302754	B(ii)	144.065	1.9436	pos	M+H-H2O	1	C6H11NO4	-0.438355	542-32-5;1118-90-7	0.0129672	5.97	5.98	5.977	5.993	6.007	5.981	6.193	6.219	6.204	6.207	6.198	6.227	6.065	6.023	6.06	6.026	6.032	6.013	6.009	6.018	6.019
pos_2663	2-Keto-6-aminocaproate	metab_1788	HMDB0012151	B(ii)	187.108	1.9512	pos	M+ACN+H	1	C6H11NO3	-0.818044	-	0.00979306	4.794	4.7	4.945	4.893	4.799	4.911	5.863	5.828	5.842	5.815	5.826	5.838	5.943	5.957	5.97	5.963	5.957	5.961	5.582	5.574	5.581
pos_2674	4-Deacetylneosolaniol	metab_1798	HMDB0036158	B(ii)	744.316	1.9667	pos	2M+ACN+Na	1	C17H24O7	-6.5506	74833-39-9	0.0219309	6.345	6.38	6.312	6.357	6.368	6.388	5.863	5.873	5.868	5.865	5.864	5.865	6.008	5.995	5.994	5.996	5.99	6.007	5.978	5.994	5.978
pos_2687	PI(PGF2alpha/22:6)	metab_1812	HMDB0278344	B(ii)	513.255	1.9822	pos	M+2Na	2	C51H81O16P	5.74604	-	0.0116188	6.13	6.191	6.047	6.167	6.15	6.148	3.317	3.328	3.323	3.32	3.319	3.319	3.463	3.45	3.448	3.451	3.445	3.461	5.896	5.904	5.905
pos_2688	Linalool (8-hydroxydihydro-)	metab_1813	HMDB0304700	B(ii)	673.25	1.9822	pos	M+Na	1	C32H42O14	4.88839	-	0.0124339	6.236	6.237	6.2	6.275	6.272	6.284	5.702	5.713	5.708	5.705	5.704	5.704	5.848	5.835	5.834	5.836	5.83	5.847	5.818	5.825	5.828
pos_2697	Azvudine	metab_1823	HMDB0248824	B(ii)	144.048	1.9979	pos	M+2H	2	C9H11FN6O4	-5.90425	-	0.0244658	4.793	4.833	4.825	4.814	4.838	4.812	4.926	4.889	4.891	4.886	4.864	4.901	5.12	5.146	5.132	5.175	5.175	5.156	4.802	4.783	4.801
pos_2699	Val-Pro-Asp-Pro-Arg	metab_1825	HMDB0244421	B(ii)	303.155	1.9979	pos	M+H+Na	2	C25H42N8O8	1.49342	-	0.0219704	5.355	5.248	5.303	5.301	5.276	5.352	4.995	4.867	4.868	4.96	4.777	4.91	5.487	5.55	5.511	5.543	5.506	5.552	5.104	5.102	5.119
pos_27	NX2 Toxin	metab_1826	-	B(i)	347.146	4.3231	pos	M+H-H2O, M+NH4, M+Na, M+H-2H2O	1	C17H24O6	-0.657659	-	0.0173436	4.315	4.386	4.278	4.237	4.191	4.118	6.779	6.78	6.764	6.765	6.753	6.752	4.452	4.123	4.226	4.432	4.512	4.471	6.18	6.167	6.179
pos_2700	4-Mercapto-ethyl-pyridine	metab_1828	HMDB0246484	B(ii)	81.5212	2.0057	pos	M+H+Na	2	C7H9NS	1.96049	-	0.0221033	3.776	3.945	3.796	3.706	3.66	3.673	4.272	4.265	4.144	4.228	4.149	4.227	4.701	4.676	4.681	4.737	4.721	4.719	4.096	4.094	4.112
pos_271	Myrtucommulone B	metab_1837	-	B(i)	846.442	5.9146	pos	M+H-H2O, M+Na, 2M+NH4	1	C24H30O6	-0.760689	-	0.030934	5.132	5.05	5.127	5.108	5.157	5.089	5.818	5.786	5.71	5.889	5.726	5.662	6.609	6.695	6.68	6.584	6.677	6.659	5.036	5.063	5.055
pos_2713	Agrocybin	metab_1841	LMFA08010027;HMDB0030481	B(ii)	180.065	2.0292	pos	M+CH3OH+H	1	C8H5NO2	-0.602688	544-44-5	0.149504	4.318	4.217	4.217	4.542	4.414	4.368	4.548	4.451	4.54	4.527	4.467	4.493	5.342	5.384	5.361	5.396	5.364	5.338	4.403	4.521	4.521
pos_2723	(R)-Lipoic acid	metab_1849	PW_C001120;HMDB0001451	B(ii)	224.078	2.0447	pos	M+NH4	1	C8H14O2S2	1.67815	62-46-4;1200-22-2	0.00569053	5.909	5.91	5.895	5.889	5.903	5.89	5.168	5.143	5.16	5.105	5.09	5.133	5.837	4.729	5.474	5.41	5.43	5.24	5.68	5.675	5.678
pos_273	13(S)-HpODE	metab_1856	HMDB0003871	B(i)	277.216	5.9378	pos	M+H-2H2O, M+H-H2O, M+H	1	C18H32O4	-0.620604	33964-75-9	0.00650661	6.873	6.862	6.874	6.849	6.868	6.869	6.502	6.518	6.514	6.534	6.503	6.501	6.614	6.645	6.616	6.633	6.634	6.622	6.78	6.786	6.783
pos_2756	2-Amino-3-carboxymuconic acid semialdehyde	metab_1885	PW_C001026;HMDB0001330	B(ii)	168.029	2.076	pos	M+H-H2O	1	C7H7NO5	-0.613961	16597-58-3;16597-19-6	0.00480089	7.023	7.055	7.039	7.026	7.047	7.042	5.916	5.917	5.909	5.922	5.916	5.92	3.62	3.754	3.342	2.769	3.925	3.382	6.688	6.686	6.684
pos_2768	Adrenolutin	metab_1898	HMDB0248030;HMDB0257859	B(ii)	162.055	2.0838	pos	M+H-H2O	1	C9H9NO3	-0.288069	-	0.014051	5.075	5.077	5.09	5.099	5.069	5.081	3.856	3.996	3.915	4.047	3.928	3.91	4.833	4.906	4.892	4.832	4.682	4.896	4.804	4.793	4.795
pos_2772	Remogliflozin A	metab_1903	HMDB0257146	B(ii)	226.124	2.0838	pos	M+2H	2	C23H34N2O7	-7.68791	-	0.0191252	4.863	4.894	4.855	4.906	4.846	4.798	6.492	6.497	6.497	6.494	6.516	6.495	4.696	4.683	4.681	4.684	4.678	4.694	5.902	5.887	5.888
pos_2779	N-[4-[Acetyl(3-aminopropyl)amino]butyl]-N-(3-aminopropyl)acetamide	metab_1910	HMDB0260383	B(ii)	309.228	2.0838	pos	M+Na	1	C14H30N4O2	7.72957	-	0.0189916	5.525	5.534	5.554	5.547	5.541	5.553	5.082	5.093	5.088	5.085	5.084	5.085	5.228	5.215	5.214	5.216	5.21	5.227	5.21	5.195	5.197
pos_2787	Epanolol	metab_1919	HMDB0251835	B(ii)	777.304	2.0838	pos	2M+K	1	C20H23N3O4	4.26218	86880-51-5	0.0303579	6.346	6.41	6.387	6.413	6.452	6.384	5.877	5.888	5.883	5.88	5.879	5.879	6.023	6.01	6.008	6.011	6.005	6.021	6.014	5.99	5.992
pos_280	H-Ser-Leu-Ile-Gly-Arg-Leu-OH	metab_1933	HMDB0253029	B(ii)	658.425	6.0001	pos	M+H-2H2O, M+H, M+H-H2O	1	C29H55N9O8	-0.117727	-	0.0113947	6.749	6.749	6.807	6.729	6.813	6.807	6.762	6.819	6.781	6.809	6.743	6.785	7.497	7.513	7.519	7.579	7.534	7.511	6.919	6.927	6.928
pos_2808	S-(2-Methylbutanoyl)-dihydrolipoamide	metab_1940	PW_C002980;HMDB0006869	B(ii)	583.272	2.0917	pos	2M+H	1	C13H25NO2S2	-0.753371	-	0.188367	3.666	3.669	3.672	3.673	3.867	3.725	5.914	5.963	5.944	6.003	5.944	5.947	3.574	3.561	3.56	3.562	3.556	3.573	4.598	4.763	4.722
pos_282	12-OPDA	metab_1952	HMDB0301804	B(i)	293.211	6.0001	pos	M+H, M+CH3OH+H, M+H-H2O	1	C18H28O3	-1.2157	85551-10-6	0.00837253	6.067	6.048	6.032	6.035	6.061	6.055	6.346	6.399	6.39	6.366	6.398	6.382	6.209	6.227	6.189	6.206	6.184	6.215	6.207	6.213	6.206
pos_2823	Homocitrulline	metab_1956	HMDB0000679	B(ii)	379.234	2.0991	pos	2M+H	1	C7H15N3O3	9.85901	1190-49-4	0.0104191	5.95	5.983	5.936	6.007	5.97	5.97	5.472	5.483	5.478	5.475	5.474	5.474	5.618	5.605	5.604	5.606	5.6	5.617	5.588	5.595	5.596
pos_2825	Hydroxycotinine	metab_1958	HMDB0001390;PW_C001075	B(ii)	423.143	2.0991	pos	2M+K	1	C10H12N2O2	-0.242054	34834-67-8	0.05872	5.11	5.142	5.175	5.14	5.156	5.132	4.872	4.883	4.878	4.875	4.874	4.874	6.224	6.108	6.164	6.22	6.119	6.2	5.313	5.31	5.267
pos_2828	Homovanillic acid	metab_1961	HMDB0000118;PW_C000074	B(i)	183.065	2.1069	pos	M+H	1	C9H10O4	-0.319017	306-08-1	0.0227599	2.383	2.696	2.389	2.39	2.387	2.393	2.147	2.157	2.152	2.149	2.148	2.149	6.113	6.124	6.116	6.16	6.121	6.126	5.147	5.163	5.146
pos_2830	G-Glu-Val	metab_1964	HMDB0011172	B(i)	247.129	2.1069	pos	M+H	1	C10H18N2O5	-1.04054	2746-34-1	0.010999	6.53	6.561	6.552	6.536	6.546	6.542	5.699	5.671	5.7	5.702	5.728	5.683	6.413	6.371	6.414	6.402	6.382	6.407	6.429	6.42	6.421
pos_2834	N-Docosahexaenoyl Histidine	metab_1968	LMFA08020134;HMDB0242015	B(ii)	430.281	2.1069	pos	M+H-2H2O	1	C28H39N3O3	-9.15107	-	0.036218	4.991	4.994	4.997	4.997	4.995	5.001	4.753	4.764	4.759	4.756	4.755	4.755	6.206	6.113	6.228	6.115	6.069	6.166	4.894	4.866	4.868
pos_284	Beauvericin	metab_1974	HMDB0248918	B(i)	801.443	6.039	pos	M+NH4, M+Na, M+H	1	C45H57N3O9	-0.650266	26048-05-5	0.00535418	6.597	6.463	6.482	6.436	6.503	6.455	8.735	8.683	8.741	8.731	8.714	8.708	4.56	4.842	4.546	4.851	4.559	4.559	8.516	8.519	8.515
pos_2840	3-Methyl-1-phenyl-1-butanone	metab_1975	-	B(i)	163.112	2.1142	pos	M+H	1	C11H14O	-0.207625	-	0.0217893	4.923	4.901	5.092	4.966	5.031	5.056	4.913	5.025	4.85	4.95	5.034	4.959	5.613	5.541	5.602	5.542	5.578	5.429	5.239	5.255	5.239
pos_2841	Butyryl-L-carnitine	metab_1976	HMDB0002013	B(i)	232.154	2.1142	pos	M+H	1	C11H21NO4	-0.894534	25576-40-3	0.0090738	5.724	5.728	5.72	5.739	5.704	5.717	6.622	6.609	6.621	6.625	6.634	6.606	5.36	5.337	5.422	5.354	5.326	5.395	6.27	6.262	6.269
pos_2843	1-[2,5-dioxo-1-(3,4,5-trimethoxyphenyl)pyrrolidin-3-yl]piperidine-4-carboxamide	metab_1977	-	B(i)	392.181	2.1142	pos	M+H	1	C19H25N3O6	-1.41921	-	0.00413568	5.544	5.557	5.588	5.539	5.53	5.516	5.349	5.408	5.5	5.317	5.296	5.485	4.863	4.85	4.849	4.851	4.845	4.862	5.614	5.611	5.615
pos_2847	5,6-Dihydroxy-3-phenyl-1-aminomethylisochroman	metab_1980	HMDB0247720	B(ii)	313.154	2.1294	pos	M+ACN+H	1	C16H17NO3	-1.72995	-	0.0116166	3.707	3.259	3.263	3.263	3.26	3.267	4.264	3.931	4.173	4.016	4.266	4.162	6.851	6.88	6.851	6.884	6.864	6.908	6.179	6.178	6.17
pos_285	(9Z,11E,13S,15Z)-13-Hydroxyoctadeca-9,11,15-trienoic acid	metab_1981	HMDB0244523	B(ii)	295.226	6.0545	pos	M+H-H2O, M+H, M+H-2H2O	1	C18H30O3	-0.931954	-	0.00424672	6.869	6.856	6.854	6.85	6.866	6.844	6.667	6.807	6.806	6.811	6.764	6.816	7.05	7.097	7.079	7.091	7.077	7.092	6.864	6.867	6.863
pos_2850	N-desethyloxybutynin	metab_1982	HMDB0061042	B(ii)	352.186	2.1371	pos	M+Na	1	C20H27NO3	-5.77129	-	0.00938527	6.016	6.085	6.107	6.091	6.026	6.071	3.894	4.194	4.584	3.897	3.896	3.896	4.283	4.055	4.25	4.355	4.48	4.312	5.849	5.853	5.857
pos_2855	Zizybeoside I	metab_1986	HMDB0034954	B(ii)	450.198	2.1446	pos	M+NH4	1	C19H28O11	1.85358	76819-28-8	0.00842264	5.97	5.953	5.998	5.997	5.957	5.971	7.497	7.502	7.493	7.498	7.519	7.503	5.858	5.845	5.844	5.846	5.84	5.857	6.967	6.972	6.973
pos_2859	ALANYL-dl-LEUCINE	metab_1990	-	B(i)	203.139	2.1523	pos	M+H	1	C9H18N2O3	-0.500294	-	0.00833118	6.117	6.117	6.101	6.108	6.085	6.116	5.402	5.369	5.357	5.359	5.418	5.389	5.023	5.058	5.101	5.063	4.967	5.099	5.91	5.903	5.905
pos_2865	4-(4-Methylcyclohexyl)-4-oxobutanoic acid	metab_1997	HMDB0253742	B(ii)	414.286	2.1523	pos	2M+NH4	1	C11H18O3	2.43607	-	0.00538451	6.07	6.072	6.076	6.076	6.073	6.08	5.832	5.843	5.838	5.835	5.833	5.834	6.997	7.013	6.97	7.004	6.985	7.02	5.947	5.95	5.952
pos_2866	Minocycline	metab_1998	HMDB0015152;PW_C009450;LMPK07000002	B(ii)	440.177	2.1523	pos	M+H-H2O	1	C23H27N3O7	-9.27892	10118-90-8	0.0493742	5.426	5.429	5.432	5.433	5.43	5.436	5.932	5.946	5.914	5.911	5.949	5.912	5.334	5.321	5.32	5.322	5.316	5.333	5.304	5.301	5.339
pos_2874	Adenosine	metab_2007	HMDB0000050;PW_C000034;HMDB0247583;MJDBOTE0000767	B(i)	268.104	2.1677	pos	M+H	1	C10H13N5O4	-0.814731	58-61-7	0.00635973	6.068	6.067	6.097	6.086	6.063	6.071	6.111	6.103	6.106	6.096	6.115	6.112	5.651	5.67	5.67	5.761	5.695	5.681	5.963	5.958	5.962
pos_288	LysoPE(0:0/18:2)	metab_2012	HMDB0011477	B(ii)	478.293	6.1011	pos	M+H, 2M+H, M+H-H2O	1	C23H44NO7P	-0.454832	-	0.0264127	4.99	4.792	4.919	4.951	4.972	4.961	5.399	5.511	5.413	5.544	5.486	5.467	7.681	7.661	7.693	7.672	7.685	7.719	7.017	7.036	7.038
pos_2889	Threonylisoleucine	metab_2021	HMDB0029064	B(ii)	233.149	2.1907	pos	M+H	1	C10H20N2O4	-0.857736	129050-49-3	0.0394018	6.083	6.055	6.068	6.073	6.061	6.063	5.418	5.362	5.379	5.367	5.403	5.396	4.861	4.829	4.884	4.799	4.802	4.714	5.845	5.811	5.828
pos_289	Alfaprostolum	metab_2022	HMDB0248132	B(ii)	470.29	6.078	pos	M+H, M+ACN+Na, M+H-H2O	1	C24H38O5	5.6139	-	0.025667	6.357	6.488	6.539	6.51	6.547	6.538	6.263	5.42	5.039	5.141	5.116	5.131	5.624	5.782	5.62	5.742	5.815	5.774	6.29	6.293	6.311
pos_2894	Lippioside II	metab_2027	HMDB0034268	B(ii)	572.202	2.1907	pos	M+NH4	1	C25H30O14	8.0545	220271-94-3	0.00813332	6.498	6.457	6.471	6.481	6.486	6.483	6.876	6.902	6.891	6.873	6.907	6.868	2.997	3.191	1.785	2.871	1.781	1.798	6.549	6.554	6.548
pos_290	Avenoleic acid	metab_2034	LMFA02000054;HMDB0029978	B(ii)	593.477	6.1402	pos	M+H-2H2O, 2M+H, M+ACN+H	1	C18H32O3	-0.656795	177931-23-6	0.0149842	5.962	5.993	6.062	6.04	5.996	6.066	5.622	5.633	5.628	5.673	5.589	5.681	5.196	5.068	5.182	5.054	5.168	5.204	5.91	5.917	5.923
pos_2904	2-Quinoxalinecarboxylic acid	metab_2038	HMDB0245313	B(ii)	216.077	2.2062	pos	M+ACN+H	1	C9H6N2O2	-0.679261	-	0.0117669	5.34	5.307	5.304	5.356	5.32	5.316	4.875	4.886	4.881	4.878	4.877	4.877	5.021	5.008	5.006	5.009	5.003	5.019	4.998	4.988	4.989
pos_2905	Tetrapeptide	metab_2039	HMDB0258927	B(ii)	643.281	2.2062	pos	M+Na	1	C27H40N8O9	0.362224	-	0.0187884	5.954	5.933	5.964	5.988	5.989	5.96	5.035	4.238	5.048	4.672	5.092	4.953	4.373	4.36	4.359	4.362	4.356	4.372	5.546	5.532	5.532
pos_2912	Glycyl-l-histidyl-l-lysine	metab_2046	HMDB0252882	B(ii)	354.194	2.2141	pos	2M+3H2O+2H	2	C14H24N6O4	-9.4115	-	0.0112726	3.802	3.776	3.948	4.06	3.849	3.819	3.535	3.546	3.541	3.538	3.537	3.538	3.681	3.668	3.667	3.669	3.663	3.68	5.117	5.108	5.109
pos_2913	Nepetaside	metab_2047	HMDB0038149	B(ii)	731.292	2.2141	pos	2M+K	1	C16H26O8	4.39915	114076-56-1	0.0228527	6.197	6.162	6.13	6.183	6.206	6.171	5.45	5.46	5.464	5.527	5.468	5.441	5.585	5.571	5.57	5.573	5.567	5.583	5.864	5.881	5.882
pos_2919	LysoPE(0:0/20:2)	metab_2053	HMDB0011483	B(ii)	550.287	2.2217	pos	M+2Na-H	1	C25H48NO7P	-2.18135	-	0.00973625	7.019	6.989	7.009	7.023	7.023	7.002	6.203	6.237	6.245	6.236	6.238	6.21	6.349	6.336	6.334	6.337	6.331	6.347	6.798	6.79	6.797
pos_292	Sclareol oxide	metab_2054	HMDB0258180;HMDB0036827	B(ii)	280.263	6.1868	pos	M+H, M+NH4, M+H-H2O	1	C18H30O	-0.908141	515-03-7	0.0254379	6.702	6.695	6.662	6.698	6.739	6.658	6.979	6.978	6.975	6.973	6.968	6.965	7.521	7.504	7.54	7.52	7.554	7.534	7.058	7.038	7.057
pos_2922	4-(Butylamino)benzoic acid	metab_2057	HMDB0246301	B(ii)	235.144	2.2373	pos	M+ACN+H	1	C11H15NO2	-1.21673	-	0.0157405	5.357	5.344	5.308	5.288	5.278	5.361	5.827	5.809	5.833	5.815	5.824	5.829	4.086	3.486	3.521	3.408	4.034	3.419	5.465	5.452	5.454
pos_2928	Lincomycin	metab_2061	PW_C009827;HMDB0251851;HMDB0015564	B(ii)	451.182	2.2448	pos	M+2Na-H	1	C18H34N2O6S	-6.44414	154-21-2	0.0118275	3.893	3.832	4.323	4.351	3.948	3.84	6.498	6.498	6.509	6.484	6.489	6.489	3.737	3.724	3.723	3.726	3.72	3.736	5.772	5.762	5.763
pos_2934	L-beta-aspartyl-L-phenylalanine	metab_2068	HMDB0011167	B(ii)	263.102	2.2526	pos	M+H-H2O	1	C13H16N2O5	-0.944603	-	0.0138169	6.126	6.129	6.122	6.122	6.105	6.12	5.478	5.519	5.509	5.481	5.472	5.491	3.857	3.518	3.517	3.519	3.513	3.53	5.851	5.84	5.85
pos_2939	Hydroxyprolyl-Proline	metab_2073	HMDB0028871	B(ii)	229.118	2.2603	pos	M+H	1	C10H16N2O4	-0.612932	-	0.0117476	5.427	5.44	5.411	5.417	5.411	5.424	4.602	4.527	4.322	4.512	4.389	4.597	4.477	4.533	4.296	4.504	4.312	4.348	5.183	5.181	5.174
pos_2941	Brexpiprazole	metab_2076	HMDB0249379	B(ii)	451.218	2.2679	pos	M+NH4	1	C25H27N3O2S	3.96765	-	0.0225587	5.887	5.927	5.908	5.907	5.901	5.922	4.849	4.809	4.892	4.915	4.9	4.866	4.944	4.93	4.929	4.932	4.926	4.942	5.456	5.454	5.472
pos_2945	7-Epi-12-hydroxyjasmonic acid	metab_2080	HMDB0303749	B(ii)	268.154	2.2756	pos	M+ACN+H	1	C12H18O4	-1.07784	-	0.0171697	4.532	4.153	4.069	4.565	4.434	4.497	5.894	5.895	5.901	5.906	5.887	5.902	2.31	2.812	2.296	2.298	2.292	2.309	5.305	5.302	5.291
pos_295	N-Hexadecanoylpyrrolidine	metab_2085	HMDB0032740	B(ii)	327.337	5.8759	pos	M+H, M+CH3OH+H, M+NH4	1	C20H39NO	-0.817912	70974-48-0	0.00302294	7.152	7.163	7.146	7.159	7.159	7.161	7.001	7.006	7.004	7.004	7.01	7.001	6.303	6.315	6.283	6.293	6.303	6.304	7.043	7.041	7.041
pos_2953	Homocitric acid	metab_2089	HMDB0003518	B(ii)	224.078	2.2832	pos	M+NH4	1	C7H10O7	5.58416	13052-73-8	0.0304672	5.603	5.592	5.575	5.586	5.537	5.594	5.663	5.65	5.654	5.649	5.647	5.66	4.194	4.15	4.197	4.176	4.111	4.134	5.522	5.499	5.521
pos_2955	Inosine pyruvate	metab_2091	HMDB0253490	B(ii)	356.12	2.2832	pos	M+NH4	1	C13H14N4O7	-0.907348	-	0.0155821	5.811	5.798	5.799	5.793	5.789	5.796	5.993	5.986	5.993	5.985	5.997	6	3.892	4.764	3.971	4.582	3.875	4.723	5.824	5.812	5.813
pos_2959	Gamma-glutamyl-L-putrescine	metab_2095	HMDB0012230	B(ii)	259.176	2.2909	pos	M+ACN+H	1	C9H19N3O3	-0.935227	-	0.0410773	5.627	5.597	5.612	5.577	5.591	5.625	4.301	3.946	4.068	3.867	3.806	3.917	4.265	4.517	4.128	4.462	4.444	4.341	5.374	5.343	5.344
pos_296	(+/-)-(Z)-2-(5-Tetradecenyl)cyclobutanone	metab_2096	HMDB0037543	B(ii)	282.279	6.2567	pos	M+H, M+NH4, M+H-H2O	1	C18H32O	-1.21795	173074-85-6	0.0118823	7.462	7.494	7.447	7.419	7.438	7.413	7.779	7.673	7.773	7.734	7.667	7.772	8.048	8.067	8.058	8.097	8.142	8.092	7.733	7.741	7.742
pos_2964	Acetaminophen	metab_2101	HMDB0001859;PW_C001233	B(i)	152.071	2.2987	pos	M+H	1	C8H9NO2	-0.635222	103-90-2	0.00319667	5.56	5.581	5.563	5.562	5.564	5.567	4.915	4.92	4.9	4.906	4.941	4.904	5.181	5.12	5.189	5.142	5.171	5.095	5.406	5.406	5.409
pos_2965	Ala-Leu	metab_2102	HMDB0028691;HMDB0251509	B(i)	203.139	2.2987	pos	M+H	1	C9H18N2O3	-0.397841	3303-34-2	0.0117605	6.391	6.362	6.357	6.351	6.35	6.344	5.76	5.752	5.753	5.738	5.749	5.75	5.394	5.43	5.422	5.428	5.413	5.445	6.184	6.175	6.176
pos_2971	Zalypsis	metab_2108	HMDB0259984	B(ii)	742.295	2.2987	pos	M+CH3OH+H	1	C37H38F3N3O8	0.237886	-	0.0457859	5.255	5.255	5.172	5.049	5.132	5.206	6.32	6.323	6.343	6.349	6.355	6.323	6.116	6.11	6.147	6.139	6.063	6.125	5.777	5.737	5.759
pos_2973	Thr Leu	metab_2110	-	B(i)	233.149	2.3065	pos	M+H	1	C10H20N2O4	-0.811627	-	0.0128028	6.254	6.221	6.208	6.213	6.201	6.204	5.626	5.636	5.627	5.607	5.631	5.609	5.017	4.987	5.04	5.043	5.058	5.016	6.02	6.01	6.011
pos_2974	Hexazinone	metab_2111	HMDB0253153	B(i)	270.192	2.3065	pos	M+NH4	1	C12H20N4O2	-0.959639	51235-04-2	0.00802625	5.53	5.509	5.525	5.504	5.495	5.475	5.193	5.159	5.136	5.146	5.167	5.136	4.437	3.987	4.129	4.402	4.164	4.021	5.308	5.303	5.301
pos_2978	Trp Asp	metab_2115	-	B(i)	320.124	2.3144	pos	M+H	1	C15H17N3O5	1.10192	-	0.00865698	5.15	5.203	5.183	5.155	5.155	5.171	4.575	4.672	4.741	4.563	4.528	4.574	4.672	4.659	4.658	4.661	4.655	4.671	5.045	5.043	5.038
pos_2980	L-Coprine	metab_2118	HMDB0034266	B(ii)	405.198	2.3144	pos	2M+H	1	C8H14N2O4	0.212131	58919-61-2	0.00831087	5.803	5.827	5.821	5.829	5.826	5.799	4.373	4.391	4.608	4.379	4.447	4.563	4.247	4.089	3.795	3.9	3.746	3.737	5.436	5.433	5.429
pos_2981	Phaseollidin	metab_2119	HMDB0033669	B(ii)	649.283	2.3144	pos	2M+H	1	C20H20O4	4.61209	37831-70-2	0.00960383	3.539	3.445	3.096	2.601	3.064	2.605	6.059	6.088	6.088	6.089	6.098	6.097	2.503	2.49	2.488	2.491	2.485	2.501	5.301	5.309	5.307
pos_2986	L-Proline, 1-(1-L-leucyl-L-prolyl)-	metab_2124	HMDB0253022	B(ii)	326.207	2.3222	pos	M+H	1	C16H27N3O4	-0.877889	-	0.0329022	6.267	6.269	6.257	6.247	6.248	6.254	6.099	6.092	6.088	6.083	6.084	6.089	5.233	5.256	5.301	5.336	5.225	5.38	6.268	6.243	6.244
pos_299	N-arachidonylethanolamine	metab_2128	HMDB0255084;HMDB0004080	B(ii)	351.337	5.861	pos	M+H, M+CH3OH+H, M+NH4	1	C22H39NO	-0.905416	94421-68-8	0.00503002	8.064	8.079	8.07	8.066	8.07	8.075	7.591	7.594	7.585	7.583	7.584	7.589	7.471	7.474	7.478	7.477	7.466	7.484	7.886	7.883	7.881
pos_2996	Candicine	metab_2135	HMDB0303388	B(ii)	244.154	2.3377	pos	M+ACN+Na	1	C11H18NO+	-2.41054	6656-13-9	0.0326517	4.625	4.497	4.487	4.554	4.366	4.444	3.724	3.909	4.007	3.698	3.74	3.894	6.001	6.024	6.024	6.012	5.998	6.028	5.461	5.436	5.437
pos_30	Artobiloxanthone	metab_2140	HMDB0034021;LMPK12110939	B(ii)	417.129	5.5058	pos	M+H-H2O, M+H, M+Na, M+NH4	1	C25H22O7	-9.90597	121748-25-2	0.00614517	5.978	5.979	5.958	5.981	5.981	5.964	5.439	5.45	5.445	5.442	5.441	5.441	5.585	5.572	5.57	5.573	5.567	5.583	5.557	5.552	5.555
pos_3006	Simmondsin	metab_2148	HMDB0030394	B(ii)	417.187	2.3455	pos	M+ACN+H	1	C16H25NO9	-0.246495	51771-52-9	0.0136915	6.513	6.498	6.507	6.502	6.489	6.48	6.058	6.045	6.054	6.057	6.059	6.073	4.143	3.73	4.007	3.732	3.725	3.947	6.252	6.241	6.251
pos_3008	LysoPC(20:5/0:0)	metab_2150	HMDB0010397	B(ii)	564.303	2.3455	pos	M+Na	1	C28H48NO7P	-5.80026	-	0.0181502	7.543	7.548	7.547	7.537	7.537	7.508	5.477	5.427	5.437	5.368	5.401	5.395	5.511	5.498	5.496	5.499	5.493	5.509	7.251	7.237	7.25
pos_3009	Cryptophycin 52	metab_2151	HMDB0250550	B(ii)	669.291	2.3455	pos	M+H	1	C36H45ClN2O8	-3.42204	-	0.0408408	6.299	6.301	6.308	6.304	6.292	6.27	5.143	5.164	5.129	4.995	5.126	5.174	5.138	5.125	5.124	5.126	5.12	5.137	5.975	5.943	5.974
pos_301	Geranylcitronellol	metab_2152	HMDB0032147	B(ii)	310.31	6.3569	pos	M+H, M+NH4, M+H-H2O	1	C20H36O	-1.115	36237-66-8	0.0158959	6.976	6.918	7.006	7.008	6.933	6.999	7.154	7.192	7.239	7.189	7.21	7.228	7.452	7.368	7.363	7.451	7.44	7.367	7.278	7.289	7.277
pos_3011	4-Hydroxy-5-phenyltetrahydro-1,3-oxazin-2-one	metab_2154	HMDB0060389;PW_C040532	B(ii)	211.108	2.3531	pos	M+NH4	1	C10H11NO3	0.163924	-	0.00931589	5.289	5.304	5.28	5.252	5.273	5.248	4.937	4.968	4.95	4.96	4.934	4.94	4.815	4.736	4.819	4.856	4.827	4.768	5.098	5.093	5.101
pos_3014	4-Amino-1-[(2R,5R)-5-(aminomethyl)-3,4-dihydroxyoxolan-2-yl]pyrimidin-2-one	metab_2157	HMDB0257705	B(ii)	306.118	2.3608	pos	M+ACN+Na	1	C9H14N4O4	3.06688	-	0.0125195	4.54	4.345	4.522	4.493	4.451	4.458	2.452	2.26	2.255	2.252	2.634	3.407	2.395	2.382	3.56	2.383	3.351	2.393	5.146	5.136	5.137
pos_3023	Roxatidine Acetate	metab_2166	HMDB0015695;PW_C009942	B(i)	366.239	2.3687	pos	M+NH4	1	C19H28N2O4	-0.486856	78628-28-1	0.00371724	5.364	5.36	5.342	5.371	5.338	5.299	4.827	4.838	4.833	4.83	4.829	4.83	4.973	4.96	4.959	4.961	4.955	4.972	4.944	4.94	4.942
pos_3024	7-Hydroxy-6-methyl-8-ribityl lumazine	metab_2167	HMDB0004256;PW_C002109	B(ii)	674.234	2.3687	pos	2M+NH4	1	C12H16N4O7	-6.12382	2184-54-5	0.0122114	5.784	5.753	5.776	5.77	5.689	5.778	6.015	6.018	6.03	6.046	6.035	6.035	5.593	5.58	5.579	5.581	5.575	5.592	5.718	5.715	5.725
pos_3029	Tsugaric acid A 21-glucosyl ester	metab_2172	HMDB0033425	B(ii)	353.2	2.3765	pos	M+2Na	2	C38H60O9	-3.97333	205119-13-7	0.0233117	5.74	5.702	5.703	5.66	5.687	5.691	3.062	3.073	3.068	3.065	3.064	3.064	4.986	4.962	4.964	4.992	4.935	4.924	5.305	5.287	5.304
pos_303	5a-Androstan-3b-ol	metab_2173	HMDB0005830;LMST02020095	B(ii)	294.279	5.861	pos	M+H, M+NH4, M+H-H2O	1	C19H32O	-0.914903	1224-92-6	0.00850488	7.417	7.428	7.43	7.416	7.416	7.425	7.529	7.529	7.523	7.528	7.521	7.529	6.061	6.069	6.066	6.045	6.065	6.087	7.379	7.377	7.372
pos_3030	N-[(5-Hydroxy-2-pyridinyl)methyl]adenosine	metab_2174	HMDB0040912	B(ii)	357.129	2.3765	pos	M+H-H2O	1	C16H18N6O5	-4.03773	123369-41-5	0.0432244	3.634	3.677	3.64	3.641	3.638	3.644	3.396	3.407	3.402	3.399	3.398	3.399	6.056	6.017	6.053	6.03	6.029	6.02	5.66	5.623	5.65
pos_304	DG(20:5-OH(18)/10:0/0:0)	metab_2184	HMDB0294530	B(ii)	511.375	5.838	pos	M+H-2H2O, M+NH4, M+Na	1	C33H54O6	-6.41359	-	0.0104429	6.152	6.148	6.129	6.174	6.162	6.162	5.741	5.709	5.738	5.683	5.75	5.738	5.826	5.813	5.812	5.814	5.808	5.825	5.859	5.866	5.868
pos_3042	(2R,3S,4R,5R)-2-Fluoro-3,4,5,6-tetrahydroxyhexanal	metab_2186	HMDB0242548	B(ii)	215.093	2.3998	pos	M+CH3OH+H	1	C6H11FO5	0.793534	-	0.0379738	5.388	5.313	5.326	5.365	5.323	5.325	3.566	3.576	3.571	3.568	3.567	3.568	4.014	3.721	4.225	3.766	3.915	3.71	4.901	4.871	4.9
pos_3043	Asp Leu	metab_2187	-	B(i)	247.129	2.3998	pos	M+H	1	C10H18N2O5	-0.588382	-	0.00971539	6.58	6.547	6.536	6.544	6.541	6.538	5.634	5.645	5.66	5.642	5.682	5.643	5.14	5.148	5.166	5.168	5.126	5.202	6.3	6.292	6.294
pos_3044	Carglumic acid	metab_2188	HMDB0015673	B(ii)	381.129	2.3998	pos	2M+H	1	C6H10N2O5	9.90189	1188-38-1	0.0277863	4.728	4.8	4.752	4.712	4.717	4.766	5.641	5.667	5.681	5.674	5.714	5.698	4.613	4.6	4.599	4.601	4.595	4.612	5.218	5.196	5.216
pos_305	Cyclo(Arg-Gly-Asp-D-Phe-Val)	metab_2194	HMDB0250680	B(ii)	592.317	3.7347	pos	M+H, M+NH4, M+Na	1	C26H38N8O7	-4.87084	-	0.00940948	4.764	4.679	4.69	4.523	4.552	4.588	4.894	4.962	4.963	5.02	4.78	4.767	4.7	4.863	4.845	4.395	4.2	4.493	6.226	6.218	6.219
pos_3050	Formyllysine	metab_2195	HMDB0252452	B(ii)	139.087	2.4075	pos	M+H-2H2O	1	C7H14N2O3	-0.396057	-	0.00951584	4.507	4.514	4.463	4.565	4.495	4.535	5.115	5.151	5.11	5.119	5.157	5.104	4.513	4.482	4.504	4.434	4.551	4.448	4.746	4.743	4.751
pos_3055	7-HDoHE	metab_2200	HMDB0060050	B(ii)	195.106	2.4153	pos	M+2Na	2	C22H32O3	-3.72962	-	0.0187283	2.066	2.068	2.072	2.072	2.069	2.076	5.655	5.615	5.641	5.647	5.607	5.626	3.124	3.42	3.183	3.16	3.226	3.096	4.892	4.876	4.881
pos_3057	8'-hydroxyabscisate	metab_2202	HMDB0304246	B(ii)	244.108	2.4153	pos	M+H-2H2O	1	C15H19O5-	-5.18767	-	0.0169014	5.336	5.371	5.269	5.337	5.354	5.327	4.865	4.876	4.871	4.868	4.867	4.867	5.011	4.998	4.996	4.999	4.993	5.009	4.991	4.978	4.979
pos_306	2-Ethylsuberic acid	metab_2205	HMDB0059708	B(ii)	185.117	6.5117	pos	M+H-H2O, M+H, M+H-2H2O	1	C10H18O4	-1.50482	3971-33-3	0.0389472	5.491	5.49	5.5	5.493	5.477	5.494	5.612	5.63	5.586	5.649	5.608	5.621	6.016	5.915	5.996	5.901	5.958	5.958	5.561	5.59	5.592
pos_3067	Hypoglycin B	metab_2213	HMDB0029428	B(ii)	334.139	2.4231	pos	M+ACN+Na	1	C12H18N2O5	7.79101	502-37-4	0.0174792	5.492	5.461	5.458	5.457	5.5	5.475	4.634	4.665	4.65	4.771	4.768	4.73	3.642	4.636	4.443	4.663	4.484	4.511	5.33	5.316	5.329
pos_3070	L-Prolinamide,D-tyrosyl-L-arginylglycyl-4-nitro-L-phenylalanyl-	metab_2217	HMDB0247954	B(ii)	342.166	2.4309	pos	M+2H	2	C31H42N10O8	-0.737936	-	0.0415993	3.814	3.4	3.525	3.765	3.983	3.868	5.485	5.517	5.444	5.467	5.522	5.46	3.305	3.292	3.291	3.294	3.288	3.304	4.779	4.747	4.778
pos_3076	Cep-1347	metab_2223	HMDB0249804	B(ii)	616.192	2.4388	pos	M+H	1	C33H33N3O5S2	-2.73012	-	0.0228356	5.424	5.41	5.294	5.316	5.305	5.43	5.985	6.015	6.01	5.993	6.027	6.048	5.196	5.183	5.182	5.184	5.178	5.195	5.524	5.541	5.542
pos_308	Cer(d17:1/18:1-O(12,13))	metab_2227	HMDB0289918	B(ii)	546.488	6.5655	pos	M+H-H2O, M+H, M+H-2H2O	1	C35H65NO4	-0.496592	-	0.0646177	6.812	6.805	6.824	6.817	6.903	6.883	5.832	5.766	5.873	5.675	5.685	5.802	7.226	7.158	7.3	7.11	7.308	7.189	6.941	6.958	6.995
pos_3082	5-Fluoro-3-[3-[4-(5-methoxypyrimidin-4-yl)piperazin-1-yl]propyl]-1H-indole	metab_2230	HMDB0249310	B(ii)	392.182	2.4541	pos	M+Na	1	C20H24FN5O	-9.56127	-	0.021957	6.539	6.548	6.542	6.552	6.53	6.54	6.145	6.147	6.131	6.137	6.148	6.133	5.671	5.785	5.748	5.885	5.602	5.819	6.33	6.313	6.314
pos_3083	Oleuropein	metab_2231	HMDB0035872;MJDBOTE0001617	B(ii)	573.222	2.4541	pos	M+CH3OH+H	1	C25H32O13	8.38445	32619-42-4	0.00213633	8.111	8.105	8.097	8.097	8.096	8.11	7.169	7.174	7.174	7.17	7.176	7.171	7.309	7.296	7.295	7.297	7.291	7.308	7.827	7.828	7.829
pos_3086	(S)-Bitalin A 12-glucoside	metab_2234	HMDB0038328	B(ii)	398.181	2.4619	pos	M+NH4	1	C19H24O8	-0.451971	-	0.00924816	6.136	6.128	6.18	6.125	6.111	6.141	6.827	6.852	6.824	6.829	6.834	6.835	6.016	6.002	6.001	6.004	5.998	6.014	6.348	6.341	6.342
pos_3091	Gibberellin A19	metab_2240	HMDB0036896;LMPR0104170039	B(ii)	385.16	2.4696	pos	M+Na	1	C20H26O6	-5.3052	6980-44-5	0.00894571	6.512	6.505	6.512	6.492	6.498	6.501	5.386	5.401	5.361	5.39	5.389	5.398	2.825	2.812	2.811	2.813	2.807	2.824	6.199	6.192	6.193
pos_3093	4-Hydroxyretinoic acid glucuronide	metab_2242	HMDB0061688	B(ii)	457.218	2.4696	pos	M+H-2H2O	1	C26H36O9	-8.85432	-	0.00421637	6.19	6.188	6.173	6.188	6.189	6.189	5.008	4.986	4.839	5.006	4.953	4.977	4.979	4.966	4.965	4.967	4.961	4.978	5.829	5.827	5.825
pos_3096	Gardenoside	metab_2245	HMDB0252642	B(ii)	446.167	2.4775	pos	M+ACN+H	1	C17H24O11	3.66039	24512-62-7	0.0106174	3.904	3.859	3.695	3.831	4.142	3.903	5.877	5.878	5.877	5.865	5.88	5.882	3.596	3.583	3.582	3.585	3.579	3.595	5.225	5.217	5.224
pos_3098	PA(PGE2/2:0)	metab_2247	HMDB0266510	B(ii)	587.202	2.4775	pos	M+K	1	C25H41O11P	-0.274208	-	0.00432105	6.944	6.923	6.929	6.94	6.94	6.946	6.862	6.882	6.874	6.875	6.872	6.861	6.828	6.815	6.814	6.817	6.81	6.827	6.808	6.811	6.812
pos_310	2-Hydroxy-2,6,6-trimethylcyclohexanone	metab_2250	HMDB0037023	B(ii)	139.112	6.5117	pos	M+H-H2O, M+H, M+H-2H2O	1	C9H16O2	-0.759471	7500-42-7	0.0342564	6.048	6.061	6.108	6.091	6.086	6.089	6.212	6.24	6.204	6.228	6.209	6.251	6.569	6.505	6.57	6.5	6.539	6.546	6.167	6.193	6.194
pos_3102	Isoquinoline	metab_2253	HMDB0034244	B(i)	130.065	2.4931	pos	M+H	1	C9H7N	-0.143447	119-65-3	0.00398205	5.491	5.493	5.471	5.484	5.481	5.449	4.984	5.004	5.008	4.996	4.996	5.021	6.129	6.121	6.131	6.133	6.111	6.133	5.598	5.595	5.594
pos_3104	Tocainide	metab_2255	HMDB0015189;PW_C009485	B(i)	210.16	2.4931	pos	M+NH4	1	C11H16N2O	-0.458774	41708-72-9	0.0164886	3.297	3.35	3.303	3.303	3.3	3.307	3.059	3.07	3.065	3.17	3.06	3.061	5.724	5.718	5.754	5.757	5.738	5.737	4.771	4.758	4.759
pos_3106	Val Ile	metab_2257	-	B(i)	231.17	2.4931	pos	M+H	1	C11H22N2O3	-0.966471	-	0.0183952	6.337	6.317	6.31	6.303	6.287	6.3	5.473	5.467	5.461	5.476	5.473	5.475	5.409	5.385	5.406	5.395	5.392	5.365	6.127	6.113	6.114
pos_3117	1,4-Cyclohexanedione	metab_2268	-	B(i)	113.06	2.5163	pos	M+H	1	C6H8O2	2.16806	637-88-7	0.00663634	6.441	6.434	6.427	6.435	6.427	6.431	5.944	5.927	5.929	5.925	5.919	5.935	5.114	5.131	5.137	5.128	5.1	5.113	6.21	6.204	6.205
pos_312	Cyclin D1	metab_2271	HMDB0250628	B(ii)	954.478	3.5337	pos	M+H, M+Na, M+2H	1	C43H71N9O11S2	-1.17424	-	0.0165758	3.523	3.525	3.529	3.529	3.728	3.533	3.957	3.296	3.291	3.288	3.801	3.944	5.001	5.125	5.047	4.879	5.034	4.844	6.359	6.346	6.358
pos_3127	4-hydroxy-5-methyl-2-propyl-3(2H)-furanone	metab_2279	HMDB0304179	B(ii)	120.056	2.5318	pos	M+H-2H2O	1	C8H11O3-	-7.86438	-	0.0264932	4.674	4.753	4.678	4.732	4.71	4.688	2.881	3.041	2.887	2.884	2.883	2.884	3.027	3.149	3.113	3.124	3.009	3.026	4.264	4.261	4.282
pos_3133	Amrubicin	metab_2285	HMDB0248364	B(ii)	547.171	2.5318	pos	M+ACN+Na	1	C25H25NO9	4.08915	-	0.0116825	3.873	3.876	3.879	3.88	3.877	3.883	5.93	5.943	5.913	5.959	5.938	5.93	3.781	3.768	3.767	3.769	3.763	3.78	5.16	5.168	5.159
pos_3136	(S)-Succinyldihydrolipoamide	metab_2288	HMDB0001177	B(ii)	272.076	2.5396	pos	M+H-2H2O	1	C12H21NO4S2	-3.49306	-	0.0900687	4.613	4.616	4.619	4.62	4.617	4.623	5.376	5.373	5.402	5.389	5.36	5.381	4.521	4.508	4.507	4.509	4.503	4.52	4.561	4.558	4.49
pos_3139	Lorlatinib	metab_2291	HMDB0254164	B(ii)	371.145	2.5396	pos	M+H-2H2O	1	C21H19FN6O2	7.84204	-	0.0190582	5.717	5.72	5.723	5.723	5.721	5.727	5.805	5.734	5.808	5.841	5.794	5.71	6.07	6.039	6.047	6.072	6.042	6.075	5.607	5.592	5.594
pos_3141	Asp Ile	metab_2294	-	B(i)	247.129	2.5474	pos	M+H	1	C10H18N2O5	-0.738634	-	0.00779603	6.269	6.245	6.252	6.235	6.224	6.232	5.37	5.387	5.36	5.408	5.336	5.379	5.107	5.11	4.988	5.06	5.001	5.102	5.981	5.974	5.976
pos_3143	Indole-3-acetyl-beta-6-D-glucose	metab_2296	HMDB0304391	B(ii)	338.123	2.5474	pos	M+H	1	C16H19NO7	-0.703514	-	0.0297573	5.473	5.43	5.476	5.433	5.484	5.447	4.402	4.318	4.291	4.193	3.867	4.237	4.011	3.998	3.997	3.999	3.993	4.01	5.048	5.025	5.047
pos_3148	4'-Azidocytidine	metab_2301	HMDB0246625	B(ii)	326.123	2.5553	pos	M+ACN+H	1	C9H12N6O5	8.63429	-	0.0226729	3.606	3.608	3.612	3.612	3.609	3.616	3.368	3.379	3.374	3.371	3.37	3.37	5.461	5.364	5.503	5.472	5.443	5.464	4.028	4.01	4.027
pos_3151	Leu Phe Gln	metab_2304	-	B(i)	407.228	2.5553	pos	M+H	1	C20H30N4O5	-1.11693	-	0.00738453	5.63	5.671	5.63	5.669	5.66	5.636	5.091	5.102	5.097	5.094	5.093	5.093	5.237	5.224	5.223	5.225	5.219	5.236	5.207	5.212	5.213
pos_3156	10-Acetoxyligustroside	metab_2309	HMDB0035217	B(ii)	292.102	2.5631	pos	M+2H	2	C27H34O14	-7.77495	57799-95-8	0.00633396	5.506	5.485	5.455	5.427	5.45	5.443	4.926	4.952	4.871	4.964	4.878	4.914	5.596	5.578	5.596	5.593	5.595	5.652	5.396	5.391	5.392
pos_3166	(4Z,7Z)-Hexadeca-4,7-dienedioylcarnitine	metab_2319	HMDB0241491	B(ii)	426.286	2.5708	pos	M+H	1	C23H39NO6	2.31667	-	0.0156899	5.863	5.865	5.869	5.869	5.866	5.873	5.625	5.635	5.63	5.627	5.626	5.627	6.676	6.675	6.674	6.69	6.644	6.702	5.753	5.745	5.739
pos_317	(S)-3-Octanol	metab_2322	HMDB0030070;LMFA05000568	B(ii)	283.263	0.2798	pos	M+Na, 2M+Na	1	C8H18O	8.29515	22658-92-0	0.0839858	5.52	5.867	5.894	5.959	5.963	5.984	6.071	5.892	5.81	5.748	5.675	5.623	5.653	5.517	5.538	5.506	5.438	5.46	5.414	5.411	5.348
pos_3170	Fructosyl-lysine	metab_2323	HMDB0252495;HMDB0242138;HMDB0034879	B(ii)	273.144	2.5784	pos	M+H-2H2O	1	C12H24N2O7	-0.960995	21291-40-7	0.0553794	5.946	5.897	5.887	5.884	5.887	5.874	3.777	3.788	3.783	3.78	3.779	3.779	5.381	5.377	5.35	5.363	5.31	5.375	5.547	5.498	5.522
pos_3174	Ligustroside	metab_2326	HMDB0034751	B(ii)	557.227	2.5784	pos	M+CH3OH+H	1	C25H32O12	8.65545	35897-92-8	0.0375827	5.797	5.841	5.795	5.749	5.829	5.801	4.29	4.512	4.295	4.682	4.68	4.292	4.435	4.422	4.421	4.424	4.417	4.434	5.334	5.332	5.361
pos_3175	1-(3-Carboxypropylcarbamoyl)-5-fluorouracil	metab_2327	HMDB0243786	B(ii)	260.066	2.5862	pos	M+H	1	C9H10FN3O5	-5.19492	-	0.012908	5.623	5.589	5.596	5.588	5.604	5.588	5.111	5.095	5.093	5.076	5.073	5.093	0.7749	1.217	0.7631	0.7652	0.7601	0.7739	5.291	5.3	5.29
pos_3180	3-Furanmethanol glucoside	metab_2333	HMDB0032924	B(ii)	302.123	2.5938	pos	M+ACN+H	1	C11H16O7	-0.261821	86425-28-7	0.0141927	5.273	5.268	5.321	5.24	5.272	5.269	4.806	4.816	4.811	4.808	4.807	4.808	4.951	4.938	4.937	4.94	4.934	4.95	4.932	4.923	4.92
pos_3186	ID14326	metab_2336	HMDB0060828	B(ii)	531.245	2.6016	pos	M+Na	1	C28H36N4O3S	9.3727	-	0.03551	6.271	6.234	6.247	6.261	6.261	6.24	5.738	5.775	5.783	5.797	5.748	5.757	5.883	5.87	5.869	5.871	5.865	5.882	5.956	5.954	5.928
pos_3189	Ile Tyr	metab_2339	-	B(i)	295.165	2.6094	pos	M+H	1	C15H22N2O4	-0.535401	-	0.0145114	5.681	5.637	5.612	5.636	5.557	5.624	4.994	4.911	4.833	4.867	5.052	4.913	4.801	4.496	4.764	4.868	4.741	4.765	5.416	5.405	5.406
pos_3202	Hippuric acid	metab_2352	HMDB0000714	B(ii)	376.15	2.6403	pos	2M+NH4	1	C9H9NO3	-0.434119	495-69-2	0.0130306	6.221	6.238	6.202	6.209	6.195	6.201	4.543	4.404	4.085	4.533	4.671	4.27	4.225	4.212	4.211	4.213	4.207	4.224	5.816	5.806	5.815
pos_3203	4-Hydroxy-4-methyl-5-hexenoic acid gamma lactone	metab_2353	HMDB0032333	B(ii)	91.0547	2.6477	pos	M+H-2H2O	1	C7H10O2	3.81394	1073-11-6	0.00163048	5.708	5.724	5.71	5.723	5.705	5.706	5.647	5.689	5.657	5.658	5.672	5.7	6.032	6.011	6.022	6.023	5.982	6.021	5.788	5.787	5.789
pos_3208	Glutaminyltryptophan	metab_2358	HMDB0028808	B(ii)	297.134	2.6477	pos	M+H-2H2O	1	C16H20N4O4	-0.879696	66851-83-0	0.00316166	3.032	3.053	3.164	3.169	2.94	2.56	2.38	1.803	3.759	1.414	2.113	1.14	6.436	6.448	6.458	6.455	6.435	6.407	5.592	5.594	5.591
pos_3209	Emedastine	metab_2359	PW_C009509;HMDB0015216	B(ii)	325.202	2.6477	pos	M+Na	1	C17H26N4O	6.99557	87233-61-2	0.166578	3.639	3.729	3.645	3.646	3.643	3.649	3.402	3.412	3.407	3.404	3.403	3.404	5.928	5.989	5.995	5.962	5.952	5.932	4.997	4.998	4.865
pos_3220	Neolinustatin	metab_2370	HMDB0038482	B(ii)	446.166	2.67	pos	M+Na	1	C17H29NO11	5.41621	72229-42-6	0.00728968	6.563	6.559	6.565	6.559	6.551	6.538	5.414	5.272	5.429	5.394	5.397	5.342	5.407	5.394	5.393	5.395	5.389	5.406	6.242	6.236	6.237
pos_3221	Geneticin	metab_2371	HMDB0242565	B(ii)	479.272	2.67	pos	M+H-H2O	1	C20H40N4O10	2.28199	49863-47-0	0.0138371	1.7	1.703	1.706	1.707	2.014	1.71	6.518	6.511	6.508	6.528	6.525	6.493	1.61	1.597	1.596	1.599	1.593	1.609	5.847	5.856	5.858
pos_3223	Valylglutamic acid	metab_2372	HMDB0029126	B(ii)	310.139	2.6776	pos	M+ACN+Na	1	C10H18N2O5	8.29187	3062-07-05	0.00731725	5.57	5.557	5.563	5.603	5.516	5.569	2.604	2.642	3.688	2.987	2.605	2.606	2.749	2.736	2.735	2.737	2.731	2.748	5.169	5.174	5.175
pos_3225	Tetraazacyclododecanetetraacetic acid	metab_2374	HMDB0257787	B(ii)	449.158	2.6776	pos	M+2Na-H	1	C16H28N4O8	-8.55942	-	0.0473461	4.13	3.783	3.737	4.048	3.858	4.168	5.607	5.651	5.641	5.563	5.59	5.695	3.639	3.625	3.624	3.627	3.621	3.637	4.73	4.766	4.766
pos_3226	Gibberellin A37 glucosyl ester	metab_2375	HMDB0038611	B(ii)	531.22	2.6776	pos	M+Na	1	C26H36O10	-0.709074	36702-72-4	0.148487	3.169	2.804	2.162	3.333	2.623	2.795	5.389	5.463	5.443	5.351	5.39	5.472	2.065	2.052	2.051	2.053	2.047	2.064	4.392	4.503	4.398
pos_3228	Indole-3-acetyl-beta-4-D-glucose	metab_2377	HMDB0304390	B(ii)	302.105	2.6854	pos	M+H-2H2O	1	C16H19NO7	8.95593	-	0.123692	3.963	3.954	3.622	1.709	1.707	3.966	5.57	5.557	5.616	5.542	5.57	5.586	1.613	1.6	1.599	1.601	1.595	1.612	4.983	4.986	4.887
pos_3231	Ganglioside GT3 (d18:0/14:0)	metab_2381	HMDB0012053	B(ii)	855.457	2.6854	pos	M+2H	2	C77H136N4O37	6.13346	-	0.00762381	6.593	6.632	6.589	6.591	6.609	6.615	6.101	6.112	6.107	6.104	6.103	6.104	6.247	6.234	6.233	6.235	6.229	6.246	6.217	6.214	6.221
pos_3236	N-Alpha-Methylhistamine	metab_2385	-	B(i)	126.103	2.7085	pos	M+H	1	C6H11N3	0.0741858	-	0.0281041	4.274	4.276	4.28	4.28	4.277	4.284	4.036	4.046	4.041	4.038	4.037	4.038	5.116	5.129	5.158	5.101	5.113	5.14	4.171	4.149	4.151
pos_3239	1-[2-(4-benzyl-1,2,4-triazol-3-yl)piperidin-1-yl]-2-cyclopentylethanone	metab_2388	-	B(i)	353.233	2.7085	pos	M+H	1	C21H28N4O	-0.785845	-	0.0815403	3.597	3.599	3.668	3.603	3.601	3.607	3.359	3.37	3.365	3.362	3.701	3.361	6.051	6.089	6.144	6.148	6.074	6.093	5.11	5.049	5.051
pos_3243	Trigoneoside XIIIa	metab_2393	HMDB0038313	B(ii)	409.868	2.7162	pos	M+3H	3	C57H94O28	-8.96788	290348-13-9	0.00532903	4.879	4.775	5.067	4.852	4.91	4.988	3.678	3.689	3.725	3.681	4.09	3.68	5.661	5.871	5.826	5.813	5.719	5.894	6.032	6.035	6.037
pos_3247	Isobutyryl carnitine	metab_2397	-	B(i)	232.154	2.7241	pos	M+H	1	C11H21NO4	-0.555271	-	0.0062981	5.103	5.176	5.194	5.189	5.169	5.127	3.387	3.398	3.393	3.681	3.389	3.984	3.533	3.519	3.518	3.521	3.515	3.531	4.828	4.825	4.822
pos_3250	6-O-(6-Deoxy-alpha-L-mannopyranosyl)-beta-D-glucopyranose	metab_2401	HMDB0247100;HMDB0302439	B(ii)	368.156	2.7241	pos	M+ACN+H	1	C12H22O10	3.00086	-	0.00758055	6.105	6.144	6.134	6.131	6.084	6.099	4.807	4.859	4.818	4.81	4.634	4.761	4.778	4.765	4.764	4.766	4.76	4.777	5.777	5.782	5.776
pos_3254	Narirutin	metab_2404	HMDB0033740;LMPK12140236	B(ii)	613.217	2.7241	pos	M+CH3OH+H	1	C27H32O14	7.76859	14259-46-2	0.0429285	6.188	6.207	6.197	6.191	6.159	6.198	6.131	6.101	6.118	6.131	6.135	6.144	6.045	6.032	6.031	6.034	6.028	6.044	6.046	6.013	6.045
pos_3256	(-)-Slaframine	metab_2406	HMDB0243523	B(ii)	231.17	2.7315	pos	M+CH3OH+H	1	C10H18N2O2	-0.933548	20084-93-9	0.0153877	6.24	6.224	6.229	6.224	6.205	6.194	5.583	5.571	5.585	5.592	5.605	5.558	5.261	5.317	5.368	5.292	5.236	5.32	6.039	6.027	6.028
pos_3257	4-[(E)-5,6-Dihydro-2,3'-bipyridin-3(4H)-ylidenemethyl]-3-methoxyphenol	metab_2407	HMDB0246319	B(ii)	308.148	2.7315	pos	2M+3H2O+2H	2	C18H18N2O2	-2.28932	-	0.0568478	5.427	5.424	5.375	5.423	5.352	5.366	4.174	3.764	3.856	4.326	4.324	4.179	3.899	3.886	3.885	3.888	3.882	3.898	4.896	4.852	4.894
pos_3263	N-Acetyl-L-methionine	metab_2414	HMDB0011745	B(ii)	192.069	2.7393	pos	M+H	1	C7H13NO3S	-0.541954	65-82-7	0.0177149	4.11	4.299	4.261	4.275	4.188	4.327	2.967	3.115	3.34	3.279	3.47	3.345	3.113	3.1	3.099	3.101	3.095	3.112	4.624	4.621	4.609
pos_3269	N4-Acetylaminobutanal	metab_2420	HMDB0004226	B(ii)	300.192	2.747	pos	2M+ACN+H	1	C6H11NO2	0.396082	-	0.007554	5.585	5.571	5.537	5.54	5.531	5.512	3.817	4.007	4.17	4.187	3.971	4.184	4.259	4.462	4.346	4.246	4.172	4.1	5.273	5.271	5.266
pos_3271	Pyrazofurin	metab_2423	HMDB0256946	B(ii)	560.191	2.747	pos	2M+ACN+H	1	C9H13N3O6	-7.76419	-	0.0296526	5.754	5.816	5.805	5.779	5.796	5.794	4.197	4.399	4.496	4.152	4.137	3.954	4.097	4.084	4.083	4.086	4.08	4.096	5.411	5.388	5.411
pos_3275	PC(20:3(6,8,11)-OH(5)/2:0)	metab_2427	HMDB0288901	B(ii)	626.339	2.7546	pos	M+Na	1	C30H54NO9P	-6.87285	-	0.00735018	6.112	6.15	6.171	6.152	6.131	6.111	5.479	5.49	5.485	5.482	5.481	5.481	5.625	5.612	5.61	5.613	5.607	5.623	5.598	5.592	5.593
pos_3276	Pseudoecgonine	metab_2428	HMDB0006348	B(ii)	218.138	2.7624	pos	M+CH3OH+H	1	C9H15NO3	-0.78435	-	0.0380706	4.464	4.596	4.576	4.596	4.65	4.568	5.019	5.007	5.049	5.048	5.08	5.082	5.443	5.417	5.41	5.429	5.334	5.447	5.118	5.146	5.117
pos_3283	Dihydroconiferyl alcohol	metab_2435	HMDB0303757	B(ii)	387.176	2.7778	pos	2M+Na	1	C10H14O3	-4.97081	2305-13-7	0.0243247	5.942	5.963	5.977	5.951	5.956	5.941	4.98	4.914	5.063	5.034	5.023	4.951	5.049	5.036	5.034	5.037	5.031	5.047	5.605	5.604	5.586
pos_3285	Sarmentosin	metab_2437	HMDB0030697	B(ii)	568.24	2.7778	pos	2M+NH4	1	C11H17NO7	9.41373	71933-54-5	0.0162714	2.384	2.387	2.39	2.391	3.938	2.394	6.512	6.499	6.48	6.528	6.492	6.523	2.293	2.28	2.278	2.281	2.275	2.291	5.872	5.86	5.861
pos_3289	N-Acetyl-DL-Valine	metab_2441	HMDB0011757	B(i)	160.097	2.793	pos	M+H	1	C7H13NO3	-0.76639	96-81-1	0.00579287	5.781	5.775	5.773	5.765	5.769	5.78	5.399	5.394	5.395	5.41	5.387	5.4	5.415	5.388	5.425	5.406	5.382	5.356	5.664	5.662	5.667
pos_3290	Phenylalanylvaline	metab_2443	HMDB0029008	B(ii)	265.154	2.793	pos	M+H	1	C14H20N2O3	-0.980367	3918-90-9	0.0220934	5.851	5.847	5.859	5.823	5.822	5.819	5.639	5.671	5.642	5.637	5.657	5.665	5.35	5.409	5.372	5.411	5.366	5.447	5.738	5.721	5.723
pos_3291	Tyrosyl-Glutamine	metab_2444	HMDB0029103	B(ii)	274.118	2.793	pos	M+H-2H2O	1	C14H19N3O5	-0.787624	-	0.0643064	5.152	5.188	5.145	5.135	5.144	5.131	4.422	4.432	4.427	4.424	4.423	4.424	4.567	4.554	4.553	4.555	4.549	4.566	4.562	4.535	4.59
pos_3292	Tyrosyl-Leucine	metab_2445	HMDB0029109	B(ii)	295.165	2.793	pos	M+H	1	C15H22N2O4	-1.02134	-	0.0178799	5.772	5.777	5.763	5.751	5.721	5.72	5.117	5.121	5.145	5.172	5.212	5.144	3.786	3.759	4.081	3.657	3.753	4.17	5.548	5.534	5.535
pos_3295	Gly Pro Leu	metab_2448	-	B(i)	286.176	2.8007	pos	M+H	1	C13H23N3O4	-1.0289	-	0.00761874	5.514	5.513	5.488	5.534	5.472	5.479	4.795	4.704	4.75	4.712	4.709	4.537	4.681	4.668	4.666	4.669	4.663	4.679	5.528	5.522	5.523
pos_3297	4',5,6-Trimethylscutellarein 7-glucoside	metab_2450	HMDB0040512	B(ii)	523.186	2.8007	pos	M+CH3OH+H	1	C24H26O11	9.42292	17680-85-2	0.0202954	5.378	5.317	5.354	5.293	5.373	5.377	5.577	5.609	5.577	5.594	5.553	5.56	5.194	5.181	5.18	5.183	5.177	5.193	5.182	5.167	5.168
pos_3298	Streptomycin	metab_2451	HMDB0258510;PW_C009507;HMDB0015214	B(ii)	599.303	2.8007	pos	M+NH4	1	C21H39N7O12	6.7309	57-92-1	0.0233577	2.719	2.721	2.725	2.725	2.722	2.729	6.235	6.225	6.226	6.252	6.195	6.276	2.627	2.614	2.613	2.615	2.609	2.626	5.414	5.434	5.423
pos_3300	Alpha-[3-(Nitrosoamino)propyl]-3-pyridinemethanol	metab_2455	HMDB0062443	B(ii)	413.192	2.8085	pos	2M+Na	1	C9H13N3O2	2.27988	-	0.0387725	5.261	5.287	5.2	5.304	5.241	5.175	5.669	5.688	5.684	5.755	5.711	5.71	5.072	5.059	5.058	5.061	5.055	5.071	5.297	5.273	5.266
pos_3311	7-Acetamidonitrazepam	metab_2467	HMDB0247229	B(ii)	311.15	2.8314	pos	M+NH4	1	C17H15N3O2	-1.156	-	0.0271744	3.542	3.435	2.485	2.744	1.972	1.922	4.534	4.626	4.638	4.573	4.709	4.555	6.68	6.667	6.681	6.671	6.665	6.677	6.155	6.136	6.133
pos_3312	Ergobasin	metab_2468	HMDB0251905;HMDB0015383	B(ii)	367.213	2.8314	pos	M+ACN+H	1	C19H23N3O2	-0.65701	60-79-7	0.0425792	2.362	2.365	2.368	2.369	2.366	2.372	3.777	3.761	3.823	3.509	2.127	3.928	6.753	6.72	6.757	6.742	6.706	6.741	6.188	6.185	6.154
pos_3313	Borapetoside	metab_2469	HMDB0249346	B(ii)	503.187	2.8314	pos	M+H-2H2O	1	C26H34O12	-7.35795	-	0.00387923	6.163	6.172	6.15	6.13	6.155	6.135	5.637	5.644	5.718	5.698	5.677	5.7	5.779	5.766	5.765	5.767	5.761	5.778	5.857	5.854	5.855
pos_3317	DIMBOA trihexose	metab_2473	HMDB0304554	B(ii)	172.097	2.8469	pos	M+H-H2O	1	C8H15NO4	-0.795829	-	0.00683661	4.967	5.025	5.008	5.036	5.02	4.985	5.398	5.37	5.376	5.399	5.388	5.382	5.189	5.21	5.219	5.222	5.191	5.158	5.159	5.164	5.159
pos_332	4-Methylbenzaldehyde	metab_2476	HMDB0029638	B(ii)	121.065	0.4282	pos	M+H, M+ACN+H	1	C8H8O	1.13685	104-87-0	0.0198317	5.401	5.438	5.446	5.469	5.474	5.507	5.588	5.594	5.609	5.601	5.569	5.584	5.86	5.867	5.872	5.884	5.819	5.886	5.555	5.57	5.556
pos_3321	Phenobarbital N-glucoside	metab_2478	HMDB0256406	B(ii)	443.166	2.8469	pos	M+CH3OH+H	1	C18H22N2O9	-0.423998	-	0.0053902	5.57	5.543	5.565	5.571	5.549	5.497	4.355	4.443	3.907	3.786	4.18	4.106	3.929	3.916	3.915	3.917	3.911	3.928	5.084	5.087	5.083
pos_3329	Adrenochrome	metab_2486	HMDB0012884	B(i)	180.065	2.87	pos	M+H	1	C9H9NO3	-0.77017	7506-92-5	0.00234412	5.515	5.504	5.534	5.509	5.505	5.506	5.365	5.379	5.382	5.387	5.364	5.402	4.4	4.442	4.218	4.127	4.175	4.359	5.377	5.378	5.376
pos_3339	Prazosin	metab_2496	HMDB0014600	B(ii)	416.193	2.8851	pos	M+CH3OH+H	1	C19H21N5O4	1.69787	19216-56-9	0.0195014	3.195	3.198	3.201	3.201	3.199	3.205	5.745	5.757	5.745	5.779	5.774	5.725	3.103	3.21	3.815	3.745	3.795	3.102	4.964	4.949	4.95
pos_334	Linoelaidic acid	metab_2497	HMDB0006270;HMDB0247706;LMFA01030123;HMDB0000673	B(ii)	281.247	0.3892	pos	M+H-H2O, M+H	1	C18H32O2	-1.02427	506-21-8;60-33-3	0.195419	5.995	6.328	6.383	6.408	6.424	6.447	6.537	6.37	6.318	6.292	6.247	6.25	5.844	5.877	5.867	5.9	5.841	5.884	5.747	5.762	5.598
pos_3340	Toluene	metab_2498	HMDB0034168	B(ii)	93.0703	2.893	pos	M+H	1	C7H8	4.93744	108-88-3	0.104922	2.615	3.423	3.266	3.687	3.695	3.614	4.483	4.459	4.439	4.448	4.411	4.431	3.337	3.116	3.08	2.996	3.813	3.48	3.93	3.927	4.005
pos_3341	8-Hydroxy-5,6-octadienoic acid	metab_2499	LMFA01031076;HMDB0031101	B(ii)	139.075	2.893	pos	M+H-H2O	1	C8H12O3	-0.466696	-	0.0504123	4.099	4.2	4.259	4.398	4.288	4.237	5.068	5.031	5.043	5.051	5.061	5.065	4.14	4.213	4.194	4.179	4.155	4.175	4.556	4.594	4.557
pos_3342	TRIAZIQUONE	metab_2500	HMDB0259153	B(ii)	295.115	2.893	pos	M+ACN+Na	1	C12H13N3O2	-7.42456	68-76-8	0.0118823	5.569	5.583	5.573	5.563	5.513	5.564	3.438	3.449	3.444	3.491	3.463	3.754	3.584	3.571	3.569	3.572	3.566	3.582	5.187	5.184	5.177
pos_3345	1-Piperideine-2-carboxylic acid	metab_2503	HMDB0001084	B(ii)	255.134	2.9006	pos	2M+H	1	C6H9NO2	-0.652712	2756-89-0	0.0114794	5.322	5.317	5.342	5.342	5.269	5.305	4.619	4.648	4.551	4.571	4.621	4.581	4.691	4.678	4.677	4.679	4.673	4.69	5.023	5.014	5.016
pos_3347	Valine-betaxanthin	metab_2505	HMDB0304749	B(ii)	352.15	2.9006	pos	M+ACN+H	1	C14H18N2O6	-0.462481	-	0.0263581	5.345	5.364	5.325	5.334	5.28	5.33	4.325	4.371	4.579	4.551	4.583	4.502	4.471	4.458	4.457	4.459	4.453	4.47	4.986	4.967	4.967
pos_335	2,4-Dihydroxy-2,5-dimethyl-3(2H)-furanone	metab_2508	-	B(i)	145.049	0.3735	pos	M+H-H2O, M+H	1	C6H8O4	-0.581396	-	0.0384802	6.851	6.984	7.03	7.066	7.088	7.115	7.207	7.148	7.12	7.107	7.072	7.072	7.42	7.36	7.333	7.34	7.267	7.315	6.978	7.006	7.008
pos_3365	3-Hydroxy-N6,N6,N6-trimethyl-L-lysine	metab_2524	PW_C001098;HMDB0001422	B(ii)	244.118	2.9316	pos	M+K	1	C9H21N2O3+	-2.90362	-	0.0231853	5.902	5.879	5.9	5.886	5.862	5.854	4.909	4.969	5.012	4.892	4.972	4.934	4.643	4.604	4.455	4.772	4.72	4.711	5.649	5.631	5.632
pos_3366	Gamma-Glu-leu	metab_2525	HMDB0011171	B(i)	261.144	2.9316	pos	M+H	1	C11H20N2O5	-0.572992	2566-39-4	0.0139534	7.005	6.995	6.98	6.981	6.973	6.952	6.268	6.272	6.265	6.259	6.261	6.261	6.405	6.401	6.418	6.413	6.408	6.394	6.888	6.886	6.877
pos_3368	MG(0:0/20:5-3OH(5,6,15)/0:0)	metab_2527	HMDB0260550	B(ii)	407.239	2.9316	pos	M+H-H2O	1	C23H36O7	-9.66754	-	0.00916224	6.161	6.142	6.139	6.151	6.107	6.105	5.109	5.057	5.099	5.133	5.082	5.096	5.192	5.179	5.178	5.18	5.174	5.191	5.767	5.759	5.761
pos_3370	Albanin H	metab_2530	HMDB0033754	B(ii)	823.317	2.9316	pos	M+H-H2O	1	C50H48O12	7.2619	-	0.010308	6.185	6.195	6.153	6.151	6.142	6.113	4.597	5.066	5.078	4.995	4.689	5.013	4.493	4.48	4.479	4.481	4.475	4.492	6.296	6.302	6.305
pos_3371	4-hydroxy Nonenal	metab_2531	-	B(i)	157.122	2.9395	pos	M+H	1	C9H16O2	-0.594764	-	0.0737095	4.257	4.259	4.263	4.263	4.26	4.267	4.849	4.834	4.837	4.845	4.83	4.802	4.164	4.151	4.15	4.153	4.147	4.163	4.187	4.132	4.133
pos_3372	4-Hydroxy-2,6,6-trimethyl-3-oxo-1,4-cyclohexadiene-1-carboxaldehyde	metab_2532	HMDB0037602	B(ii)	198.112	2.9395	pos	M+NH4	1	C10H12O3	-1.23898	35692-95-6	0.00383028	5.13	5.146	5.144	5.173	5.134	5.15	4.631	4.589	4.651	4.679	4.628	4.673	4.744	4.755	4.692	4.69	4.772	4.669	5.049	5.051	5.052
pos_3383	Asp Asp Ile	metab_2544	-	B(i)	362.156	2.9624	pos	M+H	1	C14H23N3O8	-0.499598	-	0.0457046	5.636	5.653	5.653	5.633	5.598	5.594	3.47	0.8554	0.4116	0.4097	3.569	3.668	0.5025	0.4936	0.4928	0.4945	0.4904	0.5017	5.244	5.242	5.208
pos_3386	6-Methoxy-alpha-pyrufuran	metab_2547	HMDB0041294	B(ii)	322.132	2.9702	pos	M+NH4	1	C16H16O6	9.99281	167278-44-6	0.0136617	4.576	4.578	4.582	4.582	4.579	4.585	5.086	5.053	5.132	5.071	5.142	5.087	4.483	4.47	4.469	4.472	4.465	4.482	4.453	4.451	4.462
pos_3388	Ile Ile	metab_2549	-	B(i)	245.186	2.9781	pos	M+H	1	C12H24N2O3	-0.885629	-	0.0222072	5.899	5.879	5.883	5.88	5.845	5.841	5.215	5.195	5.205	5.198	5.226	5.207	4.078	4.431	4.397	4.248	4.459	4.076	5.679	5.662	5.663
pos_3390	3-Methylindole	metab_2552	HMDB0000466	B(ii)	132.081	2.9856	pos	M+H	1	C9H9N	0.0850707	83-34-1	0.0514238	4.637	4.58	4.69	4.663	4.621	4.622	3.766	3.833	3.803	3.721	3.867	3.868	3.193	3.18	3.229	3.181	3.242	3.191	4.356	4.394	4.395
pos_3391	N-hydroxy-L-tryptophan	metab_2553	HMDB0255152	B(ii)	262.118	2.9856	pos	M+ACN+H	1	C11H12N2O3	-0.749897	-	0.00832371	6.226	6.228	6.21	6.217	6.182	6.176	5.351	5.304	5.345	5.35	5.33	5.347	3.606	3.593	3.592	3.594	3.588	3.605	5.951	5.944	5.945
pos_3396	Melagatran	metab_2558	HMDB0254416	B(ii)	474.209	2.9934	pos	M+2Na-H	1	C22H31N5O4	1.58693	159776-70-2	0.0183015	1.456	1.459	1.462	3.269	1.46	1.466	5.967	5.951	5.901	5.972	5.949	5.96	1.368	1.355	1.354	1.357	1.351	1.367	5.167	5.153	5.154
pos_3405	Perillic acid	metab_2567	LMPR0102090041;HMDB0004586	B(ii)	208.133	3.0164	pos	M+ACN+H	1	C10H14O2	-0.70075	7694-45-3	0.075467	4.602	4.501	4.59	4.6	4.487	4.508	4.883	4.862	4.856	4.809	4.835	4.885	4.38	4.302	4.502	4.1	4.325	4.484	4.644	4.594	4.585
pos_3406	Diprotin A	metab_2568	HMDB0251473	B(ii)	380.192	3.0164	pos	M+K	1	C17H31N3O4	-6.35515	-	0.0142255	5.55	5.518	5.508	5.571	5.463	5.487	4.413	4.505	4.386	4.404	4.454	4.451	4.526	4.513	4.511	4.514	4.508	4.524	5.141	5.139	5.129
pos_3415	N(2)-phenylacetyl-L-glutaminate	metab_2577	HMDB0062645	B(ii)	306.144	3.032	pos	M+ACN+H	1	C13H16N2O4	-1.22459	-	0.0131848	5.73	5.718	5.741	5.727	5.686	5.69	5.249	5.287	5.248	5.273	5.296	5.261	4.221	4.437	3.895	3.784	3.981	3.795	5.442	5.432	5.433
pos_3417	Alpha-Trisaccharide	metab_2579	HMDB0006595	B(ii)	516.231	3.032	pos	M+H	1	C20H37NO14	4.57925	49777-13-1	0.0598165	4.585	4.688	4.943	4.59	4.713	4.784	5.477	5.486	5.44	5.463	5.399	5.509	4.492	4.479	4.477	4.48	4.474	4.49	4.766	4.766	4.81
pos_3419	M8-Nelfinavir	metab_2581	HMDB0255505	B(ii)	548.293	3.032	pos	M+H-2H2O	1	C32H45N3O5S	-2.53137	-	0.00912725	6.804	6.789	6.784	6.781	6.763	6.761	6.328	6.338	6.333	6.33	6.329	6.33	6.473	6.46	6.459	6.461	6.455	6.472	6.448	6.441	6.442
pos_3422	5-[[Pyridin-3-yl-[3-(trifluoromethyl)phenyl]methylidene]amino]oxypentanoic acid	metab_2585	HMDB0256278	B(ii)	384.155	3.0398	pos	M+NH4	1	C18H17F3N2O3	5.25879	-	0.00626318	5.363	5.31	5.351	5.327	5.257	5.257	4.027	4.13	4.104	3.859	4.316	4.158	4.002	3.989	3.988	3.99	3.984	4.001	4.902	4.901	4.897
pos_3429	1-(1-(Tert-Butoxycarbonyl)piperidin-4-yl)azetidine-3-carboxylic acid	metab_2591	HMDB0247560	B(ii)	302.207	3.0553	pos	M+NH4	1	C14H24N2O4	-0.873765	-	0.0137557	4.359	4.301	4.021	4.366	4.196	4.048	3.777	3.788	3.783	3.78	3.779	3.779	3.923	3.91	3.909	3.911	3.905	3.922	5.159	5.147	5.152
pos_3433	Tyrosylhydroxyproline	metab_2596	HMDB0029106	B(ii)	295.129	3.0631	pos	M+H	1	C14H18N2O5	-0.585542	936346-34-8	0.0530688	6.688	6.667	6.667	6.653	6.636	6.631	6.348	6.359	6.338	6.311	6.352	6.343	6.768	6.765	6.754	6.766	6.75	6.756	6.713	6.673	6.675
pos_3435	Citreoviridin C	metab_2598	HMDB0030523	B(ii)	466.218	3.0631	pos	M+ACN+Na	1	C23H30O6	-4.88564	74145-78-1	0.0437669	5.779	5.751	5.794	5.748	5.762	5.737	4.313	4.644	4.19	4.246	4.045	4.528	4.031	4.018	4.016	4.019	4.013	4.029	5.367	5.365	5.333
pos_3437	(R)-Bitalin A	metab_2600	HMDB0040358	B(ii)	236.128	3.0706	pos	M+NH4	1	C13H14O3	-0.537276	35844-67-8	0.0439072	5.005	4.997	4.993	4.998	4.956	4.937	4.175	4.195	4.038	4.165	4.18	4.326	3.513	3.84	3.498	3.501	3.495	3.511	4.707	4.671	4.701
pos_3438	Pratenol A	metab_2601	HMDB0040630	B(ii)	278.102	3.0706	pos	M+NH4	1	C14H12O5	-0.463558	147838-41-3	0.0420122	4.886	4.786	4.846	4.799	4.725	4.839	4.333	4.345	4.439	4.351	4.346	4.484	4.801	4.831	4.757	4.814	4.847	4.815	4.825	4.85	4.815
pos_3440	Verdamicin	metab_2604	HMDB0259789	B(ii)	462.291	3.0706	pos	M+H	1	C20H39N5O7	-3.44204	-	0.0186974	5.18	5.138	5.141	5.128	5.157	5.119	5.278	5.293	5.275	5.279	5.245	5.283	5.754	5.742	5.77	5.822	5.723	5.746	5.326	5.311	5.325
pos_3442	Dehydroepiandrosterone sulfate	metab_2606	LMST05020010;PW_C000814;HMDB0001032	B(ii)	759.323	3.0706	pos	2M+Na	1	C19H28O5S	2.79768	651-48-9	0.00784872	6.878	6.84	6.868	6.854	6.848	6.841	5.853	5.82	5.802	5.846	5.866	5.897	5.942	5.928	5.927	5.93	5.924	5.94	6.559	6.553	6.554
pos_3444	L-Aspartic acid	metab_2608	HMDB0000191;PW_C000123	B(i)	134.045	3.0783	pos	M+H	1	C4H7NO4	-0.496334	56-84-8	0.0940519	2.773	2.776	2.779	2.779	2.777	2.783	4.821	4.788	4.781	4.804	4.834	4.846	2.681	2.668	2.667	2.669	2.663	2.68	3.877	3.874	3.945
pos_3447	Schidigerasaponin C2	metab_2611	HMDB0036251	B(ii)	378.213	3.0783	pos	M+2H	2	C39H62O14	-4.01871	266997-36-8	0.0197607	6.254	6.226	6.219	6.207	6.196	6.185	4.881	4.892	4.887	4.884	4.883	4.883	5.027	5.014	5.012	5.015	5.009	5.025	5.01	4.994	5.007
pos_3449	Mycobactins	metab_2613	HMDB0254968	B(ii)	633.288	3.0783	pos	M+ACN+H	1	C27H37N5O10	-0.319411	-	0.00582185	2.255	3.945	2.261	2.261	2.258	2.265	6.598	6.585	6.566	6.585	6.608	6.607	2.163	2.15	2.149	2.151	2.145	2.162	5.943	5.938	5.94
pos_3450	5-Methyltetrahydrofolic acid	metab_2615	HMDB0001396;PW_C001079	B(ii)	482.177	3.0858	pos	M+Na	1	C20H25N7O6	2.53998	134-35-0	0.00900024	5.955	5.955	5.966	5.966	5.938	5.925	3.988	3.946	3.404	3.401	3.4	3.401	3.544	3.531	3.53	3.532	3.526	3.543	5.586	5.583	5.578
pos_3451	Cichorioside D	metab_2616	HMDB0302051	B(ii)	612.266	3.0858	pos	M+ACN+H	1	C27H38O13	2.21921	-	0.0195952	5.862	5.868	5.854	5.858	5.872	5.817	4.402	4.4	4.247	4.242	4.241	4.458	4.385	4.372	4.371	4.373	4.367	4.384	5.488	5.471	5.481
pos_3452	5-Methoxytryptamine	metab_2617	HMDB0004095;MJDBOTE0000675	B(i)	191.118	3.0936	pos	M+H	1	C11H14N2O	-0.65469	608-07-1	0.00591313	5.845	5.837	5.832	5.817	5.811	5.808	4.906	4.907	4.938	4.948	4.936	4.891	3.504	3.577	3.363	3.366	3.763	3.376	5.513	5.511	5.508
pos_3454	Isovalerylglutamic acid	metab_2619	HMDB0000726	B(ii)	196.097	3.1014	pos	M+H-2H2O	1	C10H17NO5	-0.25504	80154-63-8	0.0114309	5.393	5.395	5.394	5.388	5.438	5.369	5.252	5.227	5.212	5.245	5.239	5.268	5.098	5.1	5.047	5.073	5.058	5.084	5.247	5.255	5.246
pos_3460	Virginiamycin	metab_2626	HMDB0030520	B(ii)	841.393	3.1014	pos	M+NH4	1	C43H49N7O10	6.22662	11006-76-1	0.0518966	3.51	4.369	4.301	3.516	4.243	4.225	3.272	3.283	3.278	3.275	3.274	3.274	4.469	3.405	4.827	4.348	4.383	3.417	5.099	5.056	5.091
pos_3462	9,13-Dihydroxy-4-megastigmen-3-one 9-glucoside	metab_2628	HMDB0036318	B(ii)	353.197	3.1091	pos	M+H-2H2O	1	C19H32O8	3.06329	188305-07-9	0.0339179	4.732	4.816	4.454	4.689	4.707	4.746	4.392	4.17	4.207	3.875	4.285	3.654	5.585	5.535	5.579	5.549	5.601	5.528	5.245	5.216	5.233
pos_3469	Pro Trp	metab_2635	-	B(i)	302.15	3.1246	pos	M+H	1	C16H19N3O3	-0.303998	-	0.0177348	5.239	5.209	5.214	5.192	5.19	5.196	5.491	5.446	5.497	5.501	5.501	5.454	4.962	4.851	4.915	5.085	4.84	4.935	5.249	5.247	5.234
pos_3470	Gibberellin A51-catabolite	metab_2637	LMPR0104170011;HMDB0304363	B(ii)	348.178	3.1246	pos	M+NH4	1	C19H22O5	-8.26852	-	0.0245754	2.386	2.616	2.005	2.577	2.344	2.968	5.425	5.414	5.481	5.435	5.417	5.464	1.951	1.286	2.352	2.149	1.926	1.821	4.754	4.771	4.752
pos_3471	Tirbanibulin	metab_2638	HMDB0304857	B(ii)	454.208	3.1246	pos	M+Na	1	C26H29N3O3	-4.12123	-	0.0261578	4.043	4.046	4.05	4.05	4.047	4.053	5.697	5.671	5.696	5.694	5.695	5.706	3.951	3.938	3.937	3.939	3.933	3.95	4.908	4.887	4.89
pos_3477	Azd-4547	metab_2644	HMDB0248785	B(ii)	464.27	3.1399	pos	M+H	1	C26H33N5O3	9.69259	-	0.00436671	5.03	4.995	4.99	5.049	5.045	4.969	5.318	5.287	5.272	5.241	5.332	5.247	5.723	5.669	5.718	5.731	5.741	5.719	5.322	5.319	5.318
pos_3479	N-Dodecylsarcosinate	metab_2646	HMDB0255129	B(ii)	302.207	3.1475	pos	M+2Na-H	1	C15H31NO2	2.02854	-	0.0349934	4.106	4.392	4.287	4.327	4.381	4.224	1.207	1.306	1.213	1.21	1.209	1.209	1.345	1.333	1.332	1.334	1.328	1.344	4.842	4.816	4.816
pos_3484	N-Acetyl-D-glucosaminyldiphosphodolichol	metab_2652	HMDB0012264;HMDB0001445	B(ii)	610.217	3.1475	pos	M+Na	1	C23H43NO12P2	3.57304	-	0.00590772	5.85	5.873	5.873	5.819	5.826	5.834	4.363	4.55	4.615	4.578	4.287	4.494	4.431	4.418	4.417	4.419	4.413	4.43	5.478	5.482	5.483
pos_3495	Leucylleucine	metab_2664	HMDB0028933;HMDB0254039	B(ii)	245.186	3.1709	pos	M+H	1	C12H24N2O3	-0.765032	3303-31-9	0.0170434	5.803	5.86	5.787	5.771	5.78	5.752	5.421	5.438	5.426	5.418	5.438	5.413	5.022	5.111	5.077	5.014	4.926	5.03	5.715	5.702	5.703
pos_3496	Imazapyr	metab_2665	HMDB0253405	B(ii)	262.118	3.1709	pos	M+H	1	C13H15N3O3	-0.426579	81334-34-1	0.0119434	5.222	5.22	5.228	5.203	5.145	5.153	0.474	0.4811	0.4777	0.4757	0.475	0.4754	0.576	0.5664	0.5655	0.5674	0.5629	0.5751	4.854	4.844	4.848
pos_3497	DG(20:4-2OH/0:0/8:0)	metab_2666	HMDB0297214	B(ii)	291.173	3.1709	pos	M+2Na	2	C31H52O7	-5.26587	-	0.0142136	5.515	5.509	5.446	5.402	5.455	5.413	3.095	3.184	3.303	3.019	3.497	3.205	3.274	2.807	2.805	2.808	2.802	3.479	5.079	5.068	5.07
pos_3508	Hexahydro-6,7-dihydroxy-5-(hydroxymethyl)-3-(2-hydroxyphenyl)-2H-pyrano[2,3-d]oxazol-2-one	metab_2679	HMDB0037297	B(ii)	298.092	3.194	pos	M+H	1	C13H15NO7	-0.715837	396714-67-3	0.0306048	4.956	4.951	4.862	4.947	4.961	4.943	4.577	4.588	4.583	4.58	4.579	4.58	4.723	4.71	4.709	4.711	4.705	4.722	4.714	4.69	4.693
pos_3509	Non-5-enedioylcarnitine	metab_2680	HMDB0241756	B(ii)	347.217	3.194	pos	M+NH4	1	C16H27NO6	-0.347772	-	0.0190465	4.219	4.343	4.509	4.265	4.311	4.376	5.333	5.28	5.302	5.304	5.293	5.29	4.127	4.114	4.113	4.115	4.109	4.126	4.693	4.706	4.708
pos_3512	Butofilolol	metab_2684	HMDB0249467	B(ii)	334.176	3.2017	pos	M+Na	1	C17H26FNO3	-9.72419	-	0.0158913	5.094	5.208	5.136	5.152	5.168	5.067	4.211	4.237	4.048	3.73	4.296	4.039	3.873	3.86	3.859	3.862	3.856	3.872	4.939	4.926	4.928
pos_3513	Elsamitrucin	metab_2685	HMDB0251754	B(ii)	717.229	3.2017	pos	M+ACN+Na	1	C33H35NO13	2.97762	-	0.00731158	4.719	4.524	4.582	4.555	4.711	4.469	6.094	6.081	6.128	6.109	6.111	6.123	4.367	4.354	4.353	4.356	4.349	4.366	5.47	5.464	5.465
pos_3514	2-Hydroxy-p-mentha-1,8-dien-6-one	metab_2686	HMDB0037012	B(ii)	167.107	3.2095	pos	M+H	1	C10H14O2	-0.447001	51200-86-3	0.0375941	4.92	4.987	5.036	5.063	5.028	5.042	4.545	4.447	4.411	4.428	4.238	4.314	4.494	4.561	4.562	4.568	4.611	4.478	4.819	4.846	4.818
pos_3517	Fluvoxamino acid	metab_2689	HMDB0060950	B(ii)	700.249	3.2095	pos	2M+ACN+Na	1	C14H17F3N2O3	-7.32611	88699-91-6	0.033257	4.26	4.209	4.104	4.104	4.45	4.36	5.743	5.753	5.762	5.778	5.759	5.789	4.005	3.992	3.991	3.994	3.988	4.004	5.066	5.066	5.091
pos_3518	5-Methoxyindole-3-Acetic Acid	metab_2690	HMDB0004096	B(i)	206.081	3.2172	pos	M+H	1	C11H11NO3	-0.566992	3471-31-6	0.0290841	5.291	5.198	5.274	5.203	5.245	5.229	3.417	3.248	3.804	3.376	3.77	3.599	3.554	3.37	3.368	3.371	3.365	3.381	4.958	4.955	4.935
pos_3519	3-Hydroxyvalerylcarnitine	metab_2691	HMDB0241654	B(ii)	262.165	3.2172	pos	M+H	1	C12H23NO5	-0.80406	-	0.0142972	3.502	3.505	3.508	3.508	3.506	3.512	5.411	5.388	5.402	5.385	5.383	5.378	3.41	3.397	3.395	3.398	3.392	3.408	4.713	4.711	4.701
pos_3523	N-[(3-morpholin-4-yloxolan-3-yl)methyl]pyrazine-2-carboxamide	metab_2696	-	B(i)	293.161	3.2249	pos	M+H	1	C14H20N4O3	-1.24426	-	0.0117835	4.526	4.035	4.299	4.375	4.44	4.468	5.253	5.262	5.282	5.236	5.233	5.221	3.94	3.927	3.926	3.929	3.923	3.939	4.662	4.67	4.661
pos_3524	Y1 Receptor antagonist 1	metab_2697	HMDB0259945	B(ii)	510.247	3.2327	pos	M+Na	1	C28H33N5O3	-2.25449	-	0.0962799	2.797	2.576	1.893	2.996	2.967	1.897	5.396	5.429	5.411	5.343	5.312	5.338	1.796	1.783	2.658	1.784	1.778	1.795	4.352	4.347	4.42
pos_3526	Statine	metab_2699	HMDB0258487	B(ii)	217.155	3.2482	pos	M+ACN+H	1	C8H17NO3	-0.846152	-	0.014869	5.393	5.357	5.354	5.328	5.278	5.339	4.607	4.601	4.588	4.555	4.586	4.599	4.45	4.48	4.484	4.575	4.454	4.396	5.074	5.062	5.063
pos_3527	DG(5-iso PGF2VI/0:0/2:0)	metab_2700	HMDB0296946	B(ii)	407.239	3.2482	pos	M+H-2H2O	1	C23H38O8	-9.46404	-	0.00783888	6.539	6.537	6.53	6.508	6.513	6.51	5.394	5.439	5.385	5.39	5.386	5.426	5.525	5.512	5.511	5.513	5.507	5.524	6.188	6.185	6.181
pos_3533	Genipic acid	metab_2707	HMDB0036072	B(ii)	202.107	3.2635	pos	M+NH4	1	C9H12O4	-0.655196	6902-76-7	0.00673528	4.768	4.708	4.736	4.697	4.702	4.691	3.977	4.104	4.103	3.788	4.014	3.756	4.763	4.656	4.766	4.55	4.634	4.529	4.709	4.707	4.703
pos_3534	Dioscoretine	metab_2708	HMDB0038588	B(ii)	259.202	3.2635	pos	M+NH4	1	C13H23NO3	-0.477595	128637-87-6	0.0199536	4.155	4.315	4.234	4.222	4.373	4.247	5.16	5.138	5.149	5.103	5.107	5.142	4.396	4.244	4.463	4.184	4.397	4.322	4.631	4.616	4.617
pos_3542	Inosine,2',3'-dideoxy-	metab_2716	HMDB0253491	B(ii)	259.082	3.2788	pos	M+Na	1	C10H12N4O3	9.58966	-	0.0453607	5.201	5.187	5.177	5.131	5.13	5.163	3.833	3.209	3.535	3.914	3.687	3.597	5.032	5.005	5.086	5.065	5.032	5.043	5.115	5.08	5.114
pos_3546	Riboflavin reduced	metab_2720	HMDB0001557	B(ii)	760.234	3.2788	pos	2M+ACN+Na	1	C15H16N4O6	5.86793	101652-10-2	0.00555741	6.191	6.179	6.193	6.202	6.186	6.185	5.514	5.53	5.446	5.492	5.522	5.455	5.586	5.573	5.572	5.574	5.568	5.585	5.94	5.936	5.939
pos_3549	Phenylalanylaspartic acid	metab_2722	HMDB0028991	B(ii)	263.103	3.2864	pos	M+H-H2O	1	C13H16N2O5	-0.516603	22828-05-3	0.0115305	5.335	5.257	5.25	5.292	5.314	5.303	4.248	4.276	4.015	4.264	4.293	4.124	5.426	5.472	5.448	5.481	5.413	5.463	5.341	5.339	5.332
pos_3558	O-Xylene	metab_2732	HMDB0059851	B(i)	107.086	3.3019	pos	M+H	1	C8H10	2.74821	95-47-6	0.0179208	3.484	3.576	3.652	3.63	3.594	2.819	4.547	4.563	4.564	4.499	4.546	4.526	3.515	3.643	3.825	3.368	3.806	3.468	4.122	4.119	4.107
pos_3559	Cis-3-Hexenyl lactate	metab_2733	HMDB0036213	B(ii)	190.144	3.3019	pos	M+NH4	1	C9H16O3	-0.840573	61931-81-5	0.0116629	3.248	3.245	3.249	3.249	3.246	3.645	5.514	5.515	5.531	5.5	5.495	5.494	4.933	4.932	4.901	4.981	4.905	4.955	4.938	4.936	4.928
pos_3561	Cinncassiol C3	metab_2736	HMDB0036859	B(ii)	421.16	3.3019	pos	M+K	1	C20H30O7	-6.17996	64979-94-8	0.0111674	5.626	5.596	5.655	5.614	5.628	5.627	4.984	4.994	5.01	4.946	4.937	4.92	5.063	5.05	5.049	5.052	5.046	5.062	5.352	5.35	5.359
pos_3567	18R-hydroxy-5Z,8Z,11Z,14Z,16E-eicosapentaenoic acid	metab_2741	LMFA03070025;HMDB0062222	B(ii)	382.233	3.3097	pos	M+ACN+Na	1	C20H30O3	-6.0302	-	0.0141281	6.123	6.112	6.098	6.107	6.097	6.096	5.617	5.628	5.623	5.62	5.619	5.62	5.763	5.75	5.749	5.751	5.745	5.762	5.742	5.731	5.732
pos_3571	Sphingosine	metab_2746	PW_C000172;HMDB0000252;LMSP01010001	B(ii)	338.244	3.3174	pos	M+K	1	C18H37NO2	-6.76984	123-78-4	0.0117178	5.479	5.459	5.482	5.48	5.493	5.479	4.703	4.684	4.612	4.634	4.612	4.551	4.998	5.048	5.094	5.102	5.056	5.05	5.236	5.226	5.227
pos_3574	Isoleucyl-Serine	metab_2749	HMDB0028916	B(ii)	260.16	3.3251	pos	M+ACN+H	1	C9H18N2O4	-0.742771	-	0.028407	4.9	4.915	4.894	4.878	4.808	4.86	4.239	4.25	4.245	4.242	4.241	4.241	4.385	4.372	4.37	4.373	4.367	4.383	4.374	4.353	4.353
pos_3576	Befunolol	metab_2751	HMDB0248930	B(ii)	309.18	3.3251	pos	M+NH4	1	C16H21NO4	-1.14946	-	0.00166625	5.339	5.306	5.362	5.294	5.313	5.282	3.426	3.437	3.432	3.523	3.428	3.428	4.428	4.476	4.632	4.49	4.718	4.495	5.047	5.046	5.047
pos_3587	Lucidenic acid D2	metab_2762	HMDB0036435	B(ii)	537.244	3.3482	pos	M+Na	1	C29H38O8	-3.23177	98665-16-8	0.0222535	5.506	5.508	5.512	5.512	5.51	5.516	6.129	6.121	6.094	6.087	6.125	6.069	5.414	5.401	5.399	5.402	5.396	5.412	5.398	5.381	5.382
pos_359	Threonylleucine	metab_2765	HMDB0029065	B(ii)	233.149	0.5289	pos	M+H-H2O, M+H	1	C10H20N2O4	-0.768478	50299-12-2	0.0178481	6.563	6.568	6.532	6.53	6.537	6.546	6.544	6.545	6.523	6.544	6.565	6.57	4.16	4.147	4.146	4.149	4.143	4.159	6.453	6.466	6.452
pos_3594	(3b,6b,8b,12a)-8,12-Epoxy-7(11)-eremophilene-6-angeloyloxy-8,12-dimethoxy-3-ol	metab_2770	HMDB0031964	B(ii)	458.249	3.3637	pos	M+ACN+Na	1	C22H34O6	-4.87394	-	0.008792	5.938	5.917	5.943	5.929	5.921	5.919	5.351	5.362	5.357	5.354	5.353	5.353	5.497	5.484	5.483	5.485	5.479	5.496	5.471	5.464	5.466
pos_3597	5b-Cyprinol sulfate	metab_2772	HMDB0006888;PW_C002990	B(ii)	550.343	3.3791	pos	M+NH4	1	C27H48O8S	4.37032	-	0.0258365	4.278	4.477	4.455	4.487	4.282	4.343	5.418	5.382	5.319	5.256	5.44	5.34	5.783	5.813	5.811	5.84	5.87	5.812	5.203	5.223	5.206
pos_3601	PE(22:5/PGF1alpha)	metab_2778	HMDB0284330	B(ii)	888.544	3.3866	pos	M+Na	1	C47H80NO11P	8.62124	-	0.0588811	6.3	6.319	6.324	6.314	6.332	6.357	5.457	5.467	5.462	5.459	5.458	5.459	5.602	5.589	5.588	5.59	5.584	5.601	5.617	5.616	5.571
pos_3614	3-Methyladenine	metab_2792	HMDB0011600;MJDBOTE0000818	B(i)	150.077	3.4331	pos	M+H	1	C6H7N5	-0.759508	5142-23-4	0.00596744	5.196	5.216	5.23	5.218	5.243	5.22	4.281	4.235	4.261	4.315	4.279	4.263	4.114	3.98	4.062	3.931	3.988	3.915	4.872	4.875	4.871
pos_3625	Gemcitabine	metab_2804	HMDB0014584;PW_C008951	B(ii)	327.087	3.4484	pos	M+ACN+Na	1	C9H11F2N3O4	-3.27321	95058-81-4	0.00945333	5.479	5.474	5.471	5.452	5.486	5.477	3.452	3.463	3.458	3.455	3.454	3.54	4.024	4.099	4.271	4.523	4.16	4.419	5.17	5.163	5.164
pos_3627	Asymmetric dimethylarginine	metab_2806	HMDB0001539	B(ii)	241.107	3.4561	pos	M+K	1	C8H18N4O2	3.26675	30315-93-6	0.00705776	5.726	5.72	5.691	5.696	5.709	5.701	1.738	1.799	2.111	2.205	1.977	1.74	3.322	3.148	2.745	3.09	3.433	2.882	5.4	5.394	5.396
pos_3630	19(S)-HETE	metab_2810	PW_C006775;HMDB0011136	B(ii)	384.249	3.4561	pos	M+ACN+Na	1	C20H32O3	-5.7865	79551-85-2	0.0099554	6.52	6.512	6.531	6.502	6.506	6.502	5.382	5.424	5.379	5.345	5.387	5.37	5.488	5.474	5.473	5.476	5.47	5.486	6.149	6.141	6.142
pos_3633	Decarestrictine F	metab_2813	-	B(i)	197.081	3.4639	pos	M+H	1	C10H12O4	-0.535339	-	0.0278143	5.029	5.047	5.015	5	5.01	5.012	3.058	3.069	3.064	3.061	3.06	3.06	3.204	3.191	3.189	3.736	3.186	3.621	4.691	4.711	4.689
pos_3637	Hept-5-enoylcarnitine	metab_2817	HMDB0241683	B(ii)	289.212	3.4718	pos	M+NH4	1	C14H25NO4	-1.00155	-	0.0348242	5.39	5.398	5.406	5.373	5.415	5.364	4.866	4.877	4.872	4.869	4.868	4.868	5.012	4.999	4.998	5	4.994	5.011	5.008	5.006	4.981
pos_3638	Swertiamarin	metab_2818	HMDB0258644;MJDBOTE0000976	B(ii)	375.13	3.4718	pos	M+H	1	C16H22O10	2.91138	17388-39-5	0.0332566	3.027	2.826	3.664	3.006	2.827	2.834	5.019	5.12	5.296	5.077	5.253	5.106	5.788	5.761	5.828	5.796	5.801	5.752	5.174	5.149	5.15
pos_3644	N2-Ethyl-2'-deoxyguanosine	metab_2825	HMDB0255293	B(ii)	260.113	3.4872	pos	M+H-2H2O	1	C12H17N5O4	-5.04843	-	0.0126277	4.624	4.723	4.702	4.725	4.624	4.8	1.842	3.281	1.848	3.323	3.448	3.386	4.998	4.999	4.923	4.976	4.991	5.002	4.765	4.774	4.765
pos_3652	5-Hydroxy-p-mentha-6,8-dien-2-one	metab_2833	HMDB0037011	B(ii)	184.133	3.5028	pos	M+NH4	1	C10H14O2	-0.706526	56423-48-4	0.0191792	3.716	3.852	3.617	4.111	3.954	4.113	5.222	5.244	5.235	5.182	5.226	5.198	4.882	4.906	4.842	4.869	4.8	4.707	4.756	4.77	4.772
pos_3656	Valine lactate	metab_2837	HMDB0259749	B(ii)	170.081	3.5104	pos	M+H-2H2O	1	C8H15NO5	-0.566438	-	0.0201189	5.027	5.002	5.043	5.024	5.017	5.024	4.548	4.605	4.624	4.482	4.547	4.507	4.985	4.978	4.894	4.975	4.856	4.961	4.888	4.902	4.887
pos_3661	3-Methylpentanoylcarnitine	metab_2843	HMDB0241033	B(ii)	323.196	3.5259	pos	M+ACN+Na	1	C13H25NO4	7.98796	-	0.0186986	5.633	5.625	5.648	5.606	5.63	5.618	4.299	4.285	4.305	4.281	4.258	3.953	4.096	4.083	4.082	4.084	4.078	4.095	5.297	5.283	5.296
pos_3663	PA(8:0/18:3(10,12,15)-OH(9))	metab_2844	HMDB0266675	B(ii)	288.171	3.5413	pos	M+2H	2	C29H51O9P	-0.975116	-	0.0135635	6.433	6.433	6.431	6.427	6.412	6.41	6.244	6.255	6.232	6.215	6.217	6.218	4.024	4.102	4.346	4.405	4.23	4.086	6.258	6.247	6.249
pos_3664	Lactosamine	metab_2845	HMDB0006591	B(ii)	306.118	3.5413	pos	M+H-2H2O	1	C12H23NO10	-0.762035	13000-25-4	0.00813591	6.272	6.263	6.287	6.264	6.268	6.262	5.281	5.211	5.23	5.226	5.252	5.204	6.281	6.283	6.257	6.294	6.277	6.259	6.152	6.146	6.147
pos_3668	Methylphenidate	metab_2849	HMDB0014566	B(ii)	234.149	3.5568	pos	M+H	1	C14H19NO2	-0.854023	113-45-1	0.0199578	5.745	5.74	5.721	5.72	5.72	5.7	4.118	4.001	4.215	4.246	4.22	4.124	4.136	4.123	4.122	4.124	4.118	4.135	5.361	5.359	5.345
pos_3669	Ketocaine	metab_2850	HMDB0253788	B(ii)	314.207	3.5568	pos	M+Na	1	C18H29NO2	-7.0362	-	0.0146245	5.277	5.304	5.286	5.259	5.288	5.263	3.474	3.484	3.479	3.476	3.475	3.476	3.619	3.606	3.605	3.608	3.602	3.618	4.886	4.874	4.876
pos_367	(2R,3S,5R)-5-(4,5-Dihydroimidazo[2,1-f]purin-3-yl)-2-(hydroxymethyl)oxolan-3-ol	metab_2851	HMDB0257763	B(ii)	295.15	0.5518	pos	M+H-H2O, M+NH4	1	C12H15N5O3	-5.67169	-	0.00742174	6.976	6.991	6.991	6.993	6.968	6.967	7.02	7.004	7.021	7.023	7.04	7.039	5.436	5.354	5.356	5.324	5.344	5.166	6.789	6.794	6.788
pos_3675	Ethyl 4-[(2,5-dimethoxyphenyl)methylamino]quinazoline-2-carboxylate	metab_2857	-	B(i)	368.16	3.572	pos	M+H	1	C20H21N3O4	-0.527461	-	0.0145388	5.535	5.493	5.507	5.5	5.517	5.521	3.849	4.103	3.855	4.069	3.976	4.139	3.995	3.982	3.981	3.983	3.977	3.994	5.155	5.143	5.153
pos_3677	Ibuprofen	metab_2859	HMDB0001925;PW_C001284;MJDBOTE0001402	B(ii)	248.164	3.5798	pos	M+ACN+H	1	C13H18O2	-1.00257	15687-27-1	0.0245751	5.313	5.34	5.324	5.329	5.314	5.279	4.124	4.161	4.283	4.143	4.199	4.252	4.27	4.257	4.255	4.258	4.252	4.268	4.979	4.977	4.96
pos_3683	Cinobufotalin	metab_2866	LMST01130034;HMDB0250267	B(ii)	522.245	3.6032	pos	M+ACN+Na	1	C26H34O7	-2.49982	1108-68-5	0.0611821	5.926	5.938	5.948	5.919	5.952	5.968	5.243	5.178	5.149	5.204	5.245	5.148	5.289	5.276	5.275	5.277	5.271	5.288	5.553	5.506	5.552
pos_3684	Valtrate	metab_2867	HMDB0034493	B(ii)	177.054	3.611	pos	M+H-2H2O	1	C10H12O5	-0.544619	18296-44-1	0.00928143	5.557	5.522	5.571	5.551	5.531	5.554	4.108	4.102	4.131	4.18	4.036	4.121	4.181	4.167	4.166	4.169	4.163	4.179	5.297	5.289	5.295
pos_3685	10-Hydroxy-8-nor-2-fenchanone glucoside	metab_2868	HMDB0033643	B(ii)	358.186	3.611	pos	M+ACN+H	1	C15H24O7	-0.876343	240495-82-3	0.045434	3.826	4.013	4.085	4.257	3.932	4.005	5.09	5.139	5.106	5.094	4.984	5.128	3.734	3.72	3.719	3.722	3.716	3.732	4.151	4.185	4.186
pos_3698	4-Nitrosodiphenylamine	metab_2882	-	B(i)	199.087	3.6417	pos	M+H	1	C12H10N2O	-0.276316	-	0.0604435	4.411	4.302	4.494	4.458	4.455	4.305	4.84	4.855	4.853	4.835	4.809	4.802	3.391	4.058	3.459	3.942	4.046	3.735	4.343	4.383	4.393
pos_3700	(E)-2-Undecenedioic Acid	metab_2885	-	B(i)	179.107	3.6494	pos	M+H-2H2O	1	C11H18O4	-0.623038	-	0.00768014	4.959	4.916	4.927	4.947	4.968	4.955	3.834	3.402	3.212	3.42	3.352	3.077	3.221	3.208	3.207	3.379	3.346	3.415	4.645	4.649	4.651
pos_3703	7,8-Dihydro-3b,6a-dihydroxy-alpha-ionol 9-[apiosyl-(1->6)-glucoside]	metab_2888	HMDB0041579	B(ii)	487.255	3.6494	pos	M+H-2H2O	1	C24H42O12	1.56829	177261-73-3	0.00928119	5.839	5.782	5.823	5.823	5.822	5.813	5.177	5.187	5.182	5.179	5.178	5.179	5.322	5.309	5.308	5.311	5.304	5.321	5.292	5.29	5.298
pos_3704	L-3-(3-Hydroxy-4-pivaloyloxyphenyl)alanine	metab_2889	HMDB0255476	B(ii)	282.133	3.6572	pos	M+H	1	C14H19NO5	-0.832024	-	0.015372	5.406	5.396	5.387	5.367	5.387	5.386	5.848	5.856	5.844	5.832	5.827	5.825	5.202	5.26	5.245	5.262	5.227	5.235	5.516	5.503	5.505
pos_3711	Cirsimaritin	metab_2897	HMDB0250276;LMPK12111163	B(i)	332.116	3.6727	pos	M+NH4	1	C17H14O6	9.52546	6601-62-3	0.0159534	3.858	3.792	3.956	3.288	3.907	3.722	3.044	3.055	3.05	3.047	3.046	3.046	4.852	4.753	4.746	4.873	4.789	4.796	4.508	4.505	4.519
pos_3712	StemRegenin 1	metab_2898	HMDB0258494	B(ii)	876.352	3.6727	pos	2M+NH4	1	C24H23N5OS	-7.60442	-	0.00875262	5.65	5.653	5.656	5.657	5.654	5.66	5.412	5.423	5.418	5.415	5.414	5.414	6.469	6.44	6.476	6.49	6.47	6.449	5.532	5.525	5.531
pos_3713	21-Deoxycortisone	metab_2899	HMDB0245603	B(ii)	367.186	3.6805	pos	M+Na	1	C21H28O4	-5.57865	1882-82-2	0.0140963	5.587	5.59	5.622	5.574	5.606	5.58	4.305	4.082	4.413	4.323	4.288	4.382	4.217	4.203	4.202	4.205	4.199	4.215	5.139	5.129	5.14
pos_3714	Alpha-Tetrasaccharide	metab_2900	HMDB0000445	B(ii)	709.283	3.6881	pos	M+NH4	1	C26H45NO20	-6.60274	59957-92-5	0.0048754	7.012	7.038	7.008	7.026	7.023	7.037	4.303	4.314	4.309	4.306	4.305	4.306	4.451	4.523	4.435	4.758	4.578	4.448	6.735	6.732	6.736
pos_3715	L-Alanyl-l-Valine	metab_2901	HMDB0028700	B(i)	189.123	3.6959	pos	M+H	1	C8H16N2O3	-0.75943	3303-45-5	0.00798034	4.617	4.599	4.57	4.581	4.574	4.584	2.226	2.236	2.231	2.228	2.227	2.228	2.371	2.358	2.357	2.359	2.353	2.37	4.213	4.207	4.208
pos_3716	16-alpha-Hydroxyandrosterone	metab_2902	HMDB0013156	B(ii)	329.207	3.6959	pos	M+Na	1	C19H30O3	-6.20793	-	0.0280895	4.395	4.366	4.423	4.396	4.407	4.54	5.279	5.28	5.28	5.263	5.238	5.289	4.271	4.258	4.257	4.259	4.253	4.27	4.745	4.742	4.722
pos_3717	2-(cyclobutanecarbonylamino)-5-(4-propylpiperazin-1-yl)benzoic acid	metab_2903	-	B(i)	346.212	3.6959	pos	M+H	1	C19H27N3O3	-0.571263	-	0.0117323	0.1532	0.1539	0.155	0.1551	0.4624	0.1561	0.095	0.0971	0.0961	0.0955	0.0953	0.0954	6.82	6.819	6.826	6.837	6.818	6.804	6.284	6.275	6.276
pos_3719	Spirostane-3,6-dione	metab_2905	HMDB0036940	B(ii)	473.262	3.6959	pos	M+2Na-H	1	C27H40O4	-5.4994	3514-59-8	0.00991775	5.617	5.623	5.626	5.596	5.63	5.632	5.012	5.023	5.018	5.015	5.014	5.015	5.158	5.145	5.144	5.146	5.14	5.157	5.128	5.126	5.134
pos_3721	N-Octanoyl-DL-Homoserine Lactone	metab_2908	-	B(i)	245.186	3.7036	pos	M+NH4	1	C12H21NO3	-0.894034	-	0.0927965	4.924	4.916	4.917	4.862	4.871	4.848	4.051	3.856	4.003	3.851	4.264	4.12	3.578	3.565	3.563	3.566	3.56	3.576	4.587	4.515	4.586
pos_3730	(4R,5S,7R,11x)-11,12-Dihydroxy-1(10)-spirovetiven-2-one 12-glucoside	metab_2918	HMDB0030895	B(ii)	437.213	3.7498	pos	M+Na	1	C21H34O8	-3.41405	62574-29-2	0.0133992	5.526	5.554	5.485	5.484	5.574	5.508	4.842	4.852	4.847	4.844	4.843	4.844	4.987	4.974	4.973	4.976	4.969	4.986	4.967	4.965	4.956
pos_3733	Neomycin sulfate	metab_2921	HMDB0015129;HMDB0242630	B(ii)	579.303	3.7575	pos	M+H-2H2O	1	C23H46N6O13	6.67977	1404-04-2	0.0364701	3.767	3.978	3.506	3.65	3.944	3.654	6.599	6.599	6.63	6.589	6.608	6.595	3.408	3.395	3.393	3.396	3.39	3.406	5.954	5.926	5.928
pos_3735	H-Asp(OBzl)-OH	metab_2923	HMDB0253007	B(ii)	256.118	3.7653	pos	M+CH3OH+H	1	C11H13NO4	-0.819085	-	0.0801569	4.862	4.858	4.817	4.837	4.823	4.816	4.292	4.302	4.297	4.294	4.293	4.294	4.437	4.424	4.423	4.426	4.42	4.436	4.466	4.405	4.467
pos_3736	Carbinoxamine	metab_2924	HMDB0014886;PW_C009219	B(ii)	308.152	3.7653	pos	M+NH4	1	C16H19ClN2O	-0.223865	486-16-8	0.0153778	6.031	6.047	6.028	6.024	6.04	6.017	5.634	5.63	5.599	5.599	5.617	5.602	4.304	4.398	4.555	4.411	4.349	4.226	5.8	5.788	5.789
pos_3742	Crocetin dialdehyde	metab_2931	HMDB0304298	B(ii)	360.191	3.7809	pos	M+ACN+Na	1	C20H24O2	-6.79861	-	0.0759547	3.618	3.789	2.798	3.394	3.506	3.538	2.292	2.303	2.298	2.295	2.293	2.294	5.409	5.448	5.51	5.443	5.434	5.439	4.162	4.182	4.226
pos_3748	Methaqualone	metab_2937	HMDB0038854;HMDB0240285	B(ii)	273.098	3.7966	pos	M+Na	1	C16H14N2O	-7.02294	72-44-6;6055-00-1	0.00717099	5.448	5.484	5.452	5.466	5.451	5.45	1.796	3.26	1.802	3.402	1.797	3.337	1.94	1.927	2.174	2.144	1.922	1.938	5.129	5.132	5.135
pos_3749	Ile Pro Ile	metab_2938	-	B(i)	342.238	3.7966	pos	M+H	1	C17H31N3O4	-0.561387	-	0.0123087	5.359	5.386	5.31	5.386	5.363	5.374	3.613	3.624	3.619	4.027	3.615	3.819	3.759	3.746	3.745	3.747	3.741	3.758	5.033	5.031	5.023
pos_3763	11-Hydroxyandrosterone	metab_2954	HMDB0002984;LMST02020086	B(ii)	329.207	3.8351	pos	M+Na	1	C19H30O3	-5.98158	57-61-4	0.0106363	4.498	4.5	4.504	4.504	4.501	4.508	5.02	5.022	5.04	5.031	5.02	5.009	4.406	4.393	4.391	4.394	4.388	4.404	4.376	4.373	4.382
pos_3765	Theophylline	metab_2956	HMDB0001889;PW_C001257;MJDBOTE0001068	B(i)	378.161	3.8429	pos	2M+NH4	1	C7H8N4O2	-7.69312	58-55-9	0.00562609	5.033	5.104	5.008	5.038	5.028	5.039	5.142	5.114	5.086	5.101	5.079	5.087	5.571	5.564	5.52	5.598	5.505	5.599	5.166	5.162	5.163
pos_3772	7-Hydroxy-2,5-dimethyl-4H-1-benzopyran-4-one	metab_2964	HMDB0040326	B(ii)	208.097	3.8738	pos	M+NH4	1	C11H10O3	-0.463127	38412-47-4	0.00545172	5.412	5.434	5.437	5.435	5.408	5.41	5.282	5.264	5.271	5.228	5.252	5.26	3.749	3.77	3.966	3.69	3.971	4.138	5.25	5.248	5.253
pos_3773	1-(4-methylphenyl)-3-(3-methyl-[1,2,4]triazolo[4,3-a]pyridin-6-yl)urea	metab_2965	-	B(i)	282.134	3.8817	pos	M+H	1	C15H15N5O	-5.28455	-	0.00948795	2.086	3.858	3.282	3.209	3.526	3.664	4.864	4.901	4.841	4.849	4.819	4.872	1.995	1.982	1.981	1.983	1.977	1.994	4.183	4.189	4.182
pos_3775	5-Benzylacyclouridine	metab_2967	HMDB0246756	B(ii)	309.144	3.8893	pos	M+CH3OH+H	1	C14H16N2O4	-1.05957	-	0.0582243	5.761	5.777	5.763	5.765	5.738	5.74	3.009	2.366	2.361	2.583	2.357	2.827	2.5	2.487	2.486	2.489	2.483	2.499	5.338	5.293	5.337
pos_3777	Vanillin	metab_2969	HMDB0245834;HMDB0012308;MJDBOTE0000374	B(i)	185.081	3.8971	pos	M+CH3OH+H	1	C8H8O3	-0.445431	121-33-5	0.0165748	4.846	4.852	4.892	4.869	4.861	4.868	3.054	3.065	3.098	3.057	3.112	3.057	3.2	3.187	3.186	3.188	3.182	3.199	4.466	4.463	4.452
pos_3779	Ile Gly Ile	metab_2971	-	B(i)	302.207	3.8971	pos	M+H	1	C14H27N3O4	-0.984896	-	0.0119234	5.16	5.179	5.15	5.118	5.089	5.128	2.798	2.683	2.633	2.736	2.782	2.422	2.181	2.168	2.167	2.169	2.163	2.18	4.746	4.737	4.745
pos_3782	(R)-Boschniakine	metab_2975	HMDB0030267	B(ii)	162.091	3.9049	pos	M+H	1	C10H11NO	-0.716768	18070-40-1	0.0879589	3.513	3.674	3.761	3.754	3.817	3.52	4.646	4.636	4.635	4.722	4.669	4.598	3.3	3.824	3.787	3.703	4.066	3.789	4.156	4.223	4.226
pos_379	Laminine	metab_2983	-	B(i)	189.16	0.5672	pos	M+H, M+K	1	C9H20N2O2	-0.814067	-	0.0130436	7.26	7.257	7.248	7.268	7.25	7.226	6.231	6.243	6.219	6.248	6.278	6.233	7.055	7.067	7.054	7.068	7.059	7.066	7.159	7.169	7.158
pos_3792	(-)-Arctiin	metab_2986	HMDB0301809	B(ii)	552.245	3.9513	pos	M+NH4	1	C27H34O11	2.30245	20362-31-6	0.0133179	3.777	3.001	3.004	3.962	4.242	3.008	6.724	6.695	6.69	6.714	6.712	6.718	2.906	2.893	2.892	2.894	2.888	2.905	6.084	6.093	6.083
pos_3794	Tropate	metab_2988	HMDB0062590	B(ii)	355.113	3.9591	pos	2M+Na	1	C9H10O3	-5.545	552-63-6;529-64-6;552-63-6	0.0246589	4.198	4.201	4.204	4.204	4.202	4.208	5.093	5.089	5.033	4.926	5.076	5.002	4.106	4.093	4.092	4.094	4.088	4.105	4.076	4.095	4.093
pos_3798	Heliotron	metab_2992	HMDB0253072	B(ii)	331.223	3.9747	pos	M+NH4	1	C16H27NO5	-0.923949	-	0.0100771	4.771	4.797	4.763	4.793	4.672	4.643	5.562	5.589	5.561	5.565	5.55	5.562	4.541	4.528	4.526	4.529	4.523	4.539	5.028	5.02	5.027
pos_38	Desmosterol	metab_2994	PW_C001690;LMST01010016;HMDB0002719	B(ii)	385.346	6.9352	pos	M+H, 2M+H, M+ACN+H, M+H-H2O	1	C27H44O	-1.07017	313-04-2	0.0247151	7.884	7.959	7.883	7.953	7.892	7.935	5.137	4.482	4.522	4.421	4.418	4.294	4.738	4.803	4.882	4.569	4.864	4.482	7.636	7.653	7.655
pos_3802	3'-DEOXY-3'-FLUOROTHYMIDINE	metab_2998	HMDB0246092	B(ii)	277.118	3.9824	pos	M+CH3OH+H	1	C10H13FN2O4	-5.5097	-	0.0132112	6.197	6.2	6.196	6.2	6.189	6.198	6.084	6.101	6.078	6.095	6.1	6.079	5.739	5.804	5.771	5.752	5.75	5.813	6.055	6.045	6.054
pos_3805	1-Methyl-4-isobutylbenzene	metab_3001	HMDB0302861	B(ii)	190.159	3.9902	pos	M+ACN+H	1	C11H16	-1.20069	-	0.0103125	3.84	3.842	3.846	3.846	3.843	3.85	5.292	5.363	5.324	5.298	5.344	5.312	3.758	3.977	4.226	3.736	4.332	4.215	4.704	4.702	4.696
pos_3807	1,4-Ipomeadiol	metab_3003	HMDB0030471	B(ii)	153.091	3.9978	pos	M+H-H2O	1	C9H14O3	-0.582093	53011-73-7	0.00687423	4.816	4.789	4.853	4.856	4.875	4.865	4.47	4.482	4.404	4.385	4.346	4.328	4.227	4.148	3.981	4.25	4.14	4.06	4.542	4.547	4.546
pos_3813	Benzamide	metab_3010	HMDB0004461	B(i)	122.06	4.0132	pos	M+H	1	C7H7NO	0.585118	55-21-0	0.0386435	3.991	3.922	4	4.12	4.059	4.027	4.917	4.931	4.919	4.923	4.937	4.898	4.564	4.454	4.478	4.641	4.584	4.527	4.534	4.539	4.565
pos_3814	Deferitrin	metab_3011	HMDB0250934	B(ii)	254.048	4.0132	pos	M+H	1	C11H11NO4S	-0.79461	-	0.0079911	6.127	6.118	6.12	6.122	6.118	6.116	5.644	5.655	5.65	5.647	5.646	5.646	5.79	5.777	5.775	5.778	5.772	5.788	5.765	5.763	5.758
pos_3815	2-Amino-3-(2-fluoro-3,4-dihydroxyphenyl)propanoic acid	metab_3012	HMDB0247060	B(ii)	233.092	4.0211	pos	M+NH4	1	C9H10FNO4	-6.00165	-	0.0149212	5.53	5.526	5.546	5.551	5.534	5.536	2.223	1.796	2.287	2.027	2.229	2.1	3.126	2.216	2.567	3.14	2.646	2.527	5.179	5.167	5.178
pos_3817	Indole-5-carboxylic acid	metab_3014	HMDB0253469	B(ii)	144.044	4.0289	pos	M+H-H2O	1	C9H7NO2	-0.504412	-	0.00899226	5.343	5.343	5.357	5.375	5.376	5.361	1.791	1.802	1.797	1.794	1.793	1.793	1.935	1.922	1.921	1.923	1.917	1.934	5.018	5.024	5.025
pos_3822	2-Amino-3-cyclohexylpropanoic acid	metab_3020	HMDB0244979	B(ii)	172.133	4.0522	pos	M+H	1	C9H17NO2	-0.993018	-	0.0180162	5.311	5.319	5.348	5.374	5.385	5.369	5.607	5.627	5.604	5.617	5.626	5.633	5.956	5.986	5.971	5.98	6.001	5.992	5.548	5.561	5.562
pos_3826	15-Hydroxynorandrostene-3,17-dione glucuronide	metab_3024	LMST05010033;HMDB0010353	B(ii)	487.193	4.0599	pos	M+Na	1	C24H32O9	-0.856773	131749-23-0	0.0244779	5.815	5.851	5.828	5.856	5.876	5.84	5.248	5.259	5.254	5.251	5.25	5.25	5.394	5.381	5.38	5.382	5.376	5.393	5.382	5.38	5.363
pos_3830	Acetyl-DL-Leucine	metab_3029	HMDB0011756	B(i)	174.112	4.0832	pos	M+H	1	C8H15NO3	-0.578448	1188-21-2	0.0063415	5.778	5.779	5.793	5.788	5.79	5.789	5.257	5.267	5.265	5.26	5.254	5.24	5.42	5.444	5.432	5.401	5.432	5.44	5.758	5.753	5.754
pos_3831	Plumbagin	metab_3030	HMDB0256646;MJDBOTE0001003	B(ii)	206.081	4.0832	pos	M+NH4	1	C11H8O3	-0.4274	481-42-5	0.0108803	4.686	4.708	4.696	4.696	4.697	4.695	3.22	3.231	3.579	3.59	3.222	3.815	3.366	3.513	3.462	3.354	3.992	3.365	4.404	4.412	4.412
pos_3834	3alpha-Hydroxyoreadone	metab_3033	HMDB0036047	B(ii)	235.133	4.0987	pos	M+H-H2O	1	C14H20O4	-1.0758	124869-06-3	0.0216639	4.858	4.826	4.817	4.823	4.861	4.836	4.189	4.2	4.195	4.192	4.191	4.191	4.335	4.322	4.321	4.323	4.317	4.334	4.307	4.302	4.32
pos_3835	Mericitabine	metab_3034	HMDB0254469	B(ii)	417.213	4.0987	pos	M+NH4	1	C18H26FN3O6	-3.71012	-	0.0438599	5.257	5.295	5.265	5.272	5.312	5.283	4.488	4.498	4.493	4.49	4.489	4.49	4.633	4.62	4.619	4.621	4.615	4.632	4.635	4.601	4.605
pos_3849	2-Hydroxy-4-[(1R)-1-hydroxy-8-methyl-6-oxononyl]-3-methyl-2H-furan-5-one	metab_3049	HMDB0258463	B(ii)	302.196	4.1529	pos	M+NH4	1	C15H24O5	-0.647122	-	0.0110653	6.036	6.037	6.018	6.018	6.018	6.013	5.411	5.434	5.421	5.419	5.417	5.37	5.514	5.501	5.499	5.502	5.496	5.512	5.685	5.675	5.68
pos_3850	N-[1-(furan-2-carbonyl)-3,4-dihydro-2H-quinolin-7-yl]butanamide	metab_3051	-	B(i)	313.154	4.1529	pos	M+H	1	C18H20N2O3	-1.0309	-	0.0185111	5.739	5.753	5.737	5.736	5.746	5.759	5.1	5.16	5.079	5.17	5.115	5.059	5.817	5.861	5.833	5.842	5.877	5.864	5.685	5.67	5.684
pos_3851	(R)-2-Hydroxysterculic acid	metab_3052	HMDB0031060	B(ii)	333.238	4.1529	pos	M+Na	1	C19H34O3	-6.31888	14602-38-1	0.0139135	5.389	5.366	5.389	5.379	5.38	5.402	4.248	4.183	4.295	4.171	4.152	4.278	4.296	4.283	4.281	4.284	4.278	4.294	4.992	4.981	4.982
pos_3852	Leu Ile Ser Glu	metab_3053	-	B(i)	461.26	4.1529	pos	M+H	1	C20H36N4O8	-0.420883	-	0.0275849	3.372	3.375	3.451	3.379	3.583	3.382	3.134	3.145	3.14	3.137	3.136	3.137	6.268	6.268	6.244	6.275	6.262	6.252	5.205	5.187	5.211
pos_3853	Capsicoside E	metab_3054	HMDB0031443	B(ii)	740.313	4.1529	pos	M+2Na	2	C64H106O35	-2.13488	446290-90-0	0.0171381	5.758	5.671	5.706	5.753	5.722	5.733	5.127	5.138	5.133	5.13	5.129	5.129	5.273	5.26	5.258	5.261	5.255	5.271	5.251	5.24	5.254
pos_3855	Zilascorb	metab_3056	HMDB0260006	B(ii)	282.097	4.1606	pos	M+NH4	1	C13H12O6	-0.890268	-	0.0183436	5.32	5.338	5.304	5.324	5.328	5.286	4.946	4.852	4.854	4.915	4.864	4.926	5.91	5.92	5.903	5.914	5.935	5.93	5.422	5.407	5.421
pos_3856	Agnuside	metab_3057	HMDB0036561	B(ii)	431.133	4.1606	pos	M+H-2H2O	1	C22H26O11	-0.619777	11027-63-7	0.0118597	5.176	5.185	5.216	5.2	5.223	5.241	3.193	3.204	3.199	3.196	3.195	3.196	3.339	3.326	3.325	3.327	3.321	3.338	4.792	4.789	4.782
pos_3859	Cis-4-Decenedioic acid	metab_3060	HMDB0000603	B(ii)	183.101	4.1761	pos	M+H-H2O	1	C10H16O4	-0.388731	72879-22-2	0.00640068	5.06	5.034	5.075	5.035	5.047	5.036	4.663	4.664	4.723	4.809	4.751	4.752	3.343	3.401	3.329	3.381	3.325	3.345	4.826	4.82	4.822
pos_3860	2-Aminobenzoic acid	metab_3062	PW_C000877;HMDB0001123	B(ii)	316.129	4.1761	pos	2M+ACN+H	1	C7H7NO2	-1.26719	118-92-3	0.00896979	5.642	5.678	5.658	5.628	5.643	5.647	5.389	5.351	5.398	5.367	5.381	5.358	3.8	3.787	3.785	3.788	3.782	3.798	5.447	5.444	5.452
pos_3861	Capromorelin	metab_3063	HMDB0249597	B(ii)	264.632	4.1837	pos	M+H+Na	2	C28H35N5O4	-4.27366	-	0.141419	3.119	3.121	3.125	3.125	3.122	3.129	4.619	4.695	4.657	4.707	4.638	4.628	3.027	3.014	3.012	3.015	3.009	3.025	3.888	3.78	3.79
pos_3864	Biapenem	metab_3066	HMDB0249178	B(ii)	414.121	4.1913	pos	M+ACN+Na	1	C15H18N4O4S	2.11491	120410-24-4	0.00336938	5.766	5.804	5.761	5.783	5.78	5.786	5.262	5.273	5.268	5.265	5.264	5.265	5.408	5.395	5.394	5.396	5.39	5.407	5.378	5.38	5.377
pos_3866	Domoic acid	metab_3068	HMDB0033939	B(ii)	294.133	4.1991	pos	M+H-H2O	1	C15H21NO6	-1.55491	14277-97-5	0.0584739	3.829	3.544	3.548	3.548	3.546	3.578	4.911	4.945	4.845	4.823	4.78	4.86	3.45	3.437	3.435	3.438	3.432	3.448	4.221	4.219	4.263
pos_3873	PS(20:4-3OH/15:0)	metab_3075	HMDB0281047	B(ii)	431.729	4.2226	pos	M+2Na	2	C41H72NO13P	6.91202	-	0.0476813	1.272	1.275	1.278	1.278	1.276	1.282	1.051	3.073	3.227	3.646	3.741	3.71	4.33	4.033	4.094	4.056	4.059	1.724	4.724	4.686	4.722
pos_3874	(2E)-Hept-2-enedioylcarnitine	metab_3076	HMDB0241689	B(ii)	334.186	4.2303	pos	M+CH3OH+H	1	C14H23NO6	-1.09805	-	0.00834089	5.005	5.001	4.949	4.979	4.978	4.964	4.437	4.448	4.443	4.44	4.439	4.439	4.583	4.57	4.569	4.571	4.565	4.582	4.553	4.558	4.552
pos_3875	Gentamicin C	metab_3077	HMDB0252688	B(ii)	488.25	4.2303	pos	M+K	1	C19H39N5O7	4.53946	11097-82-8	0.0124559	5.653	5.645	5.668	5.638	5.641	5.688	3.138	3.149	3.144	3.676	3.14	3.14	3.284	3.271	3.27	3.272	3.266	3.283	5.18	5.189	5.179
pos_3876	D-Phenylalanyl-L-2-piperidinecarbonyl-N-(4-nitro phenyl)-L-argininamide	metab_3078	HMDB0253010	B(ii)	594.313	4.2303	pos	M+ACN+H	1	C27H36N8O5	-3.00391	-	0.00784192	6.794	6.814	6.803	6.807	6.796	6.808	5.271	5.289	5.273	5.222	5.312	5.26	3.391	3.378	3.377	3.379	3.373	3.39	6.442	6.436	6.44
pos_3879	4-Hydroxyheptanoylcarnitine	metab_3081	HMDB0241679	B(ii)	290.196	4.2455	pos	M+H	1	C14H27NO5	-1.14607	-	0.0128968	5.595	5.617	5.591	5.577	5.585	5.605	5.139	5.145	5.16	5.081	5.102	5.126	5.224	5.211	5.21	5.213	5.207	5.223	5.27	5.259	5.269
pos_3882	N2-Acetylornithine	metab_3085	HMDB0003357	B(ii)	216.134	4.261	pos	M+ACN+H	1	C7H14N2O3	-0.267924	6205-08-09	0.0149093	4.74	4.736	4.756	4.774	4.745	4.645	4.232	4.243	4.238	4.235	4.234	4.235	4.378	4.365	4.364	4.366	4.36	4.377	4.359	4.357	4.347
pos_3883	Ginkgolide C	metab_3086	LMPR0104540003;HMDB0036860;MJDBOTE0000932	B(ii)	482.167	4.261	pos	M+ACN+H	1	C20H24O11	2.68779	15291-76-6	0.0508438	5.249	5.259	5.229	5.261	5.227	5.212	4.279	4.289	4.284	4.281	4.28	4.281	4.424	4.411	4.41	4.412	4.406	4.423	4.433	4.43	4.393
pos_3887	Capecitabine	metab_3089	HMDB0015233;PW_C009523	B(ii)	423.166	4.2688	pos	M+ACN+Na	1	C15H22FN3O6	2.08047	154361-50-9	0.0396259	5.196	5.226	5.219	5.208	5.269	5.287	3.479	3.49	3.485	3.482	3.481	3.481	3.625	3.612	3.611	3.613	3.607	3.624	4.682	4.652	4.681
pos_3889	Ammothamnine	metab_3091	;MJDBOTE0001475	B(i)	265.191	4.2766	pos	M+H	1	C15H24N2O2	-0.652635	16837-52-8	0.0335921	3.649	3.652	3.656	3.656	3.653	3.659	5.339	5.305	5.321	5.337	5.29	5.33	3.557	3.544	3.543	3.546	3.539	3.556	4.687	4.659	4.68
pos_3895	Linustatin	metab_3098	HMDB0303673	B(ii)	473.171	4.2843	pos	M+ACN+Na	1	C16H27NO11	-8.4773	72229-40-4	0.0336376	4.681	4.684	4.687	4.687	4.685	4.691	4.443	4.454	4.449	4.446	4.445	4.445	5.645	5.704	5.682	5.645	5.638	5.706	4.583	4.556	4.561
pos_3897	Hydrocinnamic acid	metab_3100	HMDB0000764	B(ii)	192.102	4.2998	pos	M+ACN+H	1	C9H10O2	-0.911894	501-52-0	0.00946194	3.823	4.12	4.117	4.172	4.103	4.264	4.265	4.269	4.092	4.152	4.311	4.392	4.618	4.648	4.335	4.21	4.252	4.116	4.996	5.003	5.004
pos_3906	Cnidilide	metab_3111	HMDB0302259	B(ii)	159.117	4.3309	pos	M+H-2H2O	1	C12H18O2	-0.681786	3674-03-01	0.0202925	3.232	2.793	3.38	2.533	2.192	2.966	4.942	5.004	4.912	4.96	4.908	4.938	2.905	2.535	2.083	2.826	3.018	2.095	4.342	4.342	4.326
pos_3907	Cynaratriol	metab_3112	HMDB0034983	B(ii)	265.143	4.3309	pos	M+H-H2O	1	C15H22O5	-0.556949	70894-20-1	0.00785017	5.105	5.162	5.078	5.121	5.05	5.115	5.974	6.011	5.976	5.991	5.98	5.985	3.833	0.8271	2.298	0.8282	0.8231	2.383	5.482	5.475	5.481
pos_3909	1,5-Isoquinolinediol	metab_3114	HMDB0244237	B(ii)	144.044	4.3388	pos	M+H-H2O	1	C9H7NO2	-0.395272	-	0.0645635	4.823	4.871	4.852	4.845	4.81	4.865	4.308	4.319	4.314	4.311	4.309	4.31	4.454	4.44	4.439	4.442	4.436	4.452	4.423	4.472	4.474
pos_3911	Biocytin	metab_3117	PW_C001785;HMDB0003134	B(ii)	414.213	4.3466	pos	M+ACN+H	1	C16H28N4O4S	-9.90233	576-19-2	0.0105506	3.287	2.964	2.985	2.485	2.971	3.617	6.214	6.231	6.21	6.211	6.217	6.21	2.386	2.373	2.372	2.375	2.369	2.385	5.615	5.607	5.614
pos_3913	3-Hydroxy-2-oxoindole	metab_3119	HMDB0240741	B(ii)	150.055	4.3543	pos	M+H	1	C8H7NO2	-0.612586	-	0.00405934	3.942	3.724	3.899	3.927	4.024	4.051	5.974	5.994	5.985	5.998	5.989	5.993	4.326	4.4	4.359	4.647	4.346	4.369	5.44	5.442	5.444
pos_3914	Hydroxyphenylacetylglycine	metab_3120	HMDB0000735	B(ii)	192.065	4.3543	pos	M+H-H2O	1	C10H11NO4	-0.736443	28116-23-6	0.00315387	4.498	4.495	4.457	4.459	4.39	4.477	5.997	6.017	5.995	6.013	5.997	6.003	4.231	4.29	4.356	4.156	4.148	4.241	5.462	5.459	5.46
pos_3918	7-O-(2,6-Dideoxy-2-fluoro-alpha-L-talopyranosyl)adriamycinone-14-O-hemipimelate	metab_3124	HMDB0254387	B(ii)	727.206	4.3696	pos	M+Na	1	C34H37FO15	7.33397	-	0.0084129	5.903	5.901	5.891	5.882	5.896	5.912	3.957	3.968	4.42	4.434	4.597	3.979	4.103	4.09	4.089	4.091	4.085	4.102	5.501	5.494	5.5
pos_392	D-Galactosamine	metab_3126	;MJDBOTE0000404	B(i)	162.076	0.5827	pos	M+H-H2O, M+H	1	C6H13NO5	-0.738529	7535-00-4	0.01833	5.523	5.578	5.573	5.548	5.545	5.557	5.997	5.98	5.987	6.029	6.026	6.008	4.012	3.999	3.997	4	3.994	4.01	5.546	5.559	5.545
pos_3921	Coniferaldehyde	metab_3128	HMDB0141782	B(ii)	196.097	4.3929	pos	M+NH4	1	C10H10O3	-0.365274	458-36-6;20649-42-7	0.0377009	4.531	4.635	4.589	4.639	4.638	4.648	5.859	5.889	5.868	5.895	5.884	5.879	5.111	5.157	5.15	5.173	5.109	5.133	5.35	5.378	5.379
pos_3922	Heptanoylcarnitine	metab_3129	LMFA07070068;HMDB0013238	B(ii)	256.19	4.3929	pos	M+H-H2O	1	C14H27NO4	-0.967229	-	0.0196676	4.811	4.863	4.861	4.8	4.847	4.86	4.473	4.508	4.508	4.603	4.48	4.42	4.465	4.452	4.451	4.453	4.447	4.464	4.449	4.435	4.434
pos_3928	Isopentyl beta-D-glucoside	metab_3135	HMDB0034750	B(ii)	292.175	4.4392	pos	M+ACN+H	1	C11H22O6	-0.941282	-	0.00785966	5.969	5.955	5.954	5.951	5.942	5.957	3.794	3.789	3.687	3.684	3.712	3.762	3.827	3.813	3.812	3.815	3.809	3.825	5.566	5.559	5.563
pos_393	4-Methylpyrimidine	metab_3137	-	B(i)	95.0608	0.5827	pos	M+H, M+NH4	1	C5H6N2	4.74152	-	0.00950754	5.463	5.493	5.495	5.482	5.49	5.465	5.37	5.326	5.346	5.346	5.416	5.376	6.127	6.117	6.133	6.098	6.089	6.077	5.647	5.653	5.646
pos_3930	Camelliasaponin C1	metab_3138	HMDB0040752	B(ii)	603.303	4.447	pos	M+2H	2	C58H92O26	3.94145	156250-58-7	0.0211356	6.008	5.972	6.016	5.994	6.018	5.977	5.487	5.498	5.493	5.49	5.489	5.489	5.633	5.62	5.618	5.621	5.615	5.631	5.602	5.602	5.618
pos_3931	Filipin II	metab_3139	HMDB0242297;HMDB0252258	B(ii)	621.397	4.4548	pos	M+H-H2O	1	C35H58O10	-4.44175	-	0.00630647	6.287	6.269	6.269	6.248	6.271	6.268	4.886	4.992	5.03	4.892	4.963	5.112	5.032	5.019	5.018	5.02	5.014	5.031	5.857	5.852	5.853
pos_3934	N-Acetyl-DL-tryptophan	metab_3142	-	B(i)	247.108	4.4704	pos	M+H	1	C13H14N2O3	-0.462642	-	0.00985164	4.809	4.797	4.808	4.828	4.798	4.818	4.02	4.107	4.025	4.327	4.104	4.134	4.422	4.354	4.055	4.162	4.375	4.433	4.772	4.764	4.765
pos_3935	(2E)-3-Methylpent-2-enedioylcarnitine	metab_3143	HMDB0241660	B(ii)	320.17	4.4704	pos	M+CH3OH+H	1	C13H21NO6	-0.834159	-	0.00581375	5.423	5.389	5.412	5.396	5.391	5.408	3.413	3.423	3.418	3.415	3.414	3.415	3.558	3.545	3.544	3.546	3.54	3.557	4.997	4.992	4.996
pos_3936	DL-Norvaline	metab_3144	HMDB0251527;HMDB0013716	B(ii)	273.123	4.4781	pos	2M+K	1	C5H11NO2	8.49443	760-78-1	0.0684031	5.082	5.031	5.106	5.074	5.018	5.074	4.484	4.495	4.49	4.487	4.486	4.486	4.63	4.617	4.616	4.618	4.612	4.629	4.65	4.597	4.649
pos_3939	Tryptophyl-Proline	metab_3147	HMDB0029091	B(ii)	284.139	4.5009	pos	M+H-H2O	1	C16H19N3O3	-0.53613	-	0.0274029	5.094	5.106	5.12	5.142	5.052	5.08	4.266	4.331	4.206	4.428	4.283	4.071	4.214	4.201	4.2	4.202	4.196	4.213	4.738	4.742	4.76
pos_3940	5-Hydroxy-7,3',4'-trimethoxy-8-methylisoflavone 5-neohesperidoside	metab_3149	HMDB0030627	B(ii)	668.256	4.5009	pos	M+NH4	1	C31H38O15	1.92356	87611-94-7	0.0214152	5.81	5.794	5.808	5.788	5.814	5.84	5.3	5.311	5.306	5.303	5.302	5.302	5.446	5.433	5.432	5.434	5.428	5.445	5.416	5.413	5.431
pos_3943	4-Hydroxyhexanoycarnitine	metab_3152	HMDB0241665	B(ii)	276.18	4.5244	pos	M+H	1	C13H25NO5	-0.451736	-	0.0126579	6.324	6.316	6.311	6.298	6.302	6.286	4.67	4.723	4.53	4.632	4.686	4.737	3.556	3.543	3.542	3.544	3.538	3.555	5.908	5.898	5.9
pos_3945	Vestitone 7-glucoside	metab_3154	HMDB0033012	B(ii)	435.165	4.5398	pos	M+H	1	C22H26O9	-0.542722	-	0.0137998	5.707	5.737	5.678	5.681	5.695	5.688	3.766	3.72	3.668	3.415	3.44	3.833	3.558	3.545	3.544	3.547	3.541	3.557	5.303	5.301	5.312
pos_3946	4-Hydroxy-6-methyl-3-(1-oxobutyl)-2H-pyran-2-one	metab_3155	HMDB0040637	B(ii)	197.081	4.5475	pos	M+H	1	C10H12O4	-0.299367	22073-85-4	0.00391521	5.252	5.259	5.262	5.244	5.244	5.287	3.081	3.092	3.087	3.084	3.083	3.097	3.227	3.214	3.212	3.215	3.209	3.225	4.879	4.881	4.883
pos_3947	N-(2-ethyl-[1,2,4]triazolo[1,5-a]pyridin-8-yl)-2-pyridin-3-ylacetamide	metab_3156	-	B(i)	282.133	4.5475	pos	M+H	1	C15H15N5O	-6.60395	-	0.0177825	4.047	3.927	3.816	3.873	3.523	3.547	5.605	5.609	5.606	5.589	5.576	5.59	3.427	3.414	3.413	3.639	3.409	3.426	4.994	4.98	4.982
pos_3950	4-Hydroxyoctanedioylcarnitine	metab_3160	HMDB0241734	B(ii)	334.186	4.5552	pos	M+H	1	C15H27NO7	-0.702405	-	0.0108677	6.344	6.316	6.327	6.308	6.314	6.308	4.418	4.503	4.28	4.463	4.487	4.396	4.42	4.407	4.405	4.408	4.402	4.419	5.94	5.931	5.939
pos_3952	Histidylisoleucine	metab_3162	HMDB0028888	B(ii)	301.187	4.5628	pos	M+CH3OH+H	1	C12H20N4O3	-1.0807	129050-48-2	0.027798	4.891	4.894	4.898	4.898	4.895	4.901	5.516	5.541	5.447	5.516	5.534	5.486	4.799	4.786	4.785	4.788	4.781	4.798	4.788	4.767	4.768
pos_3953	1-(3-fluorobenzoyl)-N-(5-propyl-1,3,4-thiadiazol-2-yl)piperidine-4-carboxamide	metab_3163	-	B(i)	377.146	4.5628	pos	M+H	1	C18H21FN4O2S	3.32223	-	0.0627133	4.628	4.631	4.634	4.634	4.632	4.638	4.467	4.638	4.754	4.647	4.69	4.438	4.849	5.072	5.061	4.95	4.984	5.08	4.508	4.553	4.504
pos_3954	Carazolol	metab_3164	HMDB0249603	B(ii)	619.324	4.5628	pos	2M+Na	1	C18H22N2O2	-3.18263	-	0.0773371	4.845	4.748	4.318	4.553	4.602	4.627	4.074	4.084	4.632	4.202	4.529	4.67	4.359	4.378	4.205	4.208	4.202	4.218	5.328	5.272	5.27
pos_3955	Cornoside	metab_3165	HMDB0302801	B(ii)	281.102	4.5706	pos	M+H-2H2O	1	C14H20O8	-0.4514	-	0.0143195	5.076	5.022	5.04	5.023	5.029	5.094	4.573	4.583	4.578	4.575	4.574	4.575	4.718	4.705	4.704	4.707	4.701	4.717	4.697	4.686	4.687
pos_3958	4-Methylumbelliferone	metab_3168	HMDB0059622;MJDBOTE0001043	B(i)	209.081	4.5783	pos	M+CH3OH+H	1	C10H8O3	-0.513899	90-33-5	0.0124746	4.998	4.954	4.977	4.946	4.975	4.997	4.169	4.123	3.948	4.094	3.977	4.202	4.31	4.288	4.214	4.464	4.314	4.322	4.75	4.74	4.742
pos_396	Indole-3-acetyl-glutamine	metab_3170	HMDB0013240;HMDB0304380	B(ii)	320.145	0.9736	pos	M+NH4, 2M+NH4	1	C15H16N3O4-	-9.96283	6899-04-03	0.0131508	5.879	5.851	5.884	5.893	5.886	5.865	5.691	5.703	5.705	5.729	5.739	5.7	6.322	6.33	6.319	6.34	6.329	6.287	5.924	5.933	5.934
pos_3965	6-Hydroxyhexanoic acid	metab_3175	HMDB0012843	B(ii)	306.191	4.5938	pos	2M+ACN+H	1	C6H12O3	-1.1406	1191-25-9	0.0123857	5.91	5.889	5.881	5.851	5.864	5.869	3.368	3.979	3.793	3.898	3.833	3.934	3.516	3.501	3.5	3.502	3.496	3.513	5.457	5.447	5.456
pos_3968	3H-Dopamine	metab_3178	HMDB0246265	B(ii)	188.128	4.6093	pos	M+CH3OH+H	1	C8H13NO2	-0.576152	-	0.011475	4.87	4.848	4.855	4.831	4.884	4.815	4.581	4.585	4.633	4.546	4.616	4.634	4.965	4.921	4.914	4.939	4.89	4.819	4.687	4.685	4.694
pos_3972	3-[3-(4-ethoxyanilino)imidazo[1,2-a]pyrazin-2-yl]phenol	metab_3183	-	B(i)	347.146	4.6171	pos	M+H	1	C20H18N4O2	-11.4736	-	0.0217334	5.063	5.03	5.013	5.012	5.02	5.025	5.824	5.844	5.83	5.8	5.768	5.772	3.744	3.731	3.73	3.733	3.726	3.743	5.312	5.295	5.312
pos_3974	Testosterone sulfate	metab_3185	HMDB0002833;HMDB0000234;LMST05020032	B(ii)	386.196	4.6249	pos	M+NH4	1	C19H28O5S	-9.79968	651-45-6;58-22-0	0.040479	5.802	5.776	5.774	5.788	5.772	5.756	5.201	5.212	5.207	5.204	5.203	5.204	5.347	5.334	5.333	5.335	5.329	5.346	5.348	5.346	5.316
pos_3976	Artemisinic acid	metab_3187	HMDB0248622;LMPR0103190015	B(ii)	279.134	4.6327	pos	M+2Na-H	1	C15H22O2	2.12067	80286-58-4	0.00964166	5.302	5.307	5.311	5.269	5.29	5.268	3.945	3.83	4.051	4.008	3.639	3.677	3.783	3.77	3.769	3.771	3.765	3.782	4.873	4.88	4.881
pos_3980	Lactodifucotetraose	metab_3192	HMDB0006587	B(ii)	652.261	4.6481	pos	M+NH4	1	C24H42O19	-7.37543	20768-11-0	0.00433641	6.354	6.336	6.347	6.336	6.345	6.349	5.839	5.85	5.845	5.842	5.841	5.841	5.985	5.972	5.97	5.973	5.967	5.983	5.955	5.957	5.958
pos_3981	Trp Trp	metab_3193	-	B(i)	391.176	4.6714	pos	M+H	1	C22H22N4O3	-1.12659	-	0.0410955	5.532	5.506	5.514	5.504	5.534	5.491	4.285	4.27	4.244	4.26	4.312	4.324	4.384	4.371	4.369	4.372	4.366	4.382	5.111	5.079	5.11
pos_3982	PA(2:0/PGF1alpha)	metab_3194	HMDB0266579	B(ii)	570.302	4.6714	pos	M+NH4	1	C25H45O11P	-2.64344	-	0.0415776	5.494	5.465	5.441	5.498	5.518	5.5	4.792	4.802	4.797	4.794	4.793	4.794	4.937	4.924	4.923	4.926	4.92	4.936	4.936	4.905	4.936
pos_3986	Foliandrin	metab_3198	HMDB0252427	B(ii)	311.155	4.6868	pos	M+2Na	2	C32H48O9	2.86661	-	0.0560389	3.883	3.96	3.674	3.286	3.371	3.347	3.042	3.052	3.047	3.044	3.043	3.044	3.187	3.174	3.173	3.176	3.169	3.186	4.334	4.332	4.29
pos_3987	Benzoic acid, 4-[[(2,5-dihydroxyphenyl)methyl]amino]-, methyl ester	metab_3199	HMDB0244596	B(ii)	291.134	4.6945	pos	M+NH4	1	C15H15NO4	-0.870584	-	0.0342069	5.237	5.249	5.228	5.234	5.252	5.249	4.717	4.728	4.723	4.72	4.719	4.719	4.863	4.85	4.849	4.851	4.845	4.862	4.859	4.856	4.832
pos_3988	LysoPC(0:0/18:0)	metab_3200	HMDB0011128	B(ii)	562.323	4.6945	pos	M+K	1	C26H54NO7P	-7.04383	4421-58-3	0.034224	4.076	3.78	3.838	3.865	3.936	3.859	5.868	5.83	5.835	5.859	5.825	5.851	0.0003	0.0002	0.0002	0.0002	0.0002	0.0003	5.089	5.062	5.088
pos_3989	Riboprine	metab_3201	HMDB0257214;HMDB0304396	B(i)	336.166	4.7023	pos	M+H	1	C15H21N5O4	-0.676953	-	0.0198253	5.316	5.314	5.308	5.313	5.302	5.286	5.787	5.777	5.785	5.741	5.752	5.736	5.184	5.171	5.17	5.172	5.166	5.183	5.443	5.428	5.429
pos_3991	Ne,Ne dimethyllysine	metab_3204	HMDB0013287	B(ii)	157.133	4.7177	pos	M+H-H2O	1	C8H18N2O2	-0.530582	-	0.00926638	5.057	5.071	5.092	5.065	5.084	5.096	5.216	5.196	5.194	5.191	5.185	5.206	5.597	5.585	5.612	5.589	5.565	5.61	5.225	5.217	5.224
pos_3992	Crispolide	metab_3205	HMDB0036695	B(ii)	322.165	4.7177	pos	M+ACN+H	1	C15H20O5	-0.768572	83217-86-1	0.024252	5.243	5.275	5.234	5.213	5.253	5.226	2.844	2.357	2.352	2.349	2.348	2.555	2.492	2.479	2.478	3.924	2.474	2.491	4.84	4.838	4.821
pos_3993	Rutarin	metab_3206	HMDB0030884	B(ii)	447.128	4.7177	pos	M+Na	1	C20H24O10	5.24546	20320-81-4	0.00929247	5.211	5.147	5.181	5.152	5.174	5.189	4.559	4.569	4.564	4.561	4.56	4.561	4.704	4.691	4.69	4.693	4.686	4.703	4.681	4.678	4.673
pos_3996	(S)-gamma-Calacorene	metab_3209	HMDB0036451	B(ii)	218.19	4.7254	pos	M+NH4	1	C15H20	-0.951255	-	0.0229899	3.851	3.653	3.602	3.819	3.867	3.629	4.811	4.751	4.766	4.858	4.789	4.893	3.503	3.49	3.489	3.492	3.485	3.502	4.254	4.236	4.253
pos_3999	N-Hydroxy-L-tyrosine	metab_3212	HMDB0038750	B(ii)	230.102	4.7406	pos	M+CH3OH+H	1	C9H11NO4	-0.649924	64448-49-3	0.0259481	4.658	4.643	4.579	4.573	4.664	4.583	3.24	3.209	3.463	3.142	3.477	3.142	3.931	3.511	3.642	3.858	3.815	3.473	4.374	4.354	4.355
pos_40	Fructosylvaline	metab_3214	HMDB0252498	B(ii)	280.139	0.749	pos	M+H, M+K, M+H-H2O, M+H-2H2O	1	C11H21NO7	-0.913574	-	0.00263668	7.915	7.915	7.907	7.915	7.914	7.897	7.24	7.237	7.243	7.234	7.26	7.249	5.624	5.726	5.629	5.758	5.751	5.711	7.66	7.661	7.659
pos_4003	PA(PGJ2/2:0)	metab_3219	HMDB0266518	B(ii)	572.26	4.7484	pos	M+ACN+H	1	C25H39O10P	-2.836	-	0.039827	5.6	5.547	5.554	5.579	5.551	5.565	3.728	3.738	3.733	3.838	3.729	3.761	3.946	3.938	3.859	3.862	3.856	3.872	5.045	5.014	5.044
pos_4006	4-Hydroxyquinoline	metab_3222	HMDB0246466	B(i)	146.06	4.7717	pos	M+H	1	C9H7NO	-0.79964	611-36-9	0.0141232	5.47	5.484	5.522	5.511	5.504	5.521	5.39	5.394	5.368	5.401	5.353	5.369	5.543	5.561	5.554	5.542	5.517	5.541	5.416	5.426	5.428
pos_4007	Elamipretide	metab_3223	HMDB0251733	B(ii)	662.376	4.7793	pos	M+Na	1	C32H49N9O5	1.86923	-	0.00738609	6.605	6.596	6.621	6.617	6.613	6.613	1.876	1.887	1.882	1.879	2.854	3.087	2.02	2.008	2.006	2.009	2.003	3.294	6.23	6.224	6.229
pos_4009	Prostaglandin F2a	metab_3225	HMDB0246949;HMDB0001139;PW_C000889;LMFA03010002	B(ii)	396.274	4.8026	pos	M+ACN+H	1	C20H34O5	-0.577051	551-11-1	0.0246849	3.522	3.524	3.528	3.528	3.525	3.532	4.993	4.963	4.955	4.934	4.981	5.029	3.429	3.416	3.415	3.418	3.412	3.428	4.068	4.049	4.067
pos_4011	8(R)-Hydroperoxylinoleic acid	metab_3228	HMDB0004706	B(ii)	376.248	4.8104	pos	M+ACN+Na	1	C18H32O4	6.94239	143343-95-7	0.0128737	4.849	4.923	4.926	4.868	4.914	4.933	5.793	5.813	5.816	5.794	5.813	5.807	4.757	4.744	4.743	4.745	4.739	4.756	5.265	5.254	5.258
pos_4014	ENOXACIN	metab_3231	HMDB0014610	B(i)	321.133	4.826	pos	M+H	1	C15H17FN4O3	-8.00147	74011-58-8	0.0242676	5.019	5.009	4.998	5.041	5.069	5.034	3.248	3.314	3.207	3.204	3.243	3.203	3.347	3.334	3.332	3.335	3.329	3.345	4.635	4.652	4.633
pos_4018	Curcumin	metab_3235	HMDB0002269;MJDBOTE0000778	B(ii)	386.16	4.857	pos	M+NH4	1	C21H20O6	-0.595915	458-37-7	0.0128189	5.617	5.649	5.612	5.604	5.608	5.616	5.502	5.518	5.496	5.529	5.499	5.418	5.36	5.347	5.346	5.349	5.343	5.359	5.338	5.328	5.337
pos_4020	Isovaleric acid	metab_3238	HMDB0000718;LMFA01020181	B(ii)	246.17	4.8647	pos	2M+ACN+H	1	C5H10O2	-1.25991	503-74-2	0.00386373	3.179	3.059	3.062	3.063	3.06	3.066	4.89	4.886	4.935	4.922	4.922	4.961	2.964	2.951	2.95	2.952	2.946	2.963	4.247	4.245	4.248
pos_4021	Noreugenin	metab_3239	HMDB0303562	B(ii)	402.118	4.8647	pos	2M+NH4	1	C10H8O4	-0.799199	-	0.0175293	4.009	4.012	4.015	4.015	4.013	4.019	5.488	5.466	5.469	5.444	5.526	5.432	3.917	3.971	3.903	3.905	3.899	3.916	4.917	4.904	4.916
pos_4025	9(S)-HPODE	metab_3242	HMDB0006940	B(ii)	330.264	4.888	pos	M+NH4	1	C18H32O4	-0.780832	29774-12-7	0.0280468	5.384	5.313	5.334	5.322	5.349	5.332	5.059	5.151	5.081	4.979	4.922	4.894	5.038	5.025	5.024	5.026	5.02	5.037	5.021	5.008	5.032
pos_4026	Prunasin	metab_3243	HMDB0034934;HMDB0035022	B(ii)	359.123	4.8957	pos	M+ACN+Na	1	C14H17NO6	7.23232	138-53-4;99-18-3	0.0507947	5.364	5.41	5.37	5.326	5.357	5.37	3.52	3.531	3.526	3.523	3.522	3.522	3.666	3.653	3.651	3.654	3.648	3.664	4.569	4.53	4.568
pos_4033	Ochratoxin B	metab_3250	HMDB0029401	B(ii)	387.155	4.9497	pos	M+NH4	1	C20H19NO6	-0.803196	4825-86-9	0.00419296	1.089	2.309	1.47	0.8065	0.8042	1.669	5.322	5.142	5.184	5.257	5.227	5.282	0.7248	0.7142	0.7133	0.7153	0.7104	0.7238	4.754	4.751	4.752
pos_4035	Xi-2,3-Dihydro-3,5-dihydroxy-6-methyl-4H-pyran-4-one	metab_3251	HMDB0036380	B(ii)	200.092	4.965	pos	M+ACN+H	1	C7H10O4	-0.306205	-	0.0357605	4.445	4.441	4.542	4.437	4.37	4.417	3.13	3.141	3.136	3.133	3.132	3.132	3.276	3.263	3.448	3.264	3.258	3.275	4.167	4.195	4.193
pos_4036	(5R)-5-Hydroxyhexanoylcarnitine	metab_3252	HMDB0241666	B(ii)	276.18	4.9881	pos	M+H	1	C13H25NO5	-0.527947	-	0.0513987	4.738	4.685	4.739	4.72	4.759	4.653	3.301	3.312	3.307	3.304	3.303	3.303	3.447	3.434	3.433	3.435	3.429	3.446	4.104	4.064	4.103
pos_4038	3-Methoxyanthranilate	metab_3254	HMDB0060374	B(ii)	150.055	4.9958	pos	M+H-H2O	1	C8H9NO3	-0.497088	-	0.0138896	2.907	2.976	3.617	3.579	3.509	3.381	5.428	5.412	5.435	5.441	5.442	5.412	4.04	3.295	3.714	3.831	3.946	3.932	4.911	4.921	4.922
pos_4039	Thiamylal	metab_3255	HMDB0015285	B(ii)	272.143	5.0036	pos	M+NH4	1	C12H18N2O2S	1.63252	77-27-0	0.00983531	6.728	6.738	6.735	6.711	6.715	6.699	4.873	4.799	4.804	4.732	4.718	4.678	4.821	4.808	4.807	4.809	4.803	4.82	6.36	6.353	6.354
pos_4041	Diethyl hydrogen phosphate	metab_3258	HMDB0012209	B(i)	155.047	5.0267	pos	M+H	1	C4H11O4P	-0.700093	598-02-7	0.135696	3.806	3.808	3.812	3.812	3.81	3.816	3.568	3.579	3.574	3.571	3.57	3.57	5.106	5.125	5.123	5.118	5.085	5.091	3.788	3.681	3.788
pos_4045	Ascorbyl palmitate	metab_3262	HMDB0039883;LMFA07010788	B(ii)	478.28	5.0345	pos	M+ACN+Na	1	C22H38O7	4.89849	137-66-6	0.0187742	5.009	4.99	4.94	4.97	4.96	4.912	5.24	5.241	5.253	5.256	5.238	5.187	4.645	4.632	4.631	4.633	4.627	4.644	4.615	4.628	4.614
pos_4050	MG(0:0/LTE4/0:0)	metab_3268	HMDB0260532	B(ii)	478.267	5.0578	pos	M+H-2H2O	1	C26H43NO7S	8.45843	-	0.0167366	4.993	4.96	4.933	4.992	4.951	4.94	5.845	5.842	5.849	5.856	5.861	5.853	4.834	4.821	4.82	4.823	4.817	4.833	5.146	5.158	5.159
pos_4051	Caryoptosidic acid	metab_3269	HMDB0034249	B(ii)	785.266	5.0578	pos	2M+H	1	C16H24O11	-6.51791	220271-92-1	0.150551	4.029	4.032	4.035	4.036	4.033	4.039	6.041	6.078	6.086	6.066	6.125	6.107	4.027	4.375	3.923	3.925	3.919	3.936	5.037	5.156	5.157
pos_4053	Demethylsuberosin	metab_3271	HMDB0304330	B(ii)	231.101	5.0733	pos	M+H	1	C14H14O3	-0.850758	21422-04-8	0.0184885	4.795	4.854	4.794	4.771	4.785	4.728	4.261	4.272	4.267	4.264	4.262	4.263	4.407	4.393	4.392	4.395	4.389	4.405	4.376	4.39	4.377
pos_4054	Dihydromelilotoside	metab_3272	HMDB0038334	B(ii)	293.102	5.0733	pos	M+H-2H2O	1	C15H20O8	-0.786141	24696-05-7	0.0117064	4.971	4.983	4.931	4.941	4.902	4.929	4.452	4.463	4.458	4.455	4.454	4.454	4.598	4.585	4.584	4.586	4.58	4.597	4.575	4.565	4.567
pos_4058	Indan-1-ol	metab_3275	HMDB0059601	B(ii)	176.107	5.0888	pos	M+ACN+H	1	C9H10O	-0.924003	-	0.042916	3.888	3.974	4	3.999	4.028	3.948	4.907	4.884	4.908	4.929	4.89	4.906	3.338	3.602	3.324	3.387	3.329	3.337	4.359	4.391	4.392
pos_4059	Poly-g-D-glutamate	metab_3276	HMDB0004135	B(ii)	541.175	5.0888	pos	M+Na	1	C20H30N4O12	-0.476888	-	0.0463851	3.436	3.438	3.442	3.442	3.439	3.446	3.198	3.209	3.203	3.2	3.199	3.2	5.879	5.896	5.912	5.967	5.924	5.939	4.84	4.874	4.877
pos_4060	Gibberellin A12	metab_3278	LMPR0104170014;HMDB0303453;HMDB0301912	B(ii)	350.232	5.104	pos	M+NH4	1	C20H28O4	-0.734782	1164-45-0	0.0537613	4.402	4.035	3.968	4.443	4.129	3.99	5.088	5.079	5.101	5.087	5.014	5.068	3.87	3.857	3.856	3.858	3.852	3.869	4.426	4.384	4.425
pos_4061	1-Pyrrolidinyloxy, 3-(aminocarbonyl)-2,2,5,5-tetramethyl-	metab_3279	HMDB0255776	B(ii)	169.133	5.1195	pos	M+H-H2O	1	C9H18N2O2	-0.795371	-	0.012374	2.938	2.941	2.944	2.944	2.942	2.948	5.14	5.148	5.134	5.156	5.126	5.179	2.846	2.833	2.832	2.834	3.309	2.845	4.588	4.596	4.597
pos_4062	Sterebin D	metab_3280	HMDB0036832	B(ii)	312.253	5.1195	pos	M+NH4	1	C18H30O3	-0.941943	-	0.038337	3.958	3.827	3.816	3.804	3.959	3.998	6.036	6.038	6.031	6.033	6.033	6.013	3.706	3.693	3.692	3.694	3.688	3.705	5.444	5.414	5.416
pos_4063	Encecalin	metab_3281	-	B(i)	233.117	5.1272	pos	M+H	1	C14H16O3	-0.900816	20628-09-5	0.0218173	4.743	4.758	4.74	4.73	4.729	4.73	3.137	3.173	3.142	3.139	3.138	3.139	3.282	3.269	3.268	3.27	3.264	3.281	4.386	4.402	4.385
pos_4064	Integerrimine	metab_3282	HMDB0242680	B(ii)	368.207	5.1272	pos	M+CH3OH+H	1	C18H25NO5	-0.678985	480-79-5	0.00966499	5.766	5.777	5.78	5.759	5.759	5.759	5.215	5.226	5.221	5.218	5.217	5.218	5.361	5.348	5.347	5.349	5.343	5.36	5.336	5.328	5.33
pos_4065	2-Furanmethanol	metab_3283	HMDB0013742	B(ii)	197.081	5.135	pos	2M+H	1	C5H6O2	-0.396083	98-00-0	0.00955531	6.043	6.049	6.061	6.034	6.03	6.037	3.103	3.082	3.567	3.248	3.073	3.156	3.217	3.204	3.203	3.206	3.199	3.216	5.678	5.676	5.684
pos_4069	Aspirin	metab_3286	PW_C001251;HMDB0001879;MJDBOTE0001516	B(ii)	222.076	5.1582	pos	M+ACN+H	1	C9H8O4	-0.746174	50-78-2	0.0112327	5.239	5.259	5.241	5.241	5.221	5.228	4.716	4.727	4.722	4.719	4.718	4.718	4.862	4.849	4.848	4.85	4.844	4.861	4.832	4.839	4.841
pos_4070	Trilostane	metab_3288	HMDB0015240;MJDBOTE0000867	B(ii)	374.171	5.1658	pos	M+2Na-H	1	C20H27NO3	2.17173	13647-35-3	0.0276851	5.156	5.203	5.169	5.135	5.187	5.179	4.57	4.58	4.575	4.572	4.571	4.572	4.715	4.702	4.701	4.704	4.698	4.714	4.706	4.704	4.684
pos_4071	10-Nitrolinoleic acid	metab_3289	LMFA01120001;HMDB0005049	B(ii)	290.211	5.1734	pos	M+H-2H2O	1	C18H31NO4	-0.9801	774603-04-2	0.0129379	5.492	5.494	5.498	5.498	5.496	5.502	6.001	5.99	6.003	6.007	6.013	5.993	5.4	5.387	5.385	5.388	5.382	5.398	5.379	5.377	5.368
pos_4072	Valylphenylalanine	metab_3290	HMDB0029134;HMDB0255244	B(ii)	247.144	5.1811	pos	M+H-H2O	1	C14H20N2O3	-0.74415	3918-92-1	0.00208903	5.16	5.147	5.12	5.102	5.092	5.139	4.457	4.349	4.474	4.403	4.435	4.376	4.484	4.471	4.47	4.472	4.466	4.483	4.796	4.796	4.795
pos_4073	Trans-1,2-Dihydrobenzene-1,2-diol	metab_3291	HMDB0001164	B(ii)	266.139	5.1887	pos	2M+ACN+H	1	C6H8O2	-0.945746	103302-38-1	0.0136062	4.952	4.973	4.971	4.911	4.901	4.908	5.429	5.419	5.384	5.398	5.403	5.401	4.805	4.792	4.791	4.793	4.787	4.804	5.026	5.015	5.025
pos_4076	(S)-Isosclerone	metab_3294	HMDB0038712	B(ii)	211.096	5.2275	pos	M+CH3OH+H	1	C10H10O3	0.0654576	54712-38-8	0.0378153	4.918	4.87	4.875	4.855	4.874	4.921	3.648	3.622	3.754	3.665	3.401	3.301	3.758	3.432	3.43	3.542	3.427	3.443	4.325	4.324	4.353
pos_4077	Tyrosyl-Proline	metab_3295	HMDB0029113	B(ii)	261.123	5.2275	pos	M+H-H2O	1	C14H18N2O4	-0.26501	-	0.018662	4.783	4.736	4.753	4.795	4.743	4.703	2.153	3.489	3.108	2.156	2.879	2.156	2.874	2.934	3.37	2.286	2.28	2.792	4.313	4.311	4.326
pos_4078	Therafectin	metab_3296	HMDB0248335	B(ii)	306.191	5.2352	pos	M+H	1	C14H27NO6	-0.954721	-	0.0169544	4.873	4.809	4.822	4.888	4.857	4.789	4.083	4.072	4.044	4.08	4.12	3.965	4.108	4.095	4.094	4.096	4.09	4.107	4.454	4.452	4.466
pos_4079	Puromycin	metab_3297	HMDB0256926	B(ii)	494.217	5.2508	pos	M+Na	1	C22H29N7O5	9.30763	53-79-2	0.0162084	5.253	5.19	5.229	5.19	5.201	5.257	3.867	3.878	3.873	3.87	3.869	3.869	4.36	3.999	4.458	4.542	4.31	4.519	4.761	4.758	4.771
pos_4088	Arginyl-prolyl-proline	metab_3307	HMDB0249363	B(ii)	401.254	5.3204	pos	M+CH3OH+H	1	C16H28N6O4	9.65815	-	0.00842836	5.019	4.991	4.991	5.01	4.999	5.019	4.021	4.162	4.188	3.541	3.794	4.023	3.684	3.671	3.67	3.673	3.667	3.683	4.448	4.453	4.447
pos_4089	(1'R)-Nepetalic acid	metab_3308	HMDB0036117	B(ii)	202.144	5.328	pos	M+NH4	1	C10H16O3	-0.600893	21651-54-7	0.00345183	5.857	5.875	5.872	5.875	5.873	5.863	5.137	5.114	5.113	5.11	5.127	5.14	5.256	5.154	5.21	5.098	5.098	5.041	5.584	5.581	5.581
pos_4090	Alpha-Dimorphecolic acid	metab_3310	HMDB0004670;LMFA02000188	B(ii)	314.269	5.3358	pos	M+NH4	1	C18H32O3	-0.743271	73543-67-6	0.0537193	1.813	1.816	1.819	3.052	1.817	1.823	5.241	5.117	5.199	5.275	5.192	5.221	1.723	1.71	1.769	1.711	1.705	1.722	4.5	4.459	4.499
pos_4094	Cinobufagin	metab_3314	HMDB0250266;LMST01130032	B(ii)	460.269	5.359	pos	M+NH4	1	C26H34O6	-0.48888	470-37-1	0.0724989	5.601	5.586	5.557	5.647	5.572	5.658	5.125	5.109	5.146	5.066	5.034	5.146	5.344	5.414	5.464	5.509	5.339	5.35	5.394	5.34	5.341
pos_4099	Tamoxifen	metab_3319	HMDB0014813;PW_C009153	B(ii)	435.238	5.3899	pos	M+ACN+Na	1	C26H29NO	-6.55643	10540-29-1	0.0809056	5.059	5.03	5.016	5.097	5.014	4.98	4.625	4.666	4.597	4.435	4.801	4.515	4.578	4.565	4.564	4.567	4.56	4.577	4.618	4.646	4.687
pos_4100	Taltrimide	metab_3322	HMDB0258703	B(ii)	593.176	5.3899	pos	2M+H	1	C13H16N2O4S	5.05927	-	0.0423604	5.057	5.059	5.063	5.063	5.06	5.066	5.697	5.639	5.686	5.68	5.592	5.632	4.964	4.951	4.95	4.953	4.946	4.963	4.934	4.966	4.967
pos_4102	(2'E,4'Z,7'Z,8E)-Colnelenic acid	metab_3324	HMDB0030996	B(ii)	310.238	5.4055	pos	M+NH4	1	C18H28O3	-0.712293	52591-16-9	0.0325571	4.993	5.01	5.002	5.005	4.967	5.01	5.515	5.477	5.491	5.485	5.507	5.483	3.706	3.693	3.692	3.694	3.702	3.705	5.078	5.067	5.095
pos_4108	2-Methylcyclododecanone	metab_3329	HMDB0041404	B(ii)	238.216	5.4286	pos	M+ACN+H	1	C13H24O	-1.26142	16837-94-8	0.0104025	5.333	5.335	5.339	5.339	5.336	5.343	5.847	5.811	5.824	5.808	5.814	5.821	5.24	5.227	5.226	5.229	5.223	5.239	5.217	5.209	5.209
pos_4112	13-HODE	metab_3334	HMDB0242324;LMFA02000228;HMDB0004667	B(ii)	314.269	5.4596	pos	M+NH4	1	C18H32O3	-1.06065	29623-28-7	0.0197999	2.057	2.059	2.063	2.063	2.06	2.067	5.803	5.767	5.769	5.76	5.759	5.764	1.965	1.952	2.085	1.954	1.948	1.964	5.157	5.142	5.143
pos_4113	Bulleyaconitine A	metab_3335	HMDB0249438	B(ii)	672.316	5.4596	pos	M+2Na-H	1	C35H49NO9	5.94107	-	0.019448	4.632	4.635	4.638	4.638	4.636	4.642	4.394	4.405	4.4	4.397	4.396	4.396	4.54	5.069	5.12	5.227	5.125	5.048	4.902	4.9	4.915
pos_4114	5-(2-Methylpropyl)tetrahydro-2-oxo-3-furancarboxylic acid	metab_3336	HMDB0030988	B(ii)	151.075	5.4903	pos	M+H-2H2O	1	C9H14O4	-0.179733	-	0.0218387	4.519	4.552	4.557	4.534	4.583	4.53	3.338	3.014	3.628	3.006	3.005	3.313	3.149	3.299	3.135	3.366	3.131	3.148	4.164	4.179	4.181
pos_4115	Venlafaxine	metab_3337	HMDB0005016;PW_C002364	B(ii)	310.237	5.4903	pos	M+CH3OH+H	1	C17H27NO2	-0.922641	93413-69-5	0.00671146	5.185	5.17	5.147	5.173	5.161	5.143	5.701	5.691	5.675	5.67	5.678	5.712	3.726	3.713	3.712	3.715	3.709	3.725	5.306	5.301	5.302
pos_412	2'-Deoxymugineic acid	metab_3342	HMDB0033909	B(ii)	305.134	1.0665	pos	M+H-2H2O, M+H	1	C12H20N2O7	-0.772695	74235-24-8	0.0103043	6.539	6.545	6.552	6.556	6.541	6.549	6.839	6.85	6.843	6.842	6.847	6.836	4.948	5.04	5.14	4.993	5.11	4.976	6.563	6.56	6.554
pos_4126	N-Jasmonoylisoleucine	metab_3349	HMDB0029391	B(ii)	324.217	5.521	pos	M+H	1	C18H29NO4	0.0450956	120330-93-0	0.0147296	4.684	4.783	4.719	4.744	4.731	4.712	5.154	5.176	5.184	5.186	5.174	5.214	5.128	5.086	5.211	5.106	5.109	5.107	4.953	4.941	4.952
pos_413	2,3-Dihydroxy-2,4-cyclopentadien-1-one	metab_3353	HMDB0039437	B(ii)	145.049	1.0821	pos	M+CH3OH+H, M+ACN+H	1	C5H4O3	-0.897239	124902-00-7	0.0517992	6.962	7.074	7.108	7.169	7.177	7.189	7.113	7.043	7.023	7.012	7.006	7.002	7.492	7.427	7.377	7.367	7.36	7.335	6.982	7.022	6.985
pos_4130	Dehydrozingerone	metab_3354	HMDB0032591	B(ii)	175.075	5.5288	pos	M+H-H2O	1	C11H12O3	-0.51286	1080-12-2	0.0152075	4.934	5.003	4.91	4.999	5.015	4.988	4.411	4.422	4.417	4.414	4.413	4.413	4.557	4.544	4.542	4.545	4.539	4.555	4.536	4.524	4.525
pos_4132	Taurohyocholate	metab_3356	LMST05040010;HMDB0011637	B(ii)	516.295	5.5288	pos	M+H	1	C26H45NO7S	-6.86195	117997-17-8	0.0412074	5.284	5.26	5.372	5.411	5.33	5.232	3.787	3.966	3.783	3.985	3.38	3.38	3.524	3.511	3.509	3.512	3.506	3.522	4.727	4.696	4.727
pos_4142	Umbelliferone	metab_3367	HMDB0029865;MJDBOTE0000399	B(ii)	163.039	5.5597	pos	M+H	1	C9H6O3	-0.669633	93-35-6	0.0540445	4.295	4.237	4.331	4.369	4.337	4.272	4.398	4.247	4.293	4.373	4.4	4.264	5.315	5.294	5.358	5.326	5.299	5.321	5.044	5.002	5.043
pos_4143	Bufalin	metab_3368	HMDB0249428;LMST01130001	B(ii)	404.279	5.5597	pos	M+NH4	1	C24H34O4	-0.647019	465-21-4	0.0317049	4.776	4.778	4.782	4.782	4.779	4.786	5.3	5.15	5.224	5.195	5.135	5.115	4.683	4.67	4.669	4.672	4.666	4.682	4.676	4.651	4.654
pos_415	Cenisertib	metab_3375	HMDB0249799	B(ii)	226.634	1.1287	pos	M+2H, M+H	2	C24H30FN7O	9.54724	-	0.0175345	5.783	5.774	5.755	5.806	5.783	5.773	7.186	7.181	7.175	7.18	7.175	7.17	6.437	6.442	6.423	6.434	6.413	6.429	6.678	6.675	6.663
pos_4153	Minaxolone	metab_3379	HMDB0254737	B(ii)	469.339	5.5673	pos	M+ACN+Na	1	C25H43NO3	-3.81408	-	0.0208534	6.295	6.328	6.295	6.296	6.316	6.308	3.763	3.774	4.114	3.766	3.795	3.766	3.909	3.896	3.895	4.406	3.891	3.908	5.979	5.963	5.978
pos_4154	Adouetine Y	metab_3380	HMDB0034101	B(ii)	591.292	5.5673	pos	M+Na	1	C34H40N4O4	-4.03708	19542-38-2	0.0262808	4.885	5.069	4.781	4.747	4.909	4.789	3.78	3.791	3.786	3.783	3.782	3.782	3.926	4.192	3.912	3.914	3.908	3.925	5.495	5.475	5.477
pos_4159	(9Z,12Z,14E)-16-Hydroxy-9,12,14-octadecatrienoic acid	metab_3385	HMDB0034586	B(ii)	312.253	5.575	pos	M+NH4	1	C18H30O3	-0.834254	81325-65-7	0.0110074	3.934	3.88	3.77	3.903	4.074	4.071	5.766	5.722	5.718	5.694	5.648	5.666	3.672	3.659	3.657	3.66	3.654	3.67	5.178	5.169	5.174
pos_4160	(3R,4S)-2-[6-(Cyclohexylamino)purin-9-yl]-5-(hydroxymethyl)oxolane-3,4-diol	metab_3387	HMDB0243620	B(ii)	367.209	5.575	pos	M+NH4	1	C16H23N5O4	1.09851	-	0.0438522	4.455	4.689	4.621	4.721	4.597	4.638	5.427	5.4	5.402	5.316	5.284	5.32	5.308	5.346	5.399	5.38	5.349	5.297	5.128	5.126	5.094
pos_4163	Eutypine	metab_3390	HMDB0301834	B(ii)	228.102	5.5828	pos	M+ACN+H	1	C12H10O2	-0.953916	121007-17-8	0.0511683	5.036	5.063	5.038	5.016	5.024	4.986	4.496	4.276	4.294	4.214	4.22	4.274	4.357	4.344	4.343	4.345	4.339	4.356	4.774	4.735	4.774
pos_4164	3-Hydroxydodecanedioic acid	metab_3391	HMDB0000413	B(ii)	288.18	5.5828	pos	M+ACN+H	1	C12H22O5	-0.717084	34574-69-1	0.0325442	4.678	4.822	4.731	4.696	4.662	4.664	5.096	5.035	5.114	4.99	5.024	4.987	3.709	4.063	3.766	3.684	3.678	3.695	4.79	4.765	4.789
pos_4169	4-phenylbutanic acid-O-sulphate	metab_3395	HMDB0059983	B(ii)	245.048	5.5906	pos	M+H	1	C10H12O5S	-0.522749	-	0.061591	5.561	5.584	5.551	5.575	5.556	5.525	5.095	5.106	5.101	5.098	5.097	5.097	5.241	5.228	5.226	5.229	5.223	5.239	5.256	5.208	5.255
pos_4170	Blebbistatin	metab_3397	HMDB0243556	B(ii)	293.128	5.5906	pos	M+H	1	C18H16N2O2	-0.813993	-	0.063297	3.911	3.734	3.598	3.926	2.157	3.342	1.918	1.928	1.923	1.92	1.919	1.92	5.621	5.626	5.614	5.595	5.633	5.561	4.838	4.875	4.821
pos_4177	DG(10:0/16:0/0:0)	metab_3403	PW_C043347;HMDB0092983	B(ii)	254.206	5.5983	pos	M+H+Na	2	C29H56O5	6.29619	-	0.149799	5.19	5.229	5.168	5.072	5.158	5.168	3.863	3.337	3.813	3.779	3.616	3.436	3.472	3.459	3.458	3.46	3.454	3.471	4.576	4.458	4.578
pos_4183	Marinobufagenin	metab_3409	HMDB0254337	B(ii)	442.259	5.6059	pos	M+ACN+H	1	C24H32O5	-0.827563	470-42-8	0.0262867	5.814	5.838	5.833	5.817	5.825	5.838	4.422	4.367	4.317	4.587	4.52	4.467	4.457	4.444	4.443	4.445	4.439	4.456	5.428	5.407	5.427
pos_4184	Z-Ile-Glu(O-t-butyl)-Ala-Leucinal	metab_3410	HMDB0244712	B(ii)	636.397	5.6059	pos	M+NH4	1	C32H50N4O8	-0.180909	-	0.0333742	2.012	2.014	2.018	2.018	3.784	2.022	6.075	5.916	5.991	5.938	5.84	5.895	1.921	1.908	1.906	4.252	1.903	1.919	5.226	5.223	5.249
pos_4187	Nonactin	metab_3413	HMDB0255706	B(ii)	391.213	5.6137	pos	M+2Na	2	C40H64O12	9.38073	6833-84-7	0.0032363	4.569	4.623	4.51	4.475	4.608	4.417	4.266	4.456	4.546	4.576	4.443	4.572	5.018	4.896	5.076	5.262	5.125	5.086	4.657	4.655	4.658
pos_4188	LysoPC(14:0/0:0)	metab_3414	HMDB0010379;PW_C006388	B(ii)	450.296	5.6137	pos	M+H-H2O	1	C22H46NO7P	-3.75463	20559-16-4	0.0457818	5.503	5.573	5.533	5.541	5.518	5.53	5.017	4.785	4.865	4.855	4.907	4.851	4.764	4.84	4.736	4.768	4.521	4.545	5.408	5.373	5.407
pos_4189	N-Linoleoyl Tyrosine	metab_3415	HMDB0241987	B(ii)	466.291	5.6137	pos	M+Na	1	C27H41NO4	-3.23687	-	0.0218545	3.635	3.97	4.026	3.578	4.1	4.32	5.599	5.548	5.579	5.49	5.522	5.504	5.099	5.147	5.241	5.18	5.305	5.121	5.461	5.444	5.446
pos_4190	Cholylasparagine	metab_3417	HMDB0242378	B(ii)	586.345	5.6137	pos	M+ACN+Na	1	C28H46N2O7	-3.16833	-	0.0151749	5.76	5.798	5.809	5.794	5.808	5.791	3.82	3.946	3.826	3.882	3.822	3.823	3.966	3.953	3.952	3.954	3.948	3.965	5.34	5.351	5.352
pos_4195	3-hydroxynonanoyl carnitine	metab_3422	HMDB0061635	B(ii)	318.227	5.6215	pos	M+H	1	C16H31NO5	-0.477361	-	0.0132641	6.65	6.668	6.658	6.638	6.647	6.636	4.365	4.458	4.354	4.584	4.274	4.489	4.418	4.405	4.404	4.406	4.4	4.417	6.245	6.235	6.236
pos_420	2-Acetamido-2,6-dideoxygalactose	metab_3427	HMDB0259683	B(ii)	188.092	1.2144	pos	M+H-H2O, M+ACN+H	1	C8H15NO5	-0.686769	-	0.00751682	6.766	6.761	6.751	6.756	6.75	6.752	6.907	6.887	6.904	6.884	6.889	6.887	6.047	6.047	6.045	6.059	6.046	6.046	6.714	6.712	6.708
pos_4200	12(S)-HETrE	metab_3428	HMDB0062747	B(ii)	345.238	5.6292	pos	M+Na	1	C20H34O3	-5.89165	-	0.0409143	5.591	5.596	5.551	5.553	5.544	5.553	5.44	5.376	5.364	5.333	5.344	5.338	6.046	6.039	6.033	6.021	6.034	6.05	5.62	5.588	5.619
pos_4205	9-F1-phytoprostane	metab_3433	HMDB0304641	B(ii)	346.259	5.6368	pos	M+NH4	1	C18H32O5	-0.326533	-	0.0159056	4.885	4.957	4.891	4.89	4.85	4.891	6.787	6.743	6.756	6.734	6.723	6.731	4.293	4.258	3.854	3.856	3.85	3.873	6.246	6.243	6.233
pos_4211	Cyclo(Leu-Phe)	metab_3440	HMDB0094673	B(ii)	261.16	5.6445	pos	M+H	1	C15H20N2O2	-0.633718	-	0.0310056	5.505	5.483	5.497	5.48	5.503	5.484	5.004	4.875	4.866	4.838	4.845	4.715	4.858	4.845	4.844	4.847	4.84	4.857	5.25	5.227	5.25
pos_4214	Oxyphenbutazone	metab_3443	HMDB0256021	B(ii)	366.182	5.6445	pos	M+ACN+H	1	C19H20N2O3	1.35649	129-20-4	0.0105754	6.516	6.524	6.512	6.518	6.525	6.502	5.743	5.756	5.792	5.793	5.738	5.752	3.859	3.846	3.845	3.847	3.841	3.858	6.216	6.208	6.209
pos_4215	MG(0:0/24:6/0:0)	metab_3444	HMDB0011560	B(ii)	409.306	5.6445	pos	M+H-2H2O	1	C28H44O4	-9.22456	-	0.0439346	3.577	3.636	4.29	3.731	4.441	4.384	5.48	5.434	5.473	5.506	5.436	5.452	3.485	3.472	3.47	3.473	3.467	3.483	4.869	4.835	4.868
pos_4226	Isowertin 2''-rhamnoside	metab_3455	HMDB0037417	B(ii)	656.191	5.6523	pos	M+ACN+Na	1	C28H32O14	-7.24073	64821-00-7	0.028582	5.383	5.386	5.39	5.39	5.387	5.393	5.146	5.156	5.151	5.148	5.147	5.148	5.631	5.701	5.692	5.61	5.576	5.724	5.283	5.281	5.26
pos_4235	Glycochenodeoxycholic Acid	metab_3464	HMDB0000637;HMDB0242392;LMST05030008;MJDBOTE0001174	B(i)	432.31	5.6676	pos	M+H-H2O	1	C26H43NO5	-1.4626	640-79-9	0.0218052	3.844	4.131	4.063	4.114	3.467	3.92	5.971	5.968	5.922	5.927	5.957	5.877	3.371	3.358	3.357	3.359	3.353	4.308	5.331	5.347	5.33
pos_4242	2,2,3,3-Tetramethylcyclopropanecarboxamide	metab_3472	HMDB0246955	B(ii)	183.149	5.6832	pos	M+ACN+H	1	C8H15NO	-0.31133	-	0.0163004	4.864	4.866	4.87	4.87	4.867	4.873	5.337	5.336	5.307	5.331	5.333	5.343	4.771	4.758	4.757	4.76	4.753	4.77	4.752	4.739	4.74
pos_4243	3-(6-Aminopurin-9-yl)-5-(hydroxymethyl)cyclopentane-1,2-diol	metab_3473	HMDB0244841	B(ii)	283.151	5.6832	pos	M+NH4	1	C11H15N5O3	-0.819409	-	0.00588364	5.542	5.566	5.534	5.57	5.55	5.504	5.648	5.611	5.631	5.659	5.588	5.622	6.169	6.157	6.14	6.125	6.148	6.166	5.733	5.728	5.732
pos_4247	Ximoprofen	metab_3476	HMDB0259932	B(ii)	540.31	5.6832	pos	2M+NH4	1	C15H19NO3	6.68886	-	0.0246268	5.169	5.348	5.284	5.234	5.3	5.258	5.531	5.535	5.459	5.539	5.496	5.479	6.83	6.84	6.881	6.864	6.859	6.87	5.872	5.851	5.86
pos_4248	(4S,8R)-8,9-Dihydroxy-p-menth-1(6)-en-2-one	metab_3477	HMDB0039052	B(ii)	207.099	5.6909	pos	M+Na	1	C10H16O3	-2.24339	402593-42-4	0.00998213	4.969	4.992	4.991	5.035	4.957	4.969	5.048	5.048	5.094	5.075	5.035	5.074	5.609	5.575	5.59	5.604	5.576	5.578	5.177	5.169	5.17
pos_425	NAD+	metab_3479	HMDB0000902;MJDBOTE0000809	B(i)	664.116	1.2222	pos	M+2H, M+H	1	C21H27N7O14P2	-0.389558	53-84-9	0.0264768	4.444	4.447	4.45	4.45	4.448	4.454	4.206	4.217	4.591	4.209	4.224	4.208	6.791	6.834	6.828	6.837	6.824	6.797	5.732	5.729	5.75
pos_4250	N-Eicosapentaenoyl Alanine	metab_3480	HMDB0242064	B(ii)	391.296	5.6909	pos	M+NH4	1	C23H35NO3	0.110836	-	0.0158529	4.906	4.979	4.947	4.964	4.805	4.946	5.883	5.894	5.796	5.861	5.886	5.859	3.965	3.893	3.892	3.894	3.888	3.982	5.364	5.352	5.353
pos_4254	6-Hydroxypentadecanedioic acid	metab_3484	HMDB0031885	B(ii)	352.212	5.6988	pos	M+ACN+Na	1	C15H28O5	7.80122	38076-52-7	0.00757797	6.352	6.358	6.339	6.326	6.342	6.335	4.436	4.451	4.299	4.481	4.578	4.302	4.439	4.426	4.425	4.428	4.421	4.438	6.014	6.008	6.009
pos_4256	9-(Methylthio)nonanenitrile	metab_3486	HMDB0038437	B(ii)	388.284	5.6988	pos	2M+NH4	1	C10H19NS	7.76073	58214-94-1	0.0360634	5.218	5.227	5.164	5.157	5.194	5.237	4.711	4.826	4.647	4.701	4.636	4.698	4.78	4.767	4.766	4.768	4.762	4.779	4.83	4.804	4.802
pos_4257	DG(8:0/12:0/0:0)	metab_3487	PW_C062170;HMDB0092903	B(ii)	439.283	5.6988	pos	M+K	1	C23H44O5	2.81495	-	0.0275664	5.65	5.652	5.675	5.671	5.636	5.625	5.276	5.249	5.218	5.362	5.28	5.269	4.361	4.676	4.347	4.375	4.418	4.429	5.464	5.443	5.445
pos_4259	Costunolide	metab_3489	HMDB0036688;MJDBOTE0000860	B(ii)	528.311	5.6988	pos	2M+ACN+Na	1	C15H20O2	4.52906	553-21-9	0.0663976	4.654	4.366	4.494	4.693	4.278	4.454	3.301	3.312	3.307	3.304	3.303	3.303	5.504	5.494	5.642	5.539	5.574	5.474	3.858	3.907	3.858
pos_4261	Glycerol 1-(5-hydroxydodecanoate)	metab_3492	HMDB0040168	B(ii)	332.243	5.7064	pos	M+ACN+H	1	C15H30O5	-0.708344	26446-32-2	0.0404042	5.239	5.198	5.221	5.211	5.159	5.227	3.485	3.495	3.49	3.487	3.486	3.487	3.63	3.617	3.616	3.618	3.612	3.629	4.745	4.714	4.716
pos_4264	Lithocholate 3-O-glucuronide	metab_3495	HMDB0254126;HMDB0002513;LMST05010066	B(ii)	594.361	5.7064	pos	M+ACN+H	1	C30H48O9	-4.59371	75239-91-7	0.015624	5.865	5.88	5.856	5.821	5.889	5.867	4.338	4.349	4.344	4.341	4.34	4.34	4.855	4.542	4.498	4.472	4.466	4.483	5.65	5.638	5.639
pos_4265	Deoxycholic acid 3-glucuronide	metab_3496	LMST05010046;HMDB0002596	B(ii)	610.359	5.7064	pos	M+ACN+H	1	C30H48O10	0.230806	72504-58-6	0.014442	6.092	6.062	6.058	6.038	6.062	6.071	3.382	3.257	2.845	3.418	2.841	3.011	2.985	2.972	2.971	2.973	2.967	2.984	5.726	5.715	5.725
pos_4266	N-(4-Methylpentan-2-yl)-N-phenylbenzene-1,4-diamine	metab_3497	-	B(i)	269.201	5.7142	pos	M+H	1	C18H24N2	-0.652397	-	0.0258273	4.935	4.934	4.937	4.96	4.928	4.948	5.027	5.065	5.02	5.009	5.025	4.969	5.474	5.449	5.407	5.443	5.45	5.383	5.066	5.048	5.045
pos_4268	3-hydroxytetradecanedioylcarnitine	metab_3499	HMDB0241428	B(ii)	400.27	5.7142	pos	M+H-H2O	1	C21H39NO7	0.522544	-	0.0342382	5.451	5.48	5.492	5.454	5.463	5.471	5.059	4.973	4.824	4.956	4.957	4.877	4.964	4.951	4.95	4.952	4.946	4.963	5.191	5.165	5.19
pos_427	N-Lactoylvaline	metab_3501	HMDB0062181	B(ii)	190.107	1.2533	pos	M+H, M+Na	1	C8H15NO4	-0.70883	21753-44-6	0.00689002	6.009	5.983	6.011	5.974	5.962	5.992	5.541	5.565	5.543	5.495	5.513	5.537	5.374	5.385	5.338	5.345	5.391	5.371	5.836	5.834	5.83
pos_4272	Didemethylcitalopram	metab_3504	HMDB0060472;PW_C040559	B(ii)	634.3	5.7142	pos	2M+ACN+H	1	C18H17FN2O	1.95418	62498-69-5	0.030334	5.145	5.147	5.151	5.151	5.148	5.155	4.907	4.917	4.912	4.909	4.908	4.909	5.655	5.737	5.621	5.608	5.664	5.729	5.022	5.02	5.044
pos_4273	(+/-)-2-Butylthiazolidine	metab_3505	HMDB0040116	B(ii)	187.126	5.7221	pos	M+ACN+H	1	C7H15NS	-0.583249	-	0.0155187	6.367	6.385	6.35	6.364	6.37	6.365	6.517	6.53	6.514	6.515	6.505	6.498	7.069	7.088	7.066	7.075	7.07	7.065	6.598	6.585	6.587
pos_4275	Prostaglandin F2b	metab_3507	HMDB0001483	B(ii)	396.274	5.7221	pos	M+ACN+H	1	C20H34O5	-0.152854	4510-16-1	0.0134249	4.295	4.2	4.265	4.527	4.245	4.308	5.8	5.74	5.73	5.802	5.758	5.773	3.935	3.922	3.921	3.923	3.917	3.934	5.181	5.171	5.172
pos_4278	4-Hydroxy-6-octenoylcarnitine	metab_3510	HMDB0241704	B(ii)	302.196	5.7297	pos	M+H	1	C15H27NO5	-0.774541	-	0.0405449	4.722	4.696	4.727	4.806	4.658	4.725	5.25	5.292	5.269	5.217	5.281	5.217	3.862	3.849	3.848	3.85	3.844	3.861	4.94	4.938	4.908
pos_4283	4-(Dodecylamino)Phenol	metab_3515	HMDB0256035	B(ii)	260.237	5.7374	pos	M+H-H2O	1	C18H31NO	-0.0886719	-	0.00828755	4.285	4.297	4.214	4.224	4.21	4.37	5.063	5.079	5.046	5.074	5.048	5.044	4.114	4.101	4.1	4.102	4.096	4.113	4.645	4.649	4.652
pos_4284	Gelsenicine	metab_3516	HMDB0252667	B(ii)	309.159	5.7374	pos	M+H-H2O	1	C19H22N2O3	-0.679044	-	0.0189316	3.8	3.409	3.529	3.413	3.41	3.417	6.192	6.191	6.178	6.175	6.162	6.129	3.315	3.301	3.3	3.303	3.297	3.313	5.607	5.604	5.591
pos_4285	Fingolimod	metab_3517	HMDB0252262	B(ii)	349.285	5.7374	pos	M+ACN+H	1	C19H33NO2	-0.825787	-	0.0223326	5.379	5.443	5.454	5.421	5.426	5.42	5.585	5.545	5.541	5.589	5.553	5.535	5.287	5.274	5.273	5.275	5.269	5.286	5.401	5.384	5.385
pos_429	(3a,5b,7a)-23-Carboxy-7-hydroxy-24-norcholan-3-yl-b-D-Glucopyranosiduronic acid	metab_3522	HMDB0002430;HMDB0243600	B(ii)	285.168	1.269	pos	M+2H, M+H	2	C30H48O10	-5.66785	58814-71-4	0.00513791	6.669	6.646	6.637	6.641	6.626	6.639	6.189	6.2	6.195	6.192	6.191	6.191	6.335	6.322	6.32	6.323	6.317	6.333	6.308	6.305	6.303
pos_4291	DG(12:0/PGE2/0:0)	metab_3523	HMDB0294661	B(ii)	672.444	5.7374	pos	M+ACN+Na	1	C35H60O8	-0.69656	-	0.0364785	2.786	2.789	2.792	2.793	2.82	2.796	6.145	6.172	6.127	6.185	6.169	6.128	4.994	4.862	5.17	4.963	5.066	4.632	5.439	5.41	5.437
pos_4295	Pregnenolone carbonitrile	metab_3526	HMDB0256759	B(ii)	359.269	5.7451	pos	M+NH4	1	C22H31NO2	-0.734657	1434-54-4	0.0191111	3.527	3.53	3.533	3.534	3.531	3.537	5.385	5.402	5.387	5.424	5.361	5.375	3.435	3.422	3.421	3.423	3.417	3.434	4.811	4.796	4.81
pos_4296	20-Hydroxyeicosatetraenoic acid	metab_3527	PW_C002614;HMDB0005998	B(ii)	362.269	5.7451	pos	M+ACN+H	1	C20H32O3	-0.764936	79551-86-3	0.0632695	3.933	3.656	3.571	4.104	3.949	3.574	5.225	5.279	5.17	5.281	5.257	5.232	3.472	3.459	3.458	3.461	3.454	3.471	4.616	4.636	4.582
pos_430	4-Oxo-L-proline	metab_3532	HMDB0304793;HMDB0246561	B(ii)	112.04	1.2846	pos	M+H-H2O, 2M+ACN+H	1	C5H7NO3	1.93201	4347-18-6	0.0143974	5.715	5.725	5.74	5.708	5.705	5.764	4.979	4.991	4.949	4.992	4.972	5.049	5.071	5.07	5.037	5.036	5.028	5.028	5.465	5.476	5.464
pos_4309	Tauro-24,25-dihydrofusidate	metab_3542	HMDB0258741	B(ii)	574.358	5.7529	pos	M+H-2H2O	1	C33H55NO7S	3.49886	-	0.0145107	6.248	6.237	6.237	6.22	6.227	6.242	4.11	4.322	4.183	4.148	3.459	3.356	4.265	3.487	4.133	4.13	4.04	3.96	5.874	5.863	5.873
pos_4310	2-Indolecarboxylic acid	metab_3544	HMDB0002285	B(ii)	144.044	5.7607	pos	M+H-H2O	1	C9H7NO2	-0.401975	1477-50-5	0.0354164	4.557	4.556	4.59	4.592	4.595	4.603	4.113	4.124	4.119	4.116	4.115	4.115	4.259	4.246	4.245	4.247	4.241	4.258	4.256	4.253	4.228
pos_4315	2-Methyl-3-methoxy-4-phenylbutyric acid	metab_3548	HMDB0245218	B(ii)	250.143	5.7685	pos	M+ACN+H	1	C12H16O3	-1.06847	-	0.00929304	5.236	5.249	5.226	5.225	5.182	5.249	5.044	5.031	4.954	4.964	5.029	4.99	5.093	5.086	5.097	5.127	5.163	5.134	5.095	5.087	5.094
pos_432	(R)-(+)-2-Pyrrolidone-5-carboxylic acid	metab_3553	-	B(i)	130.05	1.2924	pos	M+H, 2M+H	1	C5H7NO3	0.159189	-	0.00162557	7.16	7.158	7.157	7.162	7.156	7.166	7.755	7.751	7.752	7.747	7.749	7.743	7.826	7.832	7.821	7.824	7.826	7.822	7.51	7.509	7.51
pos_4320	Cucurbitacin E	metab_3554	HMDB0250581;LMST01010107	B(ii)	620.321	5.7685	pos	M+ACN+Na	1	C32H44O8	3.06911	18444-66-1	0.0635246	3.587	3.59	3.926	3.594	3.591	3.597	5.389	5.349	5.433	5.417	5.461	5.405	6.389	6.369	6.319	6.414	6.364	6.31	5.226	5.179	5.18
pos_4323	Lupinic acid	metab_3557	HMDB0302524	B(ii)	166.123	5.7761	pos	M+H-H2O	1	C10H17NO2	-0.59096	67392-79-4	0.0184052	4.809	4.88	4.811	4.874	4.866	4.818	4.339	4.292	4.331	4.308	4.226	4.351	4.37	4.357	4.355	4.358	4.352	4.368	4.598	4.596	4.611
pos_4328	Polyglycerol esters of fatty acids	metab_3562	HMDB0303271	B(ii)	450.379	5.7836	pos	M+NH4	1	C24H48O6	-0.585837	-	0.0348234	4.963	5.129	5.397	5.181	5.268	4.989	5.451	5.362	5.414	5.457	5.077	5.226	5.905	5.804	5.936	5.817	5.892	5.731	5.019	4.992	4.995
pos_433	Glutamylproline	metab_3564	HMDB0028827	B(ii)	245.113	1.2924	pos	M+H-H2O, M+H	1	C10H16N2O5	-0.678961	41745-47-5	0.00716225	6.698	6.692	6.693	6.68	6.678	6.678	6.179	6.2	6.202	6.168	6.18	6.167	5.106	5.205	5.153	5.189	5.234	5.173	6.625	6.619	6.62
pos_4331	Alpha-Methyltryptamine	metab_3566	HMDB0245770	B(ii)	175.123	5.7913	pos	M+H	1	C11H14N2	-0.655997	299-26-3	0.0085988	5.068	5.032	5.074	5.041	5.099	5.03	4.934	4.937	4.995	4.988	4.966	5.003	3.827	4.147	4.176	3.734	4.184	4.204	4.905	4.897	4.902
pos_4334	(20S)-Hydroxyvitamin D3	metab_3569	HMDB0242498	B(ii)	423.321	5.7913	pos	M+Na	1	C27H44O2	-4.8214	-	0.013571	5.342	5.353	5.357	5.418	5.362	5.307	6.136	6.113	6.18	6.124	6.084	6.122	5.205	5.192	5.191	5.193	5.187	5.204	5.678	5.676	5.667
pos_4336	8-[(2R,3S)-3-(8-Hydroxyoctyl)oxiran-2-yl]octanoylcarnitine	metab_3571	HMDB0241808	B(ii)	480.325	5.7913	pos	M+Na	1	C25H47NO6	-8.94112	-	0.0224726	4.984	4.989	4.971	5.026	4.974	5.031	3.85	3.899	3.881	3.786	1.281	1.282	6.448	6.501	6.475	6.495	6.479	6.445	5.757	5.739	5.741
pos_4338	N-Methylserotonin	metab_3573	HMDB0004369;PW_C002132	B(ii)	191.118	5.7991	pos	M+H	1	C11H14N2O	-0.883846	1134-01-6	0.00760057	4.979	4.888	4.919	4.895	4.98	4.957	5.255	5.303	5.311	5.257	5.304	5.272	3.778	3.765	3.763	3.957	3.76	3.776	4.958	4.952	4.953
pos_4340	4-[(E)-3-Hydroxy-8,10-Dimethyl-2-(methylamino)dodec-6-enyl]phenol	metab_3576	-	B(i)	351.3	5.7991	pos	M+NH4	1	C21H35NO2	-0.976143	-	0.0122102	5.581	5.579	5.58	5.552	5.557	5.553	4.33	4.042	4.089	3.569	4.198	3.568	3.712	3.699	3.697	3.7	3.694	3.71	5.178	5.168	5.169
pos_4353	2,3,23-Triacetylsericic acid	metab_3590	HMDB0034503	B(ii)	648.407	5.8069	pos	M+NH4	1	C36H54O9	-5.04887	58096-15-4	0.00735738	6.421	6.428	6.416	6.463	6.437	6.412	3.973	3.983	3.978	3.975	3.974	3.975	4.118	4.105	4.104	4.106	4.1	4.117	6.273	6.278	6.279
pos_4358	Epoxysiderol	metab_3594	HMDB0036704	B(ii)	426.264	5.8147	pos	M+ACN+Na	1	C22H34O4	7.15553	22338-62-1	0.0204083	5.747	5.755	5.787	5.764	5.737	5.771	1.704	1.715	3.031	1.707	2.832	1.707	1.848	1.835	1.834	1.836	1.83	1.846	5.516	5.516	5.501
pos_4362	2,4,4-Trimethylcyclopentanone	metab_3598	HMDB0031197	B(ii)	144.138	5.8225	pos	M+NH4	1	C8H14O	-0.690099	4694-12-06	0.0373443	4.331	4.357	4.341	4.241	4.296	4.294	4.715	4.662	4.695	4.719	4.76	4.686	5.268	5.271	5.168	5.192	5.264	5.232	4.582	4.553	4.581
pos_4370	Xestoaminol C	metab_3607	HMDB0304813;LMSP01080033	B(ii)	252.232	5.8303	pos	M+Na	1	C14H31NO	9.85567	-	0.00559526	4.547	4.515	4.566	4.5	4.509	4.556	5.735	5.731	5.73	5.705	5.693	5.702	5.231	5.139	5.212	5.23	5.2	5.181	5.177	5.175	5.172
pos_4371	Capsiamide	metab_3608	HMDB0040940	B(ii)	292.263	5.8303	pos	M+Na	1	C17H35NO	7.72593	64317-66-4	0.00422391	5.354	5.323	5.354	5.325	5.279	5.311	5.551	5.548	5.559	5.52	5.546	5.534	3.881	3.895	3.866	3.964	3.863	3.926	5.237	5.235	5.238
pos_4373	Persicachrome	metab_3610	HMDB0036425	B(ii)	402.3	5.8303	pos	M+NH4	1	C25H36O3	-0.260382	80931-31-3	0.0286856	1.149	2.163	1.155	3.793	1.152	1.158	5.524	5.524	5.496	5.559	5.549	5.498	1.064	1.052	1.051	1.053	1.048	1.063	4.619	4.595	4.609
pos_4379	(Z)-3-Methyl-2-(2-pentenyl)-2-cyclopenten-1-one	metab_3616	HMDB0035601	B(ii)	182.154	5.838	pos	M+NH4	1	C11H16O	-0.651868	488-10-8	0.024292	4.881	4.869	4.838	4.809	4.88	4.848	5.269	5.232	5.251	5.221	5.231	5.229	5.787	5.776	5.746	5.788	5.785	5.745	5.157	5.137	5.155
pos_4381	Hexadecasphingosine	metab_3619	HMDB0242181;LMSP01040008	B(ii)	254.248	5.838	pos	M+H-H2O	1	C16H33NO2	-0.606299	-	0.102014	5.103	5.188	5.113	5.115	5.129	5.066	4.737	4.73	4.76	4.797	4.609	4.705	4.906	5.013	4.974	5.012	5.023	4.93	4.905	4.825	4.904
pos_4382	DG(18:4/18:2/0:0)	metab_3620	PW_C003386;HMDB0007335	B(ii)	329.225	5.838	pos	M+2Na	2	C39H64O5	-6.51996	-	0.0173991	6.182	6.18	6.164	6.117	6.146	6.163	4.624	4.402	4.593	4.612	4.447	4.587	4.5	3.971	4.492	4.237	4.701	4.501	5.861	5.847	5.849
pos_439	Gibberellin A8	metab_3627	HMDB0303450;LMPR0104170005	B(ii)	382.183	1.3157	pos	M+H, M+NH4	1	C19H24O7	-7.9456	7044-72-6	0.00656361	5.7	5.65	5.69	5.65	5.661	5.613	7.059	7.059	7.019	7.038	7.055	7.057	5.511	5.498	5.497	5.499	5.493	5.51	6.462	6.46	6.457
pos_4390	Octinoxate	metab_3628	HMDB0030762;HMDB0255909	B(ii)	291.195	5.8458	pos	M+H	1	C18H26O3	-1.02203	24393-56-4	0.00744534	5.318	5.331	5.31	5.333	5.358	5.345	5.39	5.367	5.394	5.36	5.386	5.4	5.411	5.509	5.42	5.391	5.389	5.399	5.32	5.315	5.315
pos_4393	9-Octadecenamide	metab_3631	HMDB0002117;HMDB0247607	B(ii)	323.305	5.8458	pos	M+ACN+H	1	C18H35NO	-1.36488	301-02-0	0.00921005	6.235	6.218	6.218	6.22	6.196	6.219	5.177	5.223	5.272	5.223	5.151	5.226	4.01	3.996	3.995	3.998	3.992	4.008	5.921	5.913	5.918
pos_4394	Morpholine, 4-(3-(4-(1,1-dimethylpropyl)phenyl)-2-methylpropyl)-2,6-dimethyl-	metab_3632	HMDB0247189	B(ii)	335.305	5.8458	pos	M+NH4	1	C21H35NO	-1.18483	-	0.0163479	6.088	6.096	6.076	6.102	6.098	6.112	4.488	4.249	4.759	4.736	4.762	4.707	4.849	4.79	4.892	4.864	4.812	4.936	5.769	5.756	5.757
pos_4396	5,6-trans-Vitamin D3	metab_3634	HMDB0006719	B(ii)	407.327	5.8458	pos	M+Na	1	C27H44O	-5.09856	22350-41-0	0.00536331	6.34	6.361	6.358	6.341	6.345	6.348	6.35	6.337	6.337	6.333	6.321	6.342	5.807	5.732	5.69	5.856	5.712	5.748	6.253	6.256	6.257
pos_4397	(2xi,3xi,6E)-3,7-Dimethyl-6-octene-1,2,3,8-tetrol	metab_3635	HMDB0033642	B(ii)	431.265	5.8458	pos	2M+Na	1	C10H20O4	8.63782	240495-79-8	0.0144897	5.79	5.812	5.833	5.771	5.781	5.803	5.201	5.212	5.207	5.204	5.203	5.203	5.347	5.334	5.333	5.335	5.329	5.346	5.317	5.327	5.316
pos_440	Cortisol 21-sulfate	metab_3639	LMST05020020;HMDB0062779	B(ii)	484.204	1.3157	pos	M+H-H2O, M+ACN+H	1	C21H30O8S	8.17363	1253-43-6	0.0960315	5.405	5.428	5.401	5.47	5.383	5.472	5.672	5.735	5.738	5.729	5.743	5.794	4.852	4.839	4.838	4.84	4.834	4.851	4.891	4.819	4.896
pos_4401	(2R)-1-(4-Nonylphenyl)propan-2-amine	metab_3641	HMDB0255320	B(ii)	262.253	5.8533	pos	M+H	1	C18H31N	-0.467314	-	0.0160139	4.387	4.204	4.382	4.075	4.465	4.462	4.084	3.768	4.191	3.856	3.543	3.596	3.687	3.674	3.673	3.676	3.669	3.686	4.867	4.879	4.88
pos_4410	P-Tolualdehyde	metab_3651	HMDB0029638	B(i)	121.065	5.861	pos	M+H	1	C8H8O	0.813185	104-87-0	0.0223605	4.786	4.789	4.718	4.811	4.845	4.836	5.084	5.048	5.063	4.992	5.02	5.092	5.835	5.86	5.811	5.855	5.809	5.833	5.086	5.103	5.104
pos_4411	Omega-hydroxyfinasteride	metab_3652	HMDB0061030	B(ii)	416.29	5.861	pos	M+ACN+H	1	C22H34N2O3	-0.854849	-	0.00700878	6.236	6.239	6.264	6.247	6.216	6.257	5.392	5.383	5.459	5.37	5.361	5.301	5.974	5.98	5.964	5.986	5.975	5.953	6	6.005	5.999
pos_4419	Heneicosanoic acid	metab_3659	LMFA01010021;HMDB0002345	B(ii)	344.352	5.8685	pos	M+NH4	1	C21H42O2	-0.715533	2363-71-5	0.0986396	3.929	3.798	3.38	3.311	3.606	3.958	3.207	3.077	3.072	3.499	3.068	3.069	3.212	3.199	3.198	3.201	3.194	3.211	4.272	4.267	4.342
pos_4425	N-(2-Methylpropyl)dodeca-2,4,8,10-tetraenamide	metab_3665	HMDB0247389	B(ii)	536.417	5.8759	pos	2M+ACN+H	1	C16H25NO	-8.1357	-	0.0626481	2.602	3.253	4.621	4.432	2.249	3.065	5.747	5.704	5.891	5.855	5.839	5.795	3.347	2.632	2.435	2.906	2.484	2.152	4.842	4.792	4.839
pos_4426	1,2 Dipalmitoylphosphatidylcholine	metab_3666	HMDB0245715;HMDB0255793	B(ii)	313.321	5.8835	pos	M+H	1	C19H40N2O	-1.62789	-	0.0105554	6.425	6.443	6.444	6.453	6.462	6.448	5.735	5.709	5.666	5.709	5.666	5.724	5.806	5.793	5.791	5.794	5.788	5.804	6.215	6.213	6.206
pos_4428	3beta-Acetoxy-19alpha-hydroxy-12-ursene	metab_3667	HMDB0036404	B(ii)	502.425	5.8835	pos	M+NH4	1	C32H52O3	-0.78822	273223-68-0	0.00744857	6.255	6.226	6.225	6.224	6.22	6.246	4.106	4.116	4.111	4.108	4.107	4.108	4.251	4.238	4.237	4.24	4.234	4.25	5.915	5.912	5.908
pos_4436	Geranic Acid	metab_3674	HMDB0036103;HMDB0304369;LMFA01030784	B(i)	169.122	5.8991	pos	M+H	1	C10H16O2	-0.812048	459-80-3	0.028937	5.946	5.946	5.92	5.911	5.927	5.911	5.198	5.244	5.205	5.242	5.249	5.231	4.284	4.558	4.017	4.349	4.456	4.124	5.65	5.671	5.649
pos_444	3-Hydroxy-4-butanolide	metab_3678	HMDB0034681	B(ii)	247.081	1.3314	pos	M+H-H2O, M+H	1	C10H16O8	-0.705355	211107-44-7	0.00582594	4.269	4.159	4.378	2.855	4.002	4.102	4.402	4.431	4.256	4.236	3.853	4.284	5.13	5.119	5.265	5.226	5.219	5.215	5.581	5.576	5.58
pos_4443	(4E,14Z)-2-Aminooctadeca-4,14-diene-1,3-diol	metab_3682	HMDB0242112	B(ii)	330.3	5.9069	pos	M+CH3OH+H	1	C18H35NO2	-0.888602	-	0.00540481	5.756	5.758	5.735	5.78	5.763	5.771	6.19	6.186	6.184	6.186	6.197	6.189	5.903	5.797	5.696	5.774	5.767	5.707	6.303	6.301	6.298
pos_4449	PC(O-18:0/0:0)	metab_3687	HMDB0011149;LMGP01060014	B(i)	510.393	5.9146	pos	M+H	1	C26H56NO6P	3.07174	74430-89-0	0.00653553	6.743	6.744	6.732	6.738	6.749	6.749	6.606	6.653	6.671	6.656	6.673	6.674	5.915	6.033	6.164	6.129	6.134	6.145	6.585	6.589	6.591
pos_4451	Cer(d16:1/5-iso PGF2VI)	metab_3689	HMDB0289859	B(ii)	580.451	5.9146	pos	M+H	1	C34H61NO6	-9.89401	-	0.0139126	6.29	6.277	6.267	6.273	6.327	6.316	4.97	4.698	4.3	4.383	4.703	4.499	4.44	4.427	4.426	4.428	4.422	4.439	5.966	5.976	5.965
pos_4453	M-Xylene	metab_3690	HMDB0059810	B(i)	107.086	5.9222	pos	M+H	1	C8H10	2.68168	108-38-3	0.0103123	4.793	4.862	4.901	4.87	4.938	4.848	4.944	4.971	4.954	4.985	4.947	4.941	5.484	5.52	5.534	5.458	5.52	5.533	4.89	4.896	4.898
pos_4458	PG(18:1-2OH(9,10)/i-12:0)	metab_3695	HMDB0271104	B(ii)	742.489	5.9222	pos	M+NH4	1	C36H69O12P	2.81088	-	0.0938574	4.013	4.016	4.02	4.02	4.017	4.023	5.031	4.451	5.05	5.055	4.746	4.902	5.256	5.036	4.695	4.986	5.341	5.307	5.02	5.089	5.02
pos_4482	1,2,3,4-Tetrahydronaphthalene	metab_3720	HMDB0244120	B(ii)	174.128	5.9611	pos	M+ACN+H	1	C10H12	-0.809149	119-64-2	0.0389093	4.829	4.796	4.753	4.718	4.739	4.732	4.885	4.994	4.988	4.991	4.995	5.011	5.443	5.464	5.445	5.449	5.449	5.447	5.034	5.042	5.009
pos_4483	3-Oxododecanoic acid	metab_3721	HMDB0010727;PW_C006734	B(ii)	237.146	5.9611	pos	M+Na	1	C12H22O3	-2.28856	-	0.0249121	5.143	5.091	5.127	5.105	5.086	5.106	5.042	5.134	5.151	5.086	5.045	5.119	5.892	5.888	5.86	5.894	5.903	5.899	5.24	5.237	5.257
pos_4485	DL-Ornithino-L-alanine	metab_3723	HMDB0029448	B(ii)	456.274	5.9611	pos	2M+NH4	1	C8H17N3O4	-7.89572	25693-39-4	0.0124198	5.773	5.84	5.809	5.818	5.836	5.848	4.583	3.958	4.467	4.625	4.638	4.01	3.757	4.191	4.12	3.902	4.135	4.188	5.614	5.616	5.624
pos_4487	Caraganoside A	metab_3725	HMDB0040849	B(ii)	523.28	5.9611	pos	M+2H	2	C52H84O21	-4.64547	144118-18-3	0.01233	6.76	6.786	6.741	6.788	6.812	6.822	6.54	6.566	6.554	6.579	6.537	6.567	4.467	4.454	4.891	4.786	4.988	4.801	6.943	6.951	6.953
pos_4498	Pyrrole, 2-pentyl	metab_3737	HMDB0256996	B(ii)	179.154	5.9766	pos	M+ACN+H	1	C9H15N	-1.21838	-	0.0187171	4.523	4.502	4.488	4.363	4.364	4.46	5.208	5.239	5.287	5.276	5.302	5.264	4.265	4.251	4.25	4.253	4.247	4.263	4.776	4.762	4.763
pos_4505	Cetyl recinoleate	metab_3746	HMDB0249839	B(ii)	540.535	5.9844	pos	M+NH4	1	C34H66O3	-0.234935	-	0.00597794	6.501	6.337	6.511	6.299	6.569	6.324	6.487	6.517	6.446	6.559	6.424	6.456	6.96	7.04	7.019	7.04	7.002	6.974	6.552	6.556	6.557
pos_4512	4,4-Dimethyl-14alpha-formyl-5alpha-cholesta-8-en-3beta-ol	metab_3753	HMDB0012159;HMDB0062379	B(ii)	506.399	5.9923	pos	M+ACN+Na	1	C30H50O2	4.16902	59200-40-7	0.00167639	7.265	7.264	7.281	7.252	7.286	7.302	5.642	5.762	5.627	5.626	5.594	5.514	5.657	5.644	5.643	5.645	5.639	5.656	6.824	6.824	6.825
pos_4517	Prostaglandin F1a	metab_3757	HMDB0002685	B(ii)	339.253	6.0001	pos	M+H-H2O	1	C20H36O5	-0.774541	745-62-0	0.0296363	5.64	5.586	5.549	5.552	5.564	5.607	5.92	5.98	6.086	5.942	5.997	5.927	3.91	4.255	4.46	4.042	3.892	3.909	5.908	5.93	5.907
pos_4518	4alpha-carboxy-5alpha-cholesta-8-en-3beta-ol	metab_3758	HMDB0062386;HMDB0012166;LMST01010228	B(ii)	453.331	6.0001	pos	M+Na	1	C28H46O3	-6.28363	-	0.0125267	5.771	5.873	5.904	5.823	5.867	5.879	5.467	5.496	5.408	5.488	5.537	5.513	6.68	6.703	6.682	6.713	6.687	6.687	5.814	5.823	5.824
pos_4523	Oleylcarnitine	metab_3764	HMDB0255949	B(ii)	450.336	6.0079	pos	M+K	1	C25H49NO3	4.76486	-	0.0012206	6.075	6.09	6.131	6.085	6.135	6.113	4.457	4.014	4.497	3.988	4.257	3.987	4.131	4.118	4.117	4.119	4.113	4.13	5.499	5.498	5.498
pos_4524	Antcin K	metab_3765	HMDB0249891	B(ii)	506.346	6.0079	pos	M+NH4	1	C29H44O6	-3.35002	-	0.0601143	5.623	5.724	5.596	5.65	5.631	5.664	3.209	2.84	3.436	2.933	2.994	3.331	0.8631	0.8518	0.8508	3.549	0.8477	0.862	4.879	4.837	4.832
pos_4527	Alpha-Linolenic acid	metab_3768	HMDB0001388;LMFA01030152;PW_C001073	B(ii)	279.231	6.0158	pos	M+H	1	C18H30O2	-1.25138	463-40-1	0.00699776	5.468	5.443	5.431	5.408	5.458	5.476	5.758	5.826	5.817	5.812	5.815	5.822	6.123	6.175	6.176	6.211	6.16	6.176	5.733	5.738	5.739
pos_4539	Flavan-3-ol	metab_3781	HMDB0252291	B(ii)	244.133	6.0467	pos	M+NH4	1	C15H14O2	-1.19495	-	0.0132459	3.933	3.936	3.939	3.94	3.937	3.943	5.195	5.17	5.208	5.165	5.142	5.216	3.841	3.828	3.827	3.829	3.823	3.84	4.914	4.923	4.913
pos_454	Ptelatoside B	metab_3782	HMDB0034447	B(ii)	429.173	1.386	pos	M+H-H2O, M+H	1	C20H28O10	-6.64292	90852-99-6	0.00703957	7.603	7.606	7.601	7.611	7.609	7.608	3.914	3.925	3.922	3.917	3.916	3.916	4.06	4.047	4.046	4.048	4.042	4.059	7.253	7.25	7.247
pos_4541	LysoPC(18:3/0:0)	metab_3783	HMDB0010387	B(ii)	518.324	6.0467	pos	M+H	1	C26H48NO7P	0.101156	-	0.0254249	5.457	5.573	5.666	5.644	5.713	5.637	4.763	4.496	4.285	4.371	4.006	4.817	7.412	7.463	7.453	7.502	7.481	7.443	6.179	6.197	6.199
pos_4542	Ginsenoyne F	metab_3784	HMDB0039569	B(ii)	623.332	6.0467	pos	2M+Na	1	C19H24O3	-3.76021	142449-71-6	0.0656447	5.47	5.473	5.477	5.477	5.474	5.48	5.695	5.62	5.774	5.72	5.765	5.669	5.378	5.365	5.364	5.367	5.36	5.377	5.348	5.398	5.399
pos_4543	PE(18:3/18:1)	metab_3785	HMDB0009158;LMGP02011190;PW_C005206	B(ii)	722.505	6.0467	pos	M+H-H2O	1	C41H74NO8P	-9.8209	-	0.00753995	5.986	6.023	6.095	6.018	6.099	6.041	5.62	5.583	5.56	5.54	5.55	5.613	6.697	6.699	6.687	6.749	6.724	6.645	6.032	6.038	6.034
pos_4544	PE(16:0/20:2)	metab_3786	PW_C004982;LMGP02010510;HMDB0008934	B(ii)	766.531	6.0467	pos	M+Na	1	C41H78NO8P	-6.84633	-	0.0698589	5.865	5.835	5.856	5.855	5.911	5.898	5.37	5.251	5.371	5.211	5.247	5.21	6.526	6.542	6.545	6.583	6.584	6.497	5.832	5.859	5.799
pos_455	N-((Hexahydro-1-azepinyl)carbonyl)-leucyl(1-methyl)-tryptophyl-tryptophan	metab_3791	HMDB0256177	B(ii)	310.673	1.4172	pos	M+2H, M+H	2	C34H45N5O6	-7.81019	-	0.00439362	7.664	7.665	7.658	7.674	7.664	7.662	3.726	3.736	3.731	4.17	3.727	3.728	4.599	4.521	4.815	4.876	4.508	4.751	7.302	7.299	7.298
pos_4552	Beta-Elemonic acid	metab_3794	HMDB0034963	B(ii)	496.379	6.0623	pos	M+ACN+H	1	C30H46O3	0.613222	28282-25-9	0.0336062	5.888	5.981	5.968	5.94	5.982	5.971	3.007	3.018	3.013	3.01	3.995	3.009	5.9	5.779	5.84	5.903	5.905	5.846	5.163	5.188	5.163
pos_4556	3-epi-2-Deoxy-25-methyldolichosterone	metab_3798	HMDB0301794	B(ii)	524.374	6.0701	pos	M+ACN+Na	1	C29H48O4	5.95901	121071-47-4	0.0197902	5.815	5.899	5.931	5.842	5.947	5.911	4.796	4.824	4.887	4.776	4.972	4.885	3.482	5.062	5.241	5.256	5.185	5.092	5.364	5.378	5.379
pos_4559	3alpha,15alpha-Diacetoxy-(22R)-hydroxylanosta-7,9(11),24-trien-26-oic acid	metab_3801	HMDB0035605	B(ii)	634.366	6.078	pos	M+ACN+Na	1	C34H50O7	-8.79426	-	0.0104456	5.4	5.491	5.421	5.455	5.607	5.494	4.018	4.029	4.024	4.021	4.02	4.02	4.342	4.151	4.15	4.152	4.146	4.163	5.098	5.09	5.091
pos_456	Anhydrocinnzeylanine	metab_3802	HMDB0036864	B(ii)	472.229	1.425	pos	M+CH3OH+H, M+ACN+Na	1	C22H32O7	-4.39149	68799-62-2	0.0128858	6.23	6.202	6.218	6.254	6.237	6.215	6.157	6.089	6.195	6.068	6.156	6.19	5.868	5.855	5.854	5.857	5.851	5.867	5.838	5.848	5.838
pos_4563	Acetolein	metab_3806	HMDB0303184	B(ii)	458.348	6.0933	pos	M+NH4	1	C25H44O6	0.0575868	-	0.0304651	5.491	5.502	5.57	5.565	5.58	5.553	5.176	5.173	5.162	5.2	5.152	5.224	6.003	6.07	5.998	6.023	5.996	6.037	5.551	5.548	5.572
pos_4565	2-Cyclohexen-1-one, 3-(15-hydroxypentadecyl)-2,4,4-trimethyl-	metab_3808	HMDB0258756	B(ii)	409.307	6.1011	pos	M+2Na-H	1	C24H44O2	4.2758	-	0.0156268	5.942	5.977	6.006	6.007	6.019	5.992	6.332	6.379	6.353	6.424	6.359	6.378	5.957	5.998	6.002	6.037	5.995	6.007	6.071	6.069	6.082
pos_4569	PS(22:4/22:1)	metab_3812	PW_C061239;HMDB0112808	B(ii)	926.642	6.1011	pos	M+CH3OH+H	1	C50H88NO10P	-6.88792	-	0.0174591	6.313	6.374	6.403	6.329	6.418	6.339	4.174	4.551	4.344	1.468	1.467	4.632	1.607	1.594	1.593	1.595	1.589	1.605	6.004	6.002	6.016
pos_4570	Prostaglandin E1	metab_3814	HMDB0302206;HMDB0001442;LMFA03010134	B(ii)	337.237	6.109	pos	M+H-H2O	1	C20H34O5	-1.15422	745-65-3	0.0073439	5.155	5.225	5.211	5.309	5.319	5.295	5.251	5.23	5.139	5.264	5.12	5.272	5.063	5.05	5.049	5.051	5.045	5.062	5.133	5.13	5.126
pos_4571	Gentamicin C2	metab_3815	HMDB0252691	B(ii)	428.283	6.109	pos	M+H-2H2O	1	C20H41N5O7	-8.89528	25876-11-3	0.0657393	5.052	5.152	5.233	5.232	5.162	5.196	5.634	5.694	5.647	5.729	5.658	5.682	4.96	4.947	4.945	4.948	4.942	4.958	5.274	5.272	5.321
pos_4572	Fluocortolone caproate	metab_3816	HMDB0252352	B(ii)	492.308	6.109	pos	M+NH4	1	C28H39FO5	-7.53578	-	0.0854828	4.38	4.285	4.367	4.232	4.198	3.782	3.534	3.545	3.54	3.537	3.536	3.536	5.432	5.424	5.39	5.444	5.433	5.519	4.501	4.564	4.5
pos_4574	Stearidonic acid	metab_3818	PW_C002804;HMDB0006547;LMFA01030357	B(ii)	309.242	6.1168	pos	M+CH3OH+H	1	C18H28O2	-1.34651	20290-75-9	0.0182124	5.053	5.045	5.084	5.117	5.129	5.037	3.652	3.575	3.451	3.872	3.447	3.848	3.591	3.88	4.202	3.579	3.573	3.59	4.763	4.761	4.776
pos_4575	9'-Carboxy-gamma-chromanol	metab_3819	HMDB0012868	B(ii)	394.295	6.1168	pos	M+NH4	1	C23H36O4	-0.813894	1215088-64-4	0.0387937	5.752	5.796	5.837	5.83	5.816	5.78	5.52	5.55	5.497	5.572	5.512	5.56	2.262	3.553	2.247	2.25	2.244	2.26	5.589	5.588	5.617
pos_4577	N-Myristoyl Asparagine	metab_3821	HMDB0242047	B(ii)	702.535	6.1168	pos	2M+NH4	1	C18H34N2O4	-3.28254	-	0.0176726	5.779	5.817	5.842	5.754	5.772	5.754	5.707	5.721	5.768	5.757	5.794	5.796	6.353	6.261	6.355	6.311	6.352	6.402	5.923	5.921	5.935
pos_4584	Pregnanediol 3-O-glucuronide	metab_3829	HMDB0010318	B(ii)	514.339	6.1634	pos	M+NH4	1	C27H44O8	2.39382	1852-49-9	0.0120636	7.41	7.414	7.456	7.455	7.425	7.42	4.55	3.865	3.86	3.857	3.868	3.929	4	3.986	3.985	3.988	3.982	3.998	7.245	7.235	7.244
pos_4589	N-Nervonoyl Methionine	metab_3834	HMDB0242096	B(ii)	462.373	6.1712	pos	M+H-2H2O	1	C29H55NO3S	-7.61069	-	0.0194246	5.998	5.988	5.996	6.046	6.023	5.984	2.657	2.186	2.64	3.806	2.536	2.452	2.32	4.065	2.306	2.309	2.303	2.319	5.594	5.592	5.579
pos_4594	Polyporusterone B	metab_3840	HMDB0038496	B(ii)	441.3	6.1791	pos	M+H-2H2O	1	C28H44O6	-0.524575	141360-89-6	0.0414554	5.178	5.187	5.197	5.135	5.233	5.212	5.404	5.472	5.41	5.483	5.387	5.422	5.455	5.469	5.534	5.465	5.495	5.342	5.263	5.231	5.262
pos_4597	Strictosidine	metab_3842	HMDB0304492	B(ii)	563.265	6.1791	pos	M+CH3OH+H	1	C27H34N2O9	9.56581	20824-29-7	0.042936	5.313	5.185	5.17	5.374	5.31	5.201	4.025	4.449	3.91	3.866	4.293	4.277	5.271	5.364	4.694	5.165	5.338	5.422	5.829	5.796	5.798
pos_4598	Supinine	metab_3843	HMDB0302362	B(ii)	608.388	6.1791	pos	2M+ACN+H	1	C15H25NO4	-4.91951	551-58-6	0.022622	5.974	5.927	5.942	5.995	5.966	5.914	5.642	5.652	5.647	5.644	5.643	5.644	5.787	5.774	5.773	5.775	5.769	5.786	5.772	5.755	5.757
pos_4599	Monopalmitin	metab_3844	HMDB0011564;HMDB0245964	B(i)	313.273	6.1868	pos	M+H-H2O	1	C19H38O4	-1.34729	32899-41-5	0.0245829	4.035	4.081	3.805	3.791	3.895	4.002	4.904	4.705	4.819	4.693	4.766	4.899	5.942	5.973	5.983	6.009	6.035	6.052	5.542	5.56	5.561
pos_4600	3-(2-Heptenyloxy)-2-hydroxypropyl undecanoate	metab_3847	HMDB0034031	B(ii)	339.289	6.1868	pos	M+H-H2O	1	C21H40O4	-0.631874	-	0.0204705	4.339	4.634	4.508	4.254	4.285	4.492	4.665	4.682	4.743	4.803	4.589	4.709	5.602	5.552	5.647	5.663	5.666	5.601	5.187	5.202	5.186
pos_4601	CHOLESTA-3,5-DIEN-7-ONE	metab_3848	HMDB0250158;LMST01010058	B(ii)	446.341	6.1868	pos	M+ACN+Na	1	C27H42O	5.22249	567-72-6	0.0173543	6.875	6.85	6.833	6.875	6.899	6.824	5.539	5.423	5.432	5.398	5.478	5.496	5.541	5.528	5.527	5.529	5.523	5.54	6.59	6.588	6.602
pos_4608	Nonadecanoylcarnitine	metab_3855	HMDB0241562	B(ii)	505.4	6.2098	pos	M+ACN+Na	1	C26H51NO4	5.16234	-	0.0138542	6.131	6.175	6.072	6.097	6.172	6.133	3.095	3.106	3.101	3.098	3.097	3.098	3.241	3.228	3.227	3.229	3.223	3.24	5.873	5.862	5.872
pos_4609	PE-NMe(16:0/22:1)	metab_3856	HMDB0113053;PW_C059176	B(ii)	752.602	6.2098	pos	M+H-2H2O	1	C44H86NO8P	9.20967	-	0.0612697	6.028	6.03	5.963	5.926	5.916	5.971	6.499	6.4	6.481	6.471	6.395	6.495	5.82	5.807	5.806	5.808	5.802	5.819	6.128	6.126	6.172
pos_461	6-Hydroxypseudooxynicotine	metab_3857	HMDB0240264	B(ii)	212.139	1.4796	pos	M+H, M+NH4	1	C10H14N2O2	-0.827355	7424-35-3	0.00157294	6.524	6.526	6.521	6.517	6.52	6.509	4.331	4.296	4.181	4.173	4.477	4.422	5.007	5	5.001	4.939	4.98	4.785	6.178	6.177	6.177
pos_4618	VITAMIN D2	metab_3865	HMDB0242614;HMDB0000900;LMST03010001	B(ii)	438.373	6.2332	pos	M+ACN+H	1	C28H44O	-0.0690803	50-14-6	0.0108338	6.721	6.76	6.731	6.73	6.746	6.709	5.507	5.523	5.521	5.466	5.473	5.515	5.841	5.842	5.872	5.862	5.903	5.928	6.462	6.467	6.472
pos_4621	Palmitoyl Ethanolamide	metab_3869	HMDB0002100;LMFA08040013;LMFA08040057	B(i)	300.289	6.241	pos	M+H	1	C18H37NO2	-0.839541	544-31-0	0.0187849	6.257	6.334	6.302	6.242	6.286	6.271	6.511	6.421	6.49	6.512	6.361	6.464	5.052	5.116	5.094	5.112	5.027	5.111	6.337	6.351	6.352
pos_4622	13-Azaprostanoic acid	metab_3870	HMDB0244503	B(ii)	353.316	6.241	pos	M+ACN+H	1	C19H37NO2	-1.76319	-	0.0305406	5.046	5.188	5.193	5.065	5.166	5.151	6.036	5.93	6.017	6.026	5.867	5.995	4.953	4.94	4.939	4.942	4.936	4.952	5.455	5.477	5.478
pos_4624	Polypodine B	metab_3872	HMDB0302993;LMST01010198	B(ii)	535.27	6.241	pos	M+K	1	C27H44O8	6.57439	18069-14-2	0.0503499	4.14	4.143	4.146	4.146	4.144	4.15	3.902	3.913	3.908	3.905	3.904	3.904	6.01	6.102	6.066	6.208	6.179	6.158	5.062	5.057	5.097
pos_4626	Phytosphingosine	metab_3874	HMDB0004610;LMSP01030001	B(i)	318.3	6.2488	pos	M+H	1	C18H39NO3	-0.907409	554-62-1	0.0109147	5.138	5.303	5.213	5.094	5.103	5.088	4.854	4.652	4.793	4.812	4.621	4.717	3.889	3.875	3.874	3.877	3.871	3.887	5.071	5.063	5.064
pos_4628	Gymnodimine	metab_3876	HMDB0041430	B(ii)	508.34	6.2488	pos	M+H	1	C32H45NO4	-4.08578	173792-58-0	0.00729626	5.296	5.336	5.343	5.383	5.316	5.3	5.795	5.714	5.757	5.707	5.695	5.735	6.156	6.252	6.228	6.295	6.32	6.261	5.912	5.91	5.916
pos_4632	PE-NMe2(18:0/18:2)	metab_3880	PW_C060007;HMDB0113990	B(ii)	772.585	6.2488	pos	M+H	1	C43H82NO8P	-0.525728	-	0.249308	6.315	4.972	5.084	5.009	4.921	4.989	4.908	5.461	5.346	5.44	5.413	5.474	6.705	6.507	6.547	6.585	6.631	6.545	4.371	4.414	4.567
pos_4633	Cis-3-Hexenyl b-primeveroside	metab_3881	HMDB0031690	B(ii)	806.398	6.2488	pos	2M+NH4	1	C17H30O10	-5.28181	132278-37-6	0.145079	4.982	4.985	4.988	4.989	4.986	4.992	5.679	5.758	5.682	5.555	5.569	5.598	4.89	4.877	4.876	4.878	4.872	4.889	4.979	4.857	4.962
pos_4634	(S)-(-)-Perillyl alcohol	metab_3882	HMDB0003634	B(i)	135.117	6.2567	pos	M+H-H2O	1	C10H16O	-0.492827	536-59-4	0.0518668	3.946	4.015	4.094	3.96	4.068	4.062	4.355	4.265	4.354	4.227	4.225	4.346	4.597	4.535	4.594	4.45	4.704	4.642	4.297	4.336	4.298
pos_4635	4-(2,6,6-Trimethyl-1-cyclohexen-1-yl)-2-butanone	metab_3883	HMDB0032913	B(ii)	212.201	6.2567	pos	M+NH4	1	C13H22O	-0.774106	17283-81-7	0.018482	4.643	4.698	4.632	4.54	4.66	4.6	4.994	4.839	5.002	4.891	4.833	5.009	5.266	5.312	5.243	5.256	5.377	5.303	4.944	4.957	4.958
pos_4637	2-Lysophosphatidylcholine	metab_3885	HMDB0258493	B(ii)	546.355	6.2567	pos	M+Na	1	C26H54NO7P	4.32088	-	0.016389	4.862	4.867	4.93	4.971	4.714	4.823	6.243	6.158	6.276	6.189	6.126	6.224	5.328	5.329	5.396	5.296	5.525	5.527	5.617	5.628	5.63
pos_4638	Nerolidol	metab_3886	LMPR0103010005;HMDB0035662;HMDB0041629;HMDB0035663;MJDBOTE0001747	B(ii)	240.232	6.2641	pos	M+NH4	1	C15H26O	-1.66917	1119-38-6;142-50-7;7212-44-4	0.0152445	4.441	4.566	4.507	4.467	4.474	4.491	4.817	4.673	4.864	4.699	4.593	4.888	5.147	5.102	5.082	5.131	5.236	5.209	4.827	4.838	4.839
pos_4640	N-Palmitoyl Proline	metab_3889	LMFA08020117;HMDB0241931	B(ii)	354.3	6.2641	pos	M+H	1	C21H39NO3	-0.986918	-	0.0161199	5.839	5.863	5.834	5.806	5.847	5.789	6.316	6.218	6.326	6.261	6.18	6.302	5.686	5.673	5.672	5.675	5.669	5.685	5.98	5.992	5.993
pos_4641	N-Stearoyl Proline	metab_3890	HMDB0241948;LMFA08020119	B(ii)	404.315	6.2641	pos	M+Na	1	C23H43NO3	5.15274	-	0.0117587	6.044	6.064	6.063	6.058	6.021	6.038	6.348	6.261	6.357	6.278	6.223	6.347	5.925	5.912	5.911	5.914	5.908	5.924	6.122	6.13	6.131
pos_4642	LysoPC(P-16:0/0:0)	metab_3891	HMDB0010407	B(ii)	462.337	6.2641	pos	M+H-H2O	1	C24H50NO6P	4.55793	-	0.0219335	5.839	5.878	5.865	5.813	5.802	5.767	4.422	3.058	3.889	3.05	3.049	3.049	3.193	3.18	3.178	3.181	3.175	3.191	5.585	5.601	5.602
pos_4643	Eptazocine	metab_3892	HMDB0251893	B(ii)	504.354	6.2641	pos	2M+ACN+H	1	C15H21NO	-9.99289	-	0.0245723	5.673	5.693	5.658	5.669	5.58	5.594	3.781	3.792	3.817	3.784	3.809	3.783	4.839	4.801	4.762	4.669	4.943	4.989	5.466	5.463	5.483
pos_4645	Manoyl oxide	metab_3894	HMDB0302821	B(ii)	308.295	6.2718	pos	M+NH4	1	C20H34O	-1.03434	-	0.010462	5.123	5.125	5.114	5.03	5.11	5.112	5.044	4.965	5.074	5.055	4.983	5.131	5.191	5.295	5.287	5.335	5.394	5.254	5.186	5.184	5.193
pos_4646	Beta-tocotrienol	metab_3895	HMDB0304597;LMPR02020055;HMDB0030554	B(ii)	452.352	6.2718	pos	M+ACN+H	1	C28H42O2	-0.604746	490-23-3	0.0194726	5.5	5.434	5.463	5.432	5.389	5.42	5.01	5.021	5.016	5.013	5.012	5.012	5.156	5.143	5.142	5.144	5.138	5.155	5.126	5.123	5.139
pos_4648	Dihomo-gamma-linolenoylethanolamide	metab_3897	HMDB0013625	B(ii)	382.331	6.2796	pos	M+CH3OH+H	1	C22H39NO2	-0.79313	150314-34-4	0.0102458	6.415	6.352	6.392	6.4	6.352	6.371	6.11	6.07	6.125	6.089	6.066	6.144	4.261	4.376	4.342	4.567	4.673	4.597	6.315	6.314	6.322
pos_465	3,4-Dihydroxyhydrocinnamic acid	metab_3899	HMDB0000423	B(ii)	224.091	1.386	pos	M+CH3OH+H, M+ACN+H	1	C9H10O4	-1.22311	1078-61-1	0.00882556	6.381	6.377	6.362	6.365	6.37	6.363	5.241	5.094	5.179	5.142	5.146	5.203	4.255	4.296	4.231	4.332	4.335	4.386	6.092	6.09	6.084
pos_4651	Monoelaidin	metab_3901	HMDB0011567;HMDB0254854	B(ii)	398.326	6.2874	pos	M+ACN+H	1	C21H40O4	-0.869646	129784-87-8	0.00583831	6.093	6.086	6.107	6.052	6.062	6.082	4.618	4.635	4.751	4.672	4.589	4.689	4.017	4.143	4.459	4.005	4.521	4.016	5.849	5.852	5.854
pos_4653	N-Oleoyl Glutamic acid	metab_3903	LMFA08020088;HMDB0241959	B(ii)	444.331	6.2953	pos	M+CH3OH+H	1	C23H41NO5	-2.78409	-	0.00201445	5.771	5.716	5.784	5.714	5.718	5.751	5.975	5.926	5.949	5.971	5.966	5.981	5.215	5.287	5.224	5.234	5.301	5.283	5.716	5.716	5.715
pos_4655	DG(16:1/15:0/0:0)	metab_3905	HMDB0007126;PW_C003177	B(ii)	575.467	6.2953	pos	M+Na	1	C34H64O5	3.63873	-	0.0237269	6.332	6.267	6.322	6.334	6.302	6.302	5.913	5.862	5.927	5.895	5.84	5.911	5.984	5.971	5.97	5.972	5.966	5.983	6.179	6.196	6.197
pos_4658	24-Fluorocalcitriol	metab_3908	HMDB0245656	B(ii)	476.352	6.3029	pos	M+ACN+H	1	C27H43FO3	-3.17013	-	0.00880555	5.631	5.636	5.651	5.66	5.632	5.627	4.83	4.872	4.966	4.738	4.916	4.993	4.881	4.867	4.866	4.869	4.863	4.879	5.219	5.225	5.218
pos_4659	Cannabidivarin	metab_3909	HMDB0249588	B(ii)	269.19	6.3107	pos	M+H-H2O	1	C19H26O2	-0.939996	24274-48-4	0.0257099	4.194	4.375	4.427	4.454	4.383	4.288	5.116	5.091	5.126	5.061	5.109	5.096	3.823	3.81	3.809	3.812	3.805	3.822	4.507	4.527	4.508
pos_466	2-Aminoacetophenone	metab_3910	HMDB0032628;HMDB0032630	B(i)	136.076	1.6175	pos	M+H-H2O, M+H	1	C8H9NO	-0.64622	551-93-9;613-89-8	0.000459947	7.557	7.561	7.556	7.558	7.56	7.559	7.322	7.333	7.323	7.329	7.326	7.324	7.562	7.568	7.566	7.561	7.566	7.567	7.502	7.502	7.503
pos_4663	DG(18:3/20:4/0:0)	metab_3913	HMDB0007287;PW_C003338	B(ii)	656.524	6.3107	pos	M+NH4	1	C41H66O5	-0.729592	-	0.0318159	6.001	5.973	5.992	6.019	6.015	5.983	5.123	5.305	5.396	5.229	5.292	5.286	5.268	5.255	5.254	5.257	5.251	5.267	5.714	5.712	5.737
pos_4668	Cer(d20:1/PGE2)	metab_3918	HMDB0290109	B(ii)	644.524	6.3259	pos	M+H-H2O	1	C40H71NO6	-0.945019	-	0.0298067	5.659	5.64	5.589	5.636	5.632	5.672	2.76	2.362	2.392	2.354	2.353	2.353	2.496	2.483	2.482	2.625	2.479	3.39	5.319	5.317	5.34
pos_4670	Butylisopropylamine	metab_3921	-	B(i)	116.144	6.3337	pos	M+H	1	C7H17N	1.39538	-	0.012284	7.298	7.311	7.322	7.322	7.321	7.319	7.452	7.451	7.455	7.461	7.468	7.463	7.833	7.845	7.844	7.824	7.839	7.849	7.471	7.48	7.481
pos_4675	DG(i-16:0/0:0/PGF1alpha)	metab_3926	HMDB0299334	B(ii)	633.508	6.3337	pos	M+H-2H2O	1	C39H72O8	-1.37199	-	0.0291383	5.997	5.97	5.993	6.018	5.981	6.011	4.593	4.955	5.146	5.074	4.537	5.135	4.372	4.382	4.671	4.772	4.705	4.37	5.794	5.816	5.817
pos_4676	DG(18:0/20:3-2OH(5,6)/0:0)	metab_3927	HMDB0295899	B(ii)	720.577	6.3337	pos	M+ACN+H	1	C41H74O7	-0.525124	-	0.0443231	6.088	6.007	5.971	5.99	5.967	6.031	6.226	6.342	6.379	6.339	6.35	6.372	5.871	5.858	5.857	5.86	5.853	5.87	5.97	6.004	6.005
pos_4678	PGP(20:3(6,8,11)-OH(5)/i-16:0)	metab_3929	HMDB0275299	B(ii)	869.493	6.3337	pos	M+H	1	C42H78O14P2	-1.05349	-	0.0300802	4.457	4.459	4.463	4.463	4.46	4.467	4.219	4.23	4.225	4.222	4.22	4.221	6.248	6.179	6.232	6.317	6.175	6.209	4.874	4.897	4.896
pos_4679	N,N-Dimethylsphingosine	metab_3930	HMDB0013645;LMSP01070001	B(ii)	328.321	6.3416	pos	M+H	1	C20H41NO2	-1.14611	122314-67-4	0.0215354	6.013	5.981	6.056	6.059	6.016	6.045	5.843	5.906	5.952	5.875	5.89	5.914	4.29	4.208	4.23	4.367	3.965	3.982	5.978	5.994	5.978
pos_468	P-cresol	metab_3931	HMDB0001858	B(i)	91.0547	1.6249	pos	M+H-H2O, M+H	1	C7H8O	4.46927	106-44-5	0.00316568	6.629	6.64	6.633	6.647	6.645	6.64	6.387	6.389	6.387	6.396	6.38	6.386	6.663	6.655	6.663	6.651	6.663	6.67	6.574	6.576	6.573
pos_4681	Metazin	metab_3933	-	B(i)	391.23	6.3416	pos	M+H	1	C15H30N6O6	-0.855279	-	0.011415	6.003	6.044	6.09	6.068	6.066	6.078	6.137	6.131	6.134	6.134	6.105	6.147	6.198	6.223	6.212	6.201	6.222	6.2	6.197	6.205	6.196
pos_4682	Cer(d20:1/PGD2)	metab_3934	HMDB0290110	B(ii)	694.561	6.3416	pos	M+CH3OH+H	1	C40H71NO6	-0.747381	-	0.0388572	4.661	4.372	4.121	3.956	4.626	4.355	5.755	5.86	5.846	5.839	5.859	5.909	3.858	3.845	3.844	3.846	3.84	3.857	5.147	5.143	5.116
pos_4683	(1R,3S)-3-(6-Aminopurin-9-yl)cyclopentan-1-ol	metab_3935	HMDB0242329	B(ii)	237.146	6.3491	pos	M+NH4	1	C10H13N5O	-0.994977	-	0.00490846	5.01	4.99	5.085	5.007	5.073	5.069	5.117	5.2	5.189	5.099	5.125	5.198	5.212	5.167	5.198	5.214	5.27	5.288	5.184	5.186	5.188
pos_4694	DG(18:3/20:4/0:0)	metab_3947	HMDB0007315;PW_C003366	B(ii)	680.524	6.3726	pos	M+ACN+H	1	C41H66O5	-1.45283	-	0.0313535	5.716	5.699	5.757	5.814	5.733	5.867	5.224	5.235	5.23	5.227	5.226	5.226	5.37	5.357	5.356	5.358	5.352	5.369	5.34	5.363	5.364
pos_4695	Nonacosanoic acid	metab_3948	LMFA01010029;HMDB0002230	B(ii)	483.417	6.3801	pos	M+2Na-H	1	C29H58O2	4.6531	4250-38-8	0.0374046	5.791	5.717	5.884	5.855	5.762	5.892	4.641	4.379	4.532	4.595	4.69	4.594	3.562	3.549	3.548	3.55	3.544	3.561	5.425	5.452	5.455
pos_4698	Filfiline	metab_3951	HMDB0030953	B(ii)	428.331	6.3879	pos	M+K	1	C26H47NO	5.40417	62726-18-5	0.0209667	5.667	5.691	5.716	5.711	5.629	5.699	5.017	5.053	4.831	4.972	5.085	5.065	4.667	4.285	4.18	4.49	4.508	4.679	5.328	5.343	5.344
pos_4703	9,10-Epoxy-18-hydroxy-octadecanoic acid	metab_3956	HMDB0302107	B(ii)	279.231	6.4192	pos	M+H-2H2O	1	C18H34O4	-1.00922	-	0.0936913	5.581	5.512	5.591	5.539	5.581	5.621	5.56	5.591	5.517	5.587	5.57	5.558	4.184	4.313	4.36	4.421	4.682	4.548	5.382	5.455	5.454
pos_4706	DG(i-20:0/13:0/0:0)	metab_3959	PW_C064501;HMDB0094135	B(ii)	646.54	6.4192	pos	M+ACN+Na	1	C36H70O5	3.33666	-	0.0342062	6.48	6.512	6.514	6.508	6.516	6.506	3.169	3.18	3.175	3.172	3.56	3.171	3.315	3.302	3.301	3.303	3.297	3.314	6.138	6.164	6.165
pos_4709	DG(i-20:0/0:0/20:3-2OH(5,6))	metab_3962	HMDB0300056	B(ii)	748.608	6.4269	pos	M+ACN+H	1	C43H78O7	-0.267526	-	0.0260829	6.182	6.194	6.124	6.115	6.148	6.05	6.732	6.835	6.685	6.823	6.757	6.739	5.948	5.935	5.934	5.936	5.93	5.947	6.326	6.345	6.346
pos_4710	13'-Hydroxy-gamma-tocotrienol	metab_3964	HMDB0012562	B(ii)	391.299	6.442	pos	M+H-2H2O	1	C28H42O3	-1.05962	-	0.028511	6.478	6.505	6.501	6.511	6.532	6.514	6.425	6.466	6.389	6.424	6.414	6.432	4.871	4.447	4.531	4.795	4.604	4.664	6.289	6.31	6.311
pos_4711	Glycerol 2-phosphate	metab_3965	HMDB0002520	B(i)	155.01	6.4497	pos	M+H-H2O	1	C3H9O6P	-0.867493	17181-54-3	0.19458	3.404	3.407	3.411	3.411	3.408	3.414	3.167	3.177	3.172	3.169	3.168	3.169	5.277	5.253	5.254	5.236	5.367	5.192	4.089	4.246	4.245
pos_4712	1-Oleoyl Lysophosphatidic Acid (sodium salt)	metab_3966	-	B(i)	437.266	6.4497	pos	M+H	1	C21H41O7P	-0.315683	-	0.0585095	4.901	4.987	4.941	4.884	4.995	4.835	3.768	4.027	3.774	3.771	4.087	3.77	6	5.976	5.943	5.948	6.014	5.945	5.086	5.13	5.131
pos_4717	DG(i-20:0/20:4-2OH/0:0)	metab_3971	HMDB0300118	B(ii)	768.577	6.4652	pos	M+ACN+Na	1	C43H76O7	2.78696	-	0.098986	4.737	4.585	4.733	4.783	5.132	4.675	4.121	4.843	4.585	4.904	4.139	4.123	5.753	5.655	5.947	5.605	5.744	5.761	4.569	4.595	4.652
pos_4721	TG(8:0/8:0/15:0)	metab_3976	PW_C061873;HMDB0071222	B(ii)	533.457	6.4729	pos	M+H-2H2O	1	C34H64O6	0.34633	-	0.027803	6.672	6.675	6.705	6.713	6.748	6.645	4.629	4.91	4.459	4.729	4.739	4.747	4.87	4.717	4.694	4.812	4.604	4.705	6.411	6.433	6.413
pos_4725	5alpha-Cholesta-7,24-dien-3beta-ol	metab_3980	LMST01010206;HMDB0006842	B(ii)	448.357	6.4808	pos	M+ACN+Na	1	C27H44O	5.157	651-54-7	0.009068	5.919	5.9	5.91	5.924	5.966	5.908	5.326	5.343	5.187	5.277	5.308	5.372	5.304	5.218	5.01	5.069	4.939	5.151	5.886	5.892	5.885
pos_4726	PA(20:0/16:1)	metab_3981	LMGP10010512;PW_C062483;HMDB0115065	B(ii)	744.561	6.4808	pos	M+ACN+H	1	C39H75O8P	9.74482	-	0.0699605	5.761	5.825	5.885	5.871	5.862	5.772	3.198	3.209	4.058	3.201	3.987	3.2	4.925	4.452	4.931	5.204	5.001	5.084	5.58	5.63	5.577
pos_4730	DG(a-21:0/0:0/20:4-2OH)	metab_3986	HMDB0298044	B(ii)	736.608	6.4961	pos	M+NH4	1	C44H78O7	-1.01445	-	0.0120195	7.729	7.645	7.662	7.674	7.653	7.636	8.238	8.284	8.245	8.293	8.242	8.294	6.112	6.214	6.139	6.135	6.227	6.186	7.872	7.881	7.871
pos_4733	Cucurbic acid	metab_3989	HMDB0029388	B(ii)	245.174	6.5117	pos	M+CH3OH+H	1	C12H20O3	-1.19836	58240-50-9	0.0118798	6.056	6.046	6.089	6.064	6.067	6.087	6.193	6.225	6.217	6.219	6.194	6.21	6.584	6.541	6.58	6.506	6.55	6.537	6.168	6.176	6.177
pos_4735	Cer(d18:1/14:0)	metab_3991	HMDB0011773;LMSP02010001	B(ii)	532.472	6.5117	pos	M+Na	1	C32H63NO3	4.17528	-	0.0221279	5.909	5.97	5.915	5.981	5.98	5.928	3.994	3.397	4.262	3.389	3.388	3.388	6.302	6.079	6.186	6.14	6.118	6.123	5.914	5.93	5.913
pos_4736	DG(15:0/18:2/0:0)	metab_3992	HMDB0007074;PW_C003125	B(ii)	611.524	6.5194	pos	M+CH3OH+H	1	C36H66O5	-0.559055	-	0.033484	5.723	5.715	5.768	5.762	5.754	5.754	5.056	5.067	5.062	5.059	5.058	5.058	5.202	5.189	5.188	5.19	5.184	5.201	5.172	5.169	5.195
pos_4738	GPEtn(16:1/20:4)	metab_3994	HMDB0011352;HMDB0008970;HMDB0011353;HMDB0008971	B(i)	738.506	6.5269	pos	M+H	1	C41H72NO8P	-0.561774	97859-69-3	0.122095	4.553	4.039	4.042	4.043	4.075	4.128	4.065	3.809	3.804	4.108	3.8	4.159	6.323	6.105	6.302	6.143	6.33	6.261	5.447	5.537	5.548
pos_4741	LysoPC(20:1/0:0)	metab_3998	HMDB0010391	B(ii)	550.386	6.5733	pos	M+H	1	C28H56NO7P	-0.445814	-	0.0150262	4.198	4.201	4.204	4.204	4.202	4.208	4.323	4.555	4.396	3.963	4.305	4.154	6.763	6.764	6.796	6.731	6.801	6.783	5.669	5.679	5.68
pos_4743	Cer(t18:0/20:3(6,8,11)-OH(5))	metab_4000	HMDB0290198	B(ii)	654.566	6.5811	pos	M+CH3OH+H	1	C38H71NO5	-0.835224	-	0.00354392	5.205	5.295	5.337	5.266	5.335	5.394	5.34	5.304	5.419	5.29	5.223	5.394	5.627	5.642	5.747	5.576	5.779	5.678	5.366	5.367	5.369
pos_4745	Ganodosterone	metab_4002	HMDB0039148	B(ii)	391.299	6.5965	pos	M+H-H2O	1	C28H40O2	-1.15184	19698-66-9	0.0169281	5.935	5.971	6.014	5.993	5.937	6.029	5.361	5.488	5.449	5.364	5.351	5.457	5.495	5.482	5.481	5.483	5.477	5.494	5.622	5.609	5.61
pos_4746	Cer(t18:0/20:4-OH)	metab_4003	HMDB0290154	B(ii)	584.503	6.5965	pos	M+H-2H2O	1	C38H69NO5	-1.31153	-	0.0329971	5.493	5.608	5.579	5.629	5.533	5.689	5.602	5.63	5.673	5.526	5.509	5.697	4.895	4.989	5.227	4.881	5.056	5.029	5.266	5.24	5.242
pos_4753	LysoPA(18:0/0:0)	metab_4011	HMDB0007854	B(ii)	421.271	6.6197	pos	M+H-H2O	1	C21H43O7P	-0.741157	-	0.0246186	3.265	3.267	3.271	3.271	3.268	3.275	3.927	3.547	4.121	3.03	3.061	3.665	6.474	6.501	6.532	6.434	6.557	6.521	4.934	4.951	4.954
pos_4755	5-hydroxycalamenene	metab_4012	HMDB0303912	B(ii)	478.368	6.6274	pos	2M+ACN+H	1	C15H22O	-0.447786	-	0.0250386	5.9	5.86	5.913	5.87	5.806	5.976	5.097	4.78	4.623	4.792	4.619	4.948	4.763	4.75	4.749	4.752	4.746	4.762	5.094	5.091	5.111
pos_4756	Arachidyl amido cholanoic acid	metab_4013	HMDB0248560	B(ii)	740.565	6.6274	pos	M+K	1	C44H79NO5	9.19382	-	0.0647465	0.0001	4.007	1.698	1.776	1.588	4.009	0.2568	1.683	1.344	1.185	2.365	0.0001	5.511	5.656	5.675	5.426	5.818	5.9	4.232	4.278	4.228
pos_4757	11,12-DiHETrE	metab_4014	HMDB0002314;PW_C001562	B(ii)	321.242	6.6352	pos	M+H-H2O	1	C20H34O4	-0.983305	192461-95-3	0.0324525	5.177	5.116	5.159	5.111	5.058	5.204	5.073	5.159	5.221	5.171	5.304	5.212	4.962	4.949	4.947	4.95	4.944	4.96	4.991	4.969	4.996
pos_4759	N-[(4E,8E)-1,3-dihydroxyoctadeca-4,8-dien-2-yl]hexadecanamide	metab_4016	HMDB0035480	B(ii)	518.493	6.6429	pos	M+H-H2O	1	C34H65NO3	-0.279571	141980-53-2	0.0930093	4.867	4.733	4.918	4.82	4.616	4.949	4.952	4.855	4.961	4.949	4.957	5.039	5.448	5.327	5.55	5.227	5.43	5.579	4.882	4.877	4.948
pos_4763	Cer(d18:1/18:1-O)	metab_4021	HMDB0290021	B(ii)	542.493	6.6582	pos	M+H-2H2O	1	C36H67NO4	-0.160692	-	0.0378041	5.372	5.289	5.431	5.3	5.355	5.48	5.684	5.628	5.742	5.744	5.672	5.795	4.756	4.184	4.937	4.193	4.63	4.76	5.347	5.344	5.374
pos_4766	DG(18:3/18:1/0:0)	metab_4024	PW_C003356;HMDB0007305	B(ii)	599.503	6.6735	pos	M+H-H2O	1	C39H68O5	-0.407569	-	0.0246212	3.981	3.772	3.934	3.776	3.773	4.319	4.374	4.146	4.23	4.667	4.2	4.853	6.692	6.722	6.801	6.652	6.8	6.661	5.98	5.979	5.998
pos_4770	GPEtn(14:0/20:3)	metab_4029	HMDB0008836;HMDB0008837	B(i)	714.507	6.6892	pos	M+H	1	C39H72NO8P	-0.193106	-	0.0262625	0.0804	0.0808	4.025	0.0815	4.104	4.219	0.0483	0.0494	0.0489	0.0486	0.0485	4.311	6.489	6.502	6.528	6.428	6.535	6.452	5.818	5.836	5.838
pos_4771	PE-NMe2(20:4/16:0)	metab_4030	PW_C060374;HMDB0114355	B(ii)	768.553	6.6892	pos	M+H	1	C43H78NO8P	-0.38554	-	0.0359912	4.163	4.165	4.169	4.169	4.166	4.173	3.925	3.936	3.931	3.928	3.927	3.927	6.554	6.642	6.672	6.563	6.653	6.558	5.691	5.693	5.719
pos_4772	Erythro-6,8-Hentriacontanediol	metab_4031	HMDB0041068	B(ii)	532.508	6.697	pos	M+ACN+Na	1	C31H64O2	3.80505	155800-88-7	0.032547	5.135	5.068	5.201	5.113	5.202	5.273	5.164	5.12	5.192	5.201	5.223	5.285	5.998	6.005	6.009	6.055	6.137	6.004	5.655	5.68	5.68
pos_4775	DG(15:0/16:1/0:0)	metab_4034	PW_C003121;HMDB0007070	B(ii)	570.509	6.7045	pos	M+NH4	1	C34H64O5	-0.620931	-	0.0353325	5.805	5.813	5.806	5.818	5.915	5.918	3.998	4.009	4.004	4.001	4	4	5.827	5.827	5.81	5.833	5.919	5.892	5.704	5.731	5.732
pos_4781	Calcitriol	metab_4041	HMDB0242363;HMDB0001903	B(ii)	381.315	6.7276	pos	M+H-2H2O	1	C27H44O3	-0.927937	32222-06-3	0.126277	5.46	5.499	5.481	5.48	5.516	5.567	3.659	3.669	3.664	3.686	3.66	3.679	5.074	5.099	5.138	5.036	5.242	5.179	5.175	5.281	5.264
pos_4783	Cer(d18:0/16:0)	metab_4042	LMSP02020001;HMDB0011760	B(ii)	562.519	6.7431	pos	M+Na	1	C34H69NO3	3.6838	5966-29-0	0.0157225	5.894	5.906	5.905	5.861	5.994	5.927	6.043	5.947	6.052	6.008	5.935	5.962	4.327	4.326	4.354	3.414	3.53	4.285	5.797	5.808	5.808
pos_4784	Cer(d18:1/18:1)	metab_4043	LMSP02010003;HMDB0004948	B(ii)	586.519	6.7431	pos	M+Na	1	C36H69NO3	3.76183	5966-28-9	0.0171674	6.741	6.774	6.803	6.755	6.844	6.808	6.782	6.733	6.791	6.789	6.702	6.701	6.29	6.416	6.202	6.253	6.352	6.325	6.669	6.681	6.683
pos_4786	17alpha-Methylestradiol	metab_4045	HMDB0244778	B(ii)	251.179	6.751	pos	M+H-2H2O	1	C19H26O2	-0.952132	302-76-1	0.0216551	4.571	4.625	4.58	4.626	4.671	4.735	4.505	4.564	4.495	4.487	4.455	4.276	4.021	3.695	3.704	3.696	4.063	3.707	4.511	4.526	4.509
pos_479	S-Adenosylhomocysteine	metab_4049	PW_C000749;HMDB0000939	B(i)	385.128	1.769	pos	M+2H, M+H	1	C14H20N6O5S	-1.03342	979-92-0	0.00437247	5.731	5.748	5.675	5.716	5.743	5.746	5.431	5.442	5.437	5.434	5.433	5.434	6.488	6.502	6.489	6.487	6.505	6.494	5.661	5.658	5.657
pos_4792	TG(8:0/10:0/i-18:0)	metab_4052	HMDB0071563;PW_C070078	B(ii)	603.534	6.7815	pos	M+H-2H2O	1	C39H74O6	-1.12319	-	0.119192	5.01	4.763	4.745	4.777	4.663	4.803	4.74	4.696	4.832	4.744	4.839	4.793	5.534	5.876	5.725	5.859	5.778	5.919	5.012	5.064	5.116
pos_4795	Ergocalciferol	metab_4055	HMDB0242614;HMDB0000900;LMST03010001	B(ii)	379.336	6.797	pos	M+H-H2O	1	C28H44O	-0.330922	50-14-6	0.0181969	5.118	5.2	5.225	5.256	5.254	5.222	6.053	5.996	6.027	6.003	5.989	6.056	5.98	6.03	5.992	5.996	5.974	5.986	5.683	5.697	5.683
pos_4796	5-Methyl-1H-Benzotriazole	metab_4056	-	B(i)	134.071	6.8048	pos	M+H	1	C7H7N3	-0.256488	-	0.0236582	4.808	4.862	4.909	4.878	4.92	4.862	5.087	5.119	5.126	5.131	5.116	5.124	5.443	5.447	5.498	5.446	5.475	5.43	5.064	5.063	5.081
pos_4797	2-Hydroxy-6-pentadecylbenzoic acid	metab_4057	LMPK15040002;HMDB0029683	B(ii)	349.274	6.8048	pos	M+H	1	C22H36O3	-0.758304	16611-84-0	0.0378172	4.908	4.849	4.91	4.763	4.951	4.832	2.976	2.987	2.982	2.979	2.978	2.979	3.122	3.109	3.108	3.11	3.104	3.121	4.514	4.542	4.544
pos_4798	Cer(d18:0/18:1-O)	metab_4058	HMDB0289969	B(ii)	544.509	6.8048	pos	M+H-2H2O	1	C36H69NO4	-0.247696	-	0.0905751	5.721	5.768	5.804	5.82	5.83	5.801	5.761	5.644	5.71	5.686	5.585	5.638	5.459	5.446	5.445	5.448	5.441	5.458	5.429	5.499	5.5
pos_4802	Lactariamide B	metab_4064	HMDB0039077	B(ii)	576.534	6.8427	pos	M+H-H2O	1	C37H71NO4	-1.76617	-	0.0342574	4.979	5.005	5.014	5.196	5.125	5.074	6.323	6.247	6.347	6.259	6.262	6.337	4.286	4.721	4.762	4.383	4.274	4.38	5.489	5.514	5.516
pos_4803	GPEtn(20:3/16:0)	metab_4065	HMDB0009378;HMDB0009352;HMDB0009319	B(i)	742.538	6.8427	pos	M+H	1	C41H76NO8P	-0.59582	-	0.0337655	5.788	5.876	5.863	5.861	5.804	5.918	5.435	5.324	5.373	5.361	5.422	5.338	7.069	7.144	7.099	7.121	7.061	7.044	6.844	6.869	6.871
pos_4804	PE(14:0/16:1)	metab_4066	HMDB0008825;PW_C004873;LMGP02011249	B(ii)	694.495	6.8504	pos	M+CH3OH+H	1	C35H68NO8P	-9.50181	-	0.213739	5.83	5.788	5.869	5.912	5.784	5.927	5.802	5.887	5.992	5.907	5.84	5.914	5.647	5.696	5.703	5.786	5.634	5.617	5.55	5.723	5.724
pos_4805	PE(16:1/15:0)	metab_4067	HMDB0008955;LMGP02010518;PW_C005003	B(ii)	708.511	6.8504	pos	M+CH3OH+H	1	C36H70NO8P	-9.64828	-	0.082537	5.525	5.499	5.458	5.373	5.476	5.603	5.525	5.576	5.673	5.642	5.62	5.71	4.473	5.409	4.895	5.359	5.372	5.287	5.299	5.36	5.364
pos_4807	Scyphostatin	metab_4069	HMDB0258187	B(ii)	503.352	6.866	pos	M+NH4	1	C29H43NO5	8.3463	-	0.21687	5.811	5.934	5.978	6.008	5.903	6.006	4.951	4.76	4.79	4.772	4.844	4.949	4.895	4.882	4.881	4.883	4.877	4.894	5.245	5.419	5.424
pos_4808	Reticulatamol	metab_4070	HMDB0041023	B(ii)	598.519	6.866	pos	M+ACN+Na	1	C35H66O3	3.96985	-	0.0584546	4.802	4.954	4.947	5.075	4.753	4.974	5.671	5.611	5.633	5.649	5.583	5.716	3.613	3.803	3.749	3.963	3.595	3.611	4.953	4.996	5
pos_481	2-Amino-2,3,6,7-tetrahydro-1H-pteridin-4-one	metab_4071	HMDB0255369	B(ii)	185.114	1.7917	pos	M+H, M+NH4	1	C6H9N5O	-3.44867	-	0.0114104	4.536	4.664	4.59	4.655	4.635	4.489	6.253	6.371	6.327	6.275	6.264	6.328	4.594	4.729	4.807	4.584	4.656	4.749	6	5.998	6.007
pos_4810	(2S,3R)-2-Amino-4-octadecene-3-ol	metab_4072	HMDB0242695	B(ii)	589.566	6.8811	pos	2M+Na	1	C18H37NO	3.59746	-	0.0187405	5.97	6.115	6.073	6.131	5.947	6.067	5.685	5.678	5.714	5.648	5.695	5.713	5.637	5.624	5.623	5.625	5.619	5.636	5.607	5.604	5.619
pos_4812	DG(16:0/16:1/0:0)	metab_4074	PW_C003150;HMDB0007099	B(ii)	584.525	6.9044	pos	M+NH4	1	C35H66O5	1.23124	-	0.0351078	5.281	5.52	5.415	5.494	5.256	5.325	4.22	4.234	4.153	4.362	4.649	4.553	4.314	4.602	4.156	4.159	4.153	4.169	4.609	4.635	4.636
pos_4814	2-Methyl-3-nonacosanone	metab_4076	HMDB0029993	B(ii)	500.483	6.9122	pos	M+ACN+Na	1	C30H60O	5.2947	117596-98-2	0.0328641	5.537	5.552	5.444	5.596	5.496	5.464	4.047	4.058	4.053	4.05	4.049	4.049	4.405	4.18	4.184	4.424	4.175	4.192	4.67	4.695	4.695
pos_4817	DG(15:0/18:1/0:0)	metab_4079	HMDB0007073;PW_C003124	B(ii)	598.54	6.9352	pos	M+NH4	1	C36H68O5	-1.04123	-	0.0541786	5.655	5.778	5.669	5.809	5.762	5.703	5.002	4.992	4.929	4.903	4.73	4.95	5.14	5.073	4.953	5.096	4.917	4.771	5.449	5.49	5.449
pos_4819	Cer(d18:1/18:0)	metab_4081	LMSP02010006;HMDB0004950	B(ii)	588.535	6.9504	pos	M+Na	1	C36H71NO3	3.54365	2304-81-6	0.161559	5.807	5.991	5.851	5.981	5.897	5.996	5.707	5.726	5.745	5.686	5.646	5.721	4.307	4.299	4.222	4.348	4.188	4.204	5.381	5.509	5.511
pos_4820	7-Dehydrodesmosterol	metab_4083	PW_C001989;HMDB0003896	B(ii)	400.357	6.9582	pos	M+NH4	1	C27H42O	-1.16396	1715-86-2	0.0362725	5.893	6.004	5.916	6.027	5.898	5.986	3.759	3.77	3.764	3.761	3.76	3.761	3.904	3.891	3.89	3.893	3.887	3.903	4.645	4.632	4.663
pos_4825	Beta-Bixin	metab_4087	HMDB0035074	B(ii)	359.203	7.0174	pos	M+H-2H2O	1	C25H30O4	7.21028	39937-23-0	0.0133367	5.054	5.065	5.043	5.093	4.984	5.106	5.35	5.302	5.294	5.258	5.142	5.353	5.313	5.429	5.366	5.455	5.362	5.448	5.077	5.086	5.089
pos_4828	Cholestenone	metab_4090	HMDB0000921;LMST01010015	B(ii)	402.373	7.0594	pos	M+NH4	1	C27H44O	-0.724073	601-57-0	0.01791	5.628	5.679	5.694	5.73	5.607	5.639	4.816	4.827	4.822	4.819	4.818	4.818	4.962	4.949	4.947	4.95	4.944	4.96	4.943	4.929	4.93
pos_4830	GPEtn(14:0/22:2)	metab_4091	HMDB0008843	B(i)	744.553	7.0971	pos	M+H	1	C41H78NO8P	-0.605172	-	0.0360287	5.604	5.704	5.729	5.804	5.686	5.791	5.59	5.65	5.725	5.719	5.647	5.671	6.861	6.836	6.838	6.796	6.849	6.89	6.545	6.57	6.574
pos_4833	3-Ethyl-1,2-cyclopentanedione	metab_4094	HMDB0031222	B(ii)	109.065	7.1415	pos	M+H-H2O	1	C7H10O2	2.05893	-	0.0707586	3.936	3.837	3.982	4.017	3.807	3.959	3.38	3.39	3.385	3.382	3.381	3.382	3.525	3.512	3.511	3.513	3.507	3.524	3.531	3.493	3.554
pos_4836	DG(18:2/16:1/0:0)	metab_4097	HMDB0007244;PW_C003295	B(ii)	573.487	7.18	pos	M+H-H2O	1	C37H66O5	-0.348059	-	0.248311	4.713	4.484	4.539	4.345	4.262	4.119	4.632	4.636	4.708	4.606	4.67	4.62	5.931	5.901	5.899	5.873	5.907	5.974	5.268	5.273	5.447
pos_4838	Tetrahydrofurfuryl butyrate	metab_4099	HMDB0036188	B(ii)	195.099	7.2033	pos	M+Na	1	C9H16O3	-2.63362	92345-48-7	0.0290561	4.644	4.634	4.589	4.664	4.536	4.573	4.73	4.681	4.769	4.655	4.68	4.816	4.932	4.802	4.869	4.882	4.914	4.963	4.646	4.644	4.667
pos_4839	Dehydroergosterol	metab_4100	LMST01031023;HMDB0250953	B(ii)	377.32	7.2187	pos	M+H-H2O	1	C28H42O	-0.681482	-	0.0205475	6.407	6.444	6.568	6.555	6.498	6.516	6.272	6.238	6.251	6.226	6.253	6.213	5.412	5.477	5.45	5.432	5.525	5.474	5.974	5.989	5.973
pos_484	3-Aminopyrazin-2-ol	metab_4101	HMDB0245823	B(ii)	144.077	1.8068	pos	M+H, M+CH3OH+H	1	C4H5N3O	-0.71284	-	0.0182062	4.671	4.677	4.626	4.664	4.622	4.62	4.984	5.096	4.768	5.023	5.011	4.964	4.117	3.974	4.171	3.862	4.212	3.997	4.863	4.876	4.877
pos_4847	Chandalone	metab_4108	HMDB0304612;LMPK12050204	B(ii)	422.196	7.2654	pos	M+NH4	1	C25H24O5	-0.921662	-	0.101823	5.793	5.711	5.845	5.803	5.743	5.806	4.511	4.218	4.213	4.21	4.209	4.209	4.353	4.34	4.338	4.341	4.335	4.351	4.919	4.999	4.997
pos_4852	(3S,3'S,5R,5'R,6R)-3,6-Epoxy-5,6-dihydro-3',5,8'-trihydroxy-beta,kappa-caroten-6'-one	metab_4113	HMDB0037795	B(ii)	634.452	7.2654	pos	M+NH4	1	C40H56O5	8.89265	256505-53-0	0.0377556	6.004	6.038	6.073	6.08	6.013	6.062	6.165	6.184	6.179	6.141	6.176	6.193	6.285	6.262	6.254	6.245	6.273	6.301	5.992	5.99	6.019
pos_4857	LysoPI(18:2/0:0)	metab_4118	HMDB0240597	B(ii)	579.293	7.2732	pos	M+H-H2O	1	C27H49O12P	-0.515093	1425501-10-5	0.027655	4.685	4.389	4.768	4.585	4.592	4.655	5.274	5.414	5.256	5.297	5.183	5.163	5.835	5.88	5.86	5.864	5.788	5.876	5.076	5.099	5.084
pos_4859	PS(16:0/20:4)	metab_4120	HMDB0116750;PW_C060747	B(ii)	784.513	7.2732	pos	M+H	1	C42H74NO10P	0.339299	-	0.0164439	0.012	0.0121	0.0122	0.0122	3.816	0.0123	0.007	3.79	0.0071	0.007	0.007	0.007	6.887	6.878	6.847	6.869	6.857	6.94	6.348	6.36	6.361
pos_4862	1,3,5-Triazine-2,4-diamine	metab_4123	HMDB0244185	B(ii)	153.088	7.2888	pos	M+ACN+H	1	C3H5N5	-1.46948	-	0.0308211	4.4	4.385	4.39	4.405	4.39	4.387	4.411	4.477	4.487	4.495	4.461	4.47	4.521	4.621	4.506	4.653	4.568	4.617	4.373	4.395	4.371
pos_49	2-Cyclopenten-1-one	metab_4159	HMDB0245092	B(ii)	83.0498	0.4047	pos	M+CH3OH+H, M+ACN+H, M+H	1	C5H6O	7.75362	-	0.0110288	5.419	5.528	5.548	5.578	5.557	5.57	5.655	5.658	5.642	5.649	5.616	5.617	5.916	5.933	5.923	5.957	5.879	5.937	5.598	5.606	5.607
pos_4905	N-(1-adamantyl)-1-thiophen-2-ylsulfonylpiperidine-4-carboxamide	metab_4166	-	B(i)	409.162	7.3276	pos	M+H	1	C20H28N2O3S2	1.33017	-	0.0299434	4.448	4.388	4.788	4.454	4.492	4.636	4.677	4.917	4.605	4.957	4.553	5.075	5.686	5.095	5.208	5.439	5.268	5.419	4.903	4.881	4.881
pos_4910	Ricinoleic acid	metab_4172	LMFA02000184;HMDB0034297	B(ii)	316.284	7.3587	pos	M+NH4	1	C18H34O3	-0.873917	141-22-0	0.00548235	4.355	4.411	4.909	4.067	4.458	4.515	3.662	3.673	3.668	3.665	3.664	3.664	4.304	3.795	3.793	3.822	3.79	3.806	5.064	5.062	5.067
pos_4912	3-Ketosphingosine	metab_4174	LMSP01010002;HMDB0245914	B(ii)	280.263	7.3664	pos	M+H-H2O	1	C18H35NO2	-0.764879	-	0.0129621	5.97	5.971	5.974	6.014	5.997	5.999	6.051	6.065	6.06	6.08	6.074	6.089	6.377	6.388	6.402	6.42	6.402	6.429	6.044	6.053	6.043
pos_4920	Spermine	metab_4183	HMDB0001256;PW_C000970	B(i)	203.223	7.5136	pos	M+H	1	C10H26N4	-0.352506	71-44-3	0.0676869	2.929	2.932	2.935	2.935	2.933	2.939	2.691	2.702	2.697	2.694	2.693	2.694	5.193	5.301	5.259	5.253	5.256	5.324	4.39	4.338	4.389
pos_4924	Octadecenedioate	metab_4187	HMDB0304442	B(ii)	277.216	7.6067	pos	M+H-2H2O	1	C18H32O4	-0.702078	-	0.0291384	5.767	5.832	5.884	5.942	5.928	5.932	5.594	5.47	5.328	5.281	5.229	5.18	4.592	4.31	4.389	4.228	4.359	4.032	5.443	5.464	5.442
pos_4930	Hexadecenal	metab_4194	HMDB0060482;HMDB0253123	B(ii)	256.263	7.7704	pos	M+NH4	1	C16H30O	-0.888692	-	0.0155208	6.088	6.086	6.094	6.138	6.126	6.124	6.187	6.201	6.206	6.221	6.217	6.231	6.542	6.553	6.561	6.581	6.565	6.576	6.196	6.207	6.208
pos_4935	5-Hydroxypentanoic acid	metab_4199	HMDB0061927	B(ii)	83.0498	7.9184	pos	M+H-2H2O	1	C5H10O3	5.49127	13392-69-3	0.0311743	4.929	4.96	4.969	5.043	5.037	5.059	5.097	5.08	5.073	5.081	5.081	5.119	5.452	5.448	5.442	5.466	5.432	5.444	5.086	5.11	5.11
pos_4940	3-Hydroxymethylglutaric acid	metab_4205	HMDB0000355	B(ii)	145.049	7.9885	pos	M+H-H2O	1	C6H10O5	-0.56322	503-49-1	0.0982783	6.078	6.14	6.171	6.277	6.245	6.291	6.208	6.131	6.137	6.135	6.124	6.171	6.385	6.364	6.274	6.332	6.269	6.278	6.111	6.186	6.188
pos_4967	2-(Ethylamino)ethanol	metab_4233	HMDB0244944	B(i)	90.0918	7.6145	pos	M+H	1	C4H11NO	5.1379	-	0.0221605	5.117	5.116	5.12	5.164	5.169	5.176	5.25	5.243	5.246	5.244	5.231	5.265	5.637	5.629	5.631	5.633	5.616	5.607	5.263	5.279	5.281
pos_497	Melledonol	metab_4236	HMDB0035884	B(ii)	452.225	1.8447	pos	M+NH4, M+Na	1	C23H30O8	-6.57943	103847-14-9	0.0839532	4.841	4.984	4.533	4.953	4.551	4.537	5.652	5.678	5.71	5.597	5.695	5.57	4.435	4.422	4.421	4.423	4.417	4.434	4.5	4.503	4.563
pos_4979	2-Hydroxystearic acid	metab_4246	HMDB0242145;HMDB0062549	B(ii)	318.3	7.3664	pos	M+NH4	1	C18H36O3	-0.802248	26531-80-6	0.0228477	4.662	4.772	5.151	4.843	4.79	4.84	4.644	4.797	4.489	4.688	4.481	4.76	4.498	4.674	4.908	4.539	4.72	4.621	4.816	4.832	4.815
pos_4995	3-Amino-2-methoxynonadec-5-en-4-ol	metab_4264	HMDB0257752	B(ii)	310.31	7.3276	pos	M+H-H2O	1	C20H41NO2	-0.716084	-	0.0173042	4.92	4.955	4.969	4.97	4.923	5.015	5.022	5.042	5.056	5.05	5.052	5.062	5.474	5.397	5.527	5.548	5.429	5.566	5.037	5.023	5.036
pos_5011	Arkofix	metab_4282	HMDB0248602	B(ii)	211.093	7.32	pos	M+CH3OH+H	1	C5H10N2O5	0.860588	-	0.0130142	5.417	5.392	5.407	5.366	5.406	5.364	4.579	4.358	4.361	4.402	4.376	4.342	4.754	4.573	4.706	4.703	4.561	4.676	4.962	4.951	4.956
pos_5021	DHAP(18:0)	metab_4293	HMDB0011133;PW_C006772	B(ii)	500.274	7.3121	pos	M+ACN+Na	1	C21H41O7P	-0.609038	-	0.0219646	4.826	4.691	4.636	4.781	4.871	4.803	4.348	4.273	4.458	4.444	4.442	4.612	6.218	6.201	6.202	6.187	6.179	6.221	5.47	5.486	5.488
pos_5023	[2-(4-propylphenyl)quinolin-4-yl]-(4-pyridin-2-ylpiperazin-1-yl)methanone	metab_4295	-	B(i)	437.236	7.3121	pos	M+H	1	C28H28N4O	6.45101	-	0.0238398	5.512	5.584	5.541	5.576	5.537	5.507	4.612	4.371	4.596	4.396	4.357	4.286	4.461	4.072	4.564	4.145	4.45	4.084	5.217	5.198	5.216
pos_5029	3a,17a-Dihydroxy-5b-androstane	metab_4301	LMST02020093;HMDB0000383	B(ii)	602.51	7.3043	pos	2M+NH4	1	C19H32O2	-7.01413	5856-10-0	0.110728	4.344	4.302	4.372	4.131	4.618	4.485	4.923	5.155	5.175	5.156	5.103	5.273	4.033	4.019	4.018	4.021	4.015	4.031	4.549	4.626	4.542
pos_504	Queuine	metab_4311	HMDB0001495	B(ii)	278.125	1.8674	pos	M+H, 2M+H	1	C12H15N5O3	-0.732125	72496-59-4	0.00183249	5.035	5.068	5.132	5.08	5.153	5.069	5.659	5.632	5.637	5.577	5.64	5.579	7.392	7.405	7.427	7.423	7.43	7.422	6.429	6.429	6.43
pos_505	Kinetin-9-N-glucoside	metab_4322	HMDB0012244	B(ii)	395.166	1.8674	pos	2M+3H2O+2H, M+NH4	1	C16H19N5O6	-2.45658	98177-43-6	0.0114286	5.002	5.157	5.418	5.037	5.326	5.375	6.1	6.065	6.071	6.119	6.149	6.07	3.022	4.142	2.567	2.731	2.376	2.876	5.572	5.57	5.563
pos_5068	7-Ethoxy-4-methyl-2H-1-benzopyran-2-one	metab_4340	HMDB0035095	B(ii)	222.112	7.2966	pos	M+NH4	1	C12H12O3	-0.75238	1987-05-08	0.0345981	5.345	5.33	5.236	5.289	5.278	5.27	5.311	5.27	5.332	5.268	5.249	5.223	5.683	5.652	5.686	5.642	5.655	5.694	5.403	5.377	5.379
pos_507	Asp Arg Tyr	metab_4342	-	B(i)	453.209	1.8828	pos	M+H-2H2O, M+H	1	C19H28N6O7	-0.58319	-	0.00405685	5.253	5.472	5.203	5.388	5.34	5.426	7.171	7.166	7.203	7.175	7.223	7.199	5.105	5.091	5.09	5.093	5.087	5.103	6.62	6.623	6.619
pos_5076	GPCho(16:0/20:3)	metab_4347	HMDB0011218;HMDB0011219;HMDB0007981;HMDB0007980;HMDB0039527	B(i)	806.566	7.2888	pos	M+Na	1	C44H82NO8P	-1.99181	155575-01-2	0.0335538	5.035	4.608	4.655	4.745	4.73	4.545	5.106	5.138	5.058	5.307	5.318	5.322	7.41	7.459	7.449	7.45	7.433	7.466	6.8	6.824	6.826
pos_508	Oxypurinol	metab_4351	HMDB0000786	B(ii)	153.041	1.8906	pos	M+H-H2O, M+H	1	C5H4N4O2	-0.771372	2465-59-0	0.053164	4.758	4.487	4.646	4.713	4.467	4.71	5.345	5.392	5.363	5.359	5.362	5.4	4.703	4.745	4.79	4.722	4.788	4.761	5.111	5.108	5.149
pos_5086	PE(21:0/0:0)	metab_4357	LMGP02050026	B(i)	524.371	7.2888	pos	M+H	1	C26H54NO7P	0.244685	-	0.0107038	1.728	3.855	1.734	1.734	3.974	1.738	3.756	4.297	1.501	1.498	1.497	1.498	5.834	5.941	5.753	5.936	5.853	5.938	4.842	4.85	4.851
pos_5090	Methyl L-argininate	metab_4362	HMDB0254596	B(ii)	171.124	7.2888	pos	M+H-H2O	1	C7H16N4O2	-0.670841	-	0.0238262	4.63	4.662	4.586	4.622	4.619	4.66	4.665	4.693	4.653	4.677	4.636	4.704	4.855	4.823	4.863	4.831	4.822	4.869	4.629	4.646	4.627
pos_5095	PC(14:0/20:3)	metab_4366	LMGP01012127;PW_C003931;HMDB0007881	B(ii)	756.553	7.281	pos	M+H	1	C42H78NO8P	-0.467582	-	0.015958	6.145	6.043	6.204	6.139	6.134	6.176	5.779	5.828	5.904	5.821	5.892	5.853	7.413	7.439	7.41	7.405	7.418	7.448	6.87	6.874	6.883
pos_5096	DG(18:1/18:2/0:0)	metab_4367	PW_C003270;HMDB0007219	B(ii)	601.518	7.281	pos	M+H-H2O	1	C39H70O5	-1.85346	91125-76-7	0.0902375	4.469	4.762	4.336	4.308	4.206	4.292	4.448	4.677	4.886	5.088	5.069	4.923	5.782	6.127	5.923	6.137	5.939	6.151	5.283	5.27	5.342
pos_5101	7-Aminoheptanoic acid	metab_4374	HMDB0247233	B(ii)	184.073	7.281	pos	M+K	1	C7H15NO2	-1.63877	-	0.0342346	3.375	3.376	3.512	3.288	3.411	3.521	3.276	3.028	3.27	3.435	3.019	3.163	4.993	5.066	5.033	5.004	5.002	5.041	4.436	4.445	4.465
pos_5103	N-Methyl-1-deoxynojirimycin	metab_4376	HMDB0035360	B(ii)	210.133	7.281	pos	M+CH3OH+H	1	C7H15NO4	-0.907993	69567-10-8	0.00930842	5.055	5.066	5.06	5.023	5.067	5.037	5.119	5.175	5.108	5.174	5.161	5.148	5.417	5.434	5.442	5.445	5.467	5.445	5.168	5.166	5.173
pos_5104	Fagomine	metab_4377	HMDB0033453	B(ii)	148.097	7.281	pos	M+H	1	C6H13NO3	-1.12139	53185-12-9	0.0147846	5.485	5.522	5.506	5.507	5.512	5.506	5.552	5.571	5.576	5.582	5.578	5.589	5.738	5.741	5.744	5.745	5.739	5.762	5.504	5.515	5.516
pos_5106	PI(16:1/18:1)	metab_4379	HMDB0009801;LMGP06010873	B(ii)	835.533	7.2732	pos	M+H	1	C43H79O13P	-0.385612	-	0.133957	3.763	4.218	3.769	3.77	3.767	3.773	3.525	3.536	4.943	4.885	4.42	4.421	4.759	5.074	5.159	5.294	5.088	5.116	5.076	5.05	5.158
pos_5111	DG(16:0/18:2/0:0)	metab_4384	HMDB0007103;PW_C003154	B(ii)	575.503	7.2732	pos	M+H-H2O	1	C37H68O5	-0.81319	51621-26-2	0.0845605	5.169	6.044	5.469	5.347	5.224	5.292	5.407	5.537	6.039	6.033	6.001	5.981	6.543	6.589	6.485	6.555	6.511	6.597	6.168	6.145	6.216
pos_512	(3S,5R,6S,7E,9x)-7-Megastigmene-3,6,9-triol 9-glucoside	metab_4392	LMFA13010057;HMDB0041176	B(ii)	218.103	1.8906	pos	M+2Na, M+CH3OH+H	2	C19H34O8	4.60811	-	0.0840029	5.184	5.111	5.054	5.092	5.002	5.143	5.634	5.661	5.635	5.631	5.693	5.69	3.911	3.898	3.896	3.899	3.893	3.909	5.251	5.249	5.185
pos_5120	Octanoate	metab_4393	HMDB0304443;HMDB0000482;HMDB0303345	B(ii)	287.221	7.2732	pos	2M+H	1	C8H15O2-	-1.00623	124-07-2;124-07-2;74-81-7	0.0219656	4.944	4.891	4.955	4.901	4.897	4.893	4.959	5.041	5.049	4.987	4.999	4.954	5.221	5.244	5.214	5.253	5.17	5.258	4.963	4.979	4.98
pos_5121	Vulgarole	metab_4394	HMDB0035085	B(ii)	245.174	7.2732	pos	M+CH3OH+H	1	C12H20O3	-1.16666	61586-52-5	0.0145473	5.831	5.82	5.848	5.871	5.795	5.816	5.897	5.913	5.938	5.902	5.908	5.944	6.119	6.129	6.115	6.129	6.121	6.139	5.886	5.895	5.898
pos_5124	Dmap-ethyl-paf	metab_4397	HMDB0251534	B(ii)	590.426	7.2654	pos	M+NH4	1	C30H57N2O6P	-5.80641	-	0.0642448	5.937	6.061	6.042	6.062	6.011	6.007	6.137	6.18	6.177	6.127	6.143	6.164	6.216	6.267	6.245	6.241	6.248	6.276	5.964	5.965	6.012
pos_5131	2-Amino-6-methoxypurine	metab_4405	HMDB0245002	B(ii)	207.099	7.2654	pos	M+ACN+H	1	C6H7N5O	-0.739845	-	0.0276391	5.279	5.306	5.294	5.361	5.257	5.283	5.432	5.455	5.443	5.428	5.406	5.5	5.61	5.628	5.608	5.601	5.6	5.642	5.341	5.34	5.361
pos_5138	Cer(d18:0/18:0)	metab_4412	HMDB0011761;LMSP02020008	B(ii)	590.55	7.2033	pos	M+Na	1	C36H73NO3	3.25727	2304-80-5	0.0325878	5	4.86	5.046	4.888	4.847	4.978	5.382	5.269	5.452	5.401	5.425	5.42	3.967	4.173	3.953	3.955	3.949	3.966	4.882	4.907	4.906
pos_5143	DG(18:1/18:3/0:0)	metab_4417	PW_C003243;HMDB0007192	B(ii)	599.503	7.18	pos	M+H-H2O	1	C39H68O5	-0.556824	-	0.110781	5.992	5.719	5.675	5.67	5.573	5.6	6.278	6.272	6.394	6.284	6.315	6.327	7.337	7.345	7.354	7.326	7.351	7.386	6.797	6.797	6.878
pos_5148	(2S)-2-Amino-5-(diaminomethylideneamino)-4-methylpentanoic acid	metab_4422	HMDB0257656	B(ii)	171.124	7.1415	pos	M+H-H2O	1	C7H16N4O2	-0.914916	-	0.0190531	4.967	4.913	4.958	4.959	4.914	4.935	4.618	4.654	4.664	4.665	4.689	4.743	4.776	4.763	4.821	4.818	4.78	4.799	4.774	4.787	4.789
pos_5149	DG(14:1/20:0/0:0)	metab_4423	PW_C003100;HMDB0007049	B(ii)	612.556	7.1343	pos	M+NH4	1	C37H70O5	-0.418378	-	0.200093	4.695	4.574	4.948	4.614	4.669	4.274	4.55	4.328	4.68	4.641	4.683	4.683	5.463	5.199	5.372	5.221	5.355	5.331	4.579	4.638	4.747
pos_5152	Cer(d18:0/22:6-2OH(10S,17))	metab_4426	HMDB0289983	B(ii)	608.503	7.1043	pos	M+H-2H2O	1	C40H69NO5	-0.608989	-	0.0822754	3.708	3.711	3.714	3.715	3.712	3.822	5.612	5.562	5.679	5.672	5.754	5.719	3.616	3.603	3.602	3.604	3.598	3.615	4.286	4.299	4.352
pos_5153	Ergosta-4,6,8(14),22-tetraen-3-one	metab_4427	HMDB0244842	B(ii)	375.304	7.1043	pos	M+H-H2O	1	C28H40O	-0.79233	-	0.0911168	5.355	5.376	5.438	5.497	5.364	5.404	5.916	5.899	5.969	5.94	5.965	5.984	3.83	3.794	3.793	3.795	3.789	4.196	5.127	5.126	5.193
pos_5158	DG(18:0/18:2/0:0)	metab_4432	HMDB0007161;PW_C003212	B(ii)	638.571	7.0594	pos	M+NH4	1	C39H72O5	-0.669767	34487-26-8	0.035785	5.861	5.872	5.953	5.961	5.832	5.911	5.885	5.926	5.978	5.949	5.988	6.012	6.225	6.063	6.138	6.08	6.116	6.113	5.756	5.754	5.781
pos_5159	Campest-4-en-3beta-ol	metab_4433	LMST01031016;HMDB0304283	B(ii)	464.389	7.0594	pos	M+ACN+Na	1	C28H48O	5.63619	-	0.0770544	5.868	5.96	5.967	5.985	5.828	5.912	4.642	4.653	4.648	4.645	4.644	4.644	4.788	4.775	4.773	4.776	4.77	4.786	4.757	4.817	4.817
pos_5160	1-Methylcyclohexanol	metab_4435	HMDB0059693	B(ii)	132.138	7.0532	pos	M+NH4	1	C7H14O	-0.658396	-	0.00325642	4.836	4.897	4.873	4.91	4.86	4.825	4.936	4.857	4.966	4.881	4.867	4.936	5.002	4.994	4.951	4.936	4.978	4.973	4.82	4.817	4.82
pos_5161	Epi-coprostanol	metab_4436	HMDB0001569;LMST04030110	B(ii)	411.362	7.0455	pos	M+Na	1	C27H48O	5.30417	516-95-0	0.0536206	5.927	5.918	5.978	5.998	5.824	5.97	3.982	4.211	4.208	4.412	4.326	4.474	3.881	3.897	3.866	3.869	3.87	3.879	5.361	5.32	5.322
pos_5166	PE(15:0/20:2)	metab_4439	PW_C004949;HMDB0008901;LMGP02010465	B(ii)	730.537	6.9888	pos	M+H	1	C40H76NO8P	-1.18064	-	0.0372793	4.815	4.146	4.015	4.659	4.425	3.962	5.189	5.189	5.106	5.052	5.211	5.164	5.913	5.899	5.786	5.928	5.893	5.816	5.511	5.539	5.54
pos_5168	Cer(d18:0/18:1-O(12,13))	metab_4441	HMDB0289970	B(ii)	562.519	6.9582	pos	M+H-H2O	1	C36H69NO4	-0.636132	-	0.177636	5.752	5.926	5.832	5.975	5.744	5.93	6.128	6.156	6.166	6.085	6.057	6.116	5.567	5.553	5.552	5.555	5.549	5.565	5.536	5.679	5.678
pos_5169	PA(16:1/20:4)	metab_4442	PW_C062280;HMDB0114862	B(ii)	712.491	6.9504	pos	M+NH4	1	C39H67O8P	-0.669733	-	0.0112985	4.208	4.211	4.214	4.215	4.212	4.218	3.97	4.383	3.976	3.973	3.972	3.973	5.771	5.841	5.861	5.882	5.78	5.73	5.019	5.027	5.019
pos_5170	Androst-16-ene	metab_4444	HMDB0248399	B(ii)	276.268	6.9504	pos	M+NH4	1	C19H30	-0.872472	-	0.0933396	4.649	4.786	4.628	4.861	4.65	4.816	5.071	5.097	5.09	4.965	4.961	5.085	3.98	3.967	3.966	3.968	3.962	3.979	3.95	3.949	4.018
pos_5172	PC(18:3/18:1)	metab_4446	HMDB0008202;PW_C004250;LMGP01012178	B(ii)	782.568	6.9352	pos	M+H	1	C44H80NO8P	-1.16894	-	0.0263334	7.478	7.324	7.45	7.431	7.374	7.419	7.623	7.622	7.699	7.661	7.681	7.667	8.961	8.983	8.954	8.954	8.958	8.968	8.438	8.458	8.458
pos_5173	Vaccenic acid	metab_4447	HMDB0240219;HMDB0003231;HMDB0244344	B(ii)	582.545	6.9352	pos	2M+NH4	1	C18H34O2	-0.630796	693-72-1;506-17-2	0.0386534	6.149	6.281	6.157	6.284	6.225	6.29	5.813	5.787	5.795	5.692	5.712	5.763	5.496	5.483	5.481	5.484	5.478	5.494	5.465	5.495	5.468
pos_5174	Cholesterol	metab_4448	PW_C000047;LMST01010001;HMDB0000067	B(ii)	450.373	6.9352	pos	M+ACN+Na	1	C27H46O	5.41962	57-88-5	0.0120237	6.999	7.066	6.963	7.083	7.067	7.045	3.402	2.84	2.835	2.886	3.172	2.831	2.975	2.962	2.961	2.963	2.957	2.974	5.854	5.862	5.864
pos_5176	Isopeonidin 3-rutinoside	metab_4449	HMDB0041753	B(ii)	610.184	6.9275	pos	M+H	1	C28H33O15+	-8.94641	-	0.0621567	4.807	4.81	4.813	4.814	4.811	4.817	4.699	5.234	4.875	5.437	4.626	4.572	6.003	6.027	6.016	5.982	5.928	5.917	5.194	5.24	5.195
pos_5179	Lathosterol	metab_4452	PW_C000908;HMDB0001170;LMST01010089	B(ii)	409.346	6.9122	pos	M+Na	1	C27H46O	5.15189	80-99-9	0.0573866	5.021	5.211	5.137	5.162	5.035	5.091	4.158	4.168	4.163	4.16	4.159	4.16	4.303	4.29	4.289	4.292	4.285	4.302	4.273	4.32	4.284
pos_518	5-Hydroxy-L-tryptophan	metab_4453	HMDB0000472;PW_C000358	B(ii)	221.092	1.913	pos	M+H-H2O, M+H	1	C11H12N2O3	-0.533698	4350-09-08	0.0337471	4.62	4.612	4.575	4.741	4.367	4.36	5.178	5.178	5.125	5.114	5.088	4.997	5.741	5.767	5.799	5.796	5.748	5.789	5.18	5.178	5.153
pos_5180	5-Dehydroavenasterol	metab_4454	HMDB0006852	B(ii)	411.362	6.9044	pos	M+H	1	C29H46O	-0.769009	29560-28-9	0.0580885	6.275	6.411	6.349	6.406	6.329	6.367	4.564	4.4	4.461	4.59	4.562	4.54	4.324	4.026	4.043	4.091	4.023	4.319	5.957	6.001	6.002
pos_5182	(3beta,22E,24R)-3-Hydroxyergosta-5,8,22-trien-7-one	metab_4456	HMDB0032106	B(ii)	375.304	6.8811	pos	M+H-2H2O	1	C28H42O2	-0.614447	200942-18-3	0.0352665	5.272	5.42	5.422	5.462	5.388	5.413	5.63	5.582	5.6	5.607	5.609	5.622	3.835	3.889	3.821	4.259	3.817	3.871	4.974	5	4.973
pos_5184	GPEtn(16:1/18:1)	metab_4458	HMDB0008960;HMDB0008984;HMDB0008959;HMDB0008985;HMDB0011342	B(i)	716.522	6.866	pos	M+H	1	C39H74NO8P	-0.568727	65289-02-3	0.0196054	5.955	6.087	6.029	6.075	5.939	6.067	6.492	6.457	6.479	6.417	6.45	6.502	7.194	7.323	7.203	7.233	7.215	7.172	7.19	7.204	7.206
pos_5185	TG(10:0/16:0/8:0)	metab_4459	PW_C061982;HMDB0071960	B(ii)	575.503	6.866	pos	M+H-2H2O	1	C37H70O6	-0.567319	-	0.0209947	5.421	5.915	5.519	5.52	5.476	5.438	6.056	6.058	6.137	6.017	6.111	6.092	6.605	6.695	6.603	6.628	6.585	6.583	6.414	6.416	6.431
pos_5187	14,15-DiHETrE	metab_4461	PW_C001529;HMDB0002265	B(ii)	321.242	6.8582	pos	M+H-H2O	1	C20H34O4	-1.06885	77667-09-5	0.0228753	5.382	5.479	5.459	5.463	5.427	5.476	4.998	5.152	5.133	5.124	5.178	5.124	4.833	4.82	4.818	4.821	4.815	4.831	4.803	4.801	4.819
pos_5191	9-cis-Retinal	metab_4466	PW_C002667;LMPR01090017;HMDB0006218	B(ii)	607.391	6.8504	pos	2M+K	1	C20H28O	-1.03981	514-85-2	0.0786855	5.357	5.373	5.368	5.42	5.364	5.482	5.467	5.518	5.576	5.463	5.457	5.5	5.251	5.652	5.544	5.516	5.425	5.455	5.294	5.353	5.357
pos_5192	Calcidiol	metab_4467	HMDB0003550	B(ii)	383.331	6.8504	pos	M+H-H2O	1	C27H44O2	-0.708271	19356-17-3	0.0842209	6.564	6.705	6.768	6.759	6.703	6.787	3.839	3.85	3.845	3.842	3.841	3.842	3.985	3.972	3.971	3.973	3.967	3.984	6.223	6.287	6.289
pos_5194	DG(18:2/18:1/0:0)	metab_4469	PW_C003298;HMDB0007247	B(ii)	601.518	6.8427	pos	M+H-H2O	1	C39H70O5	-1.2285	-	0.0902973	4.803	4.839	4.664	4.771	4.383	4.807	4.888	4.8	4.564	2.965	4.699	4.825	6.147	6.274	6.202	6.224	6.147	6.162	5.884	5.953	5.954
pos_5195	DG(15:0/16:0/0:0)	metab_4470	PW_C003120;HMDB0007069	B(ii)	572.525	6.8427	pos	M+NH4	1	C34H66O5	-0.522175	-	0.130269	5.551	5.557	5.617	5.587	5.652	5.598	5.517	5.422	5.54	5.453	5.501	5.511	5.318	5.305	5.304	5.306	5.3	5.317	5.288	5.389	5.391
pos_5198	N(4)-Octadecyl-1-arabinofuranosylcytosine	metab_4473	HMDB0248147	B(ii)	460.357	6.8274	pos	M+H-2H2O	1	C27H49N3O5	8.05464	-	0.0661549	5.705	5.698	5.753	5.764	5.783	5.771	4.719	4.73	4.725	4.722	4.721	4.721	4.865	4.852	4.851	4.853	4.847	4.864	4.835	4.885	4.886
pos_5201	Doxercalciferol	metab_4477	HMDB0251601;LMST03010069	B(ii)	395.331	6.8124	pos	M+H-H2O	1	C28H44O2	-0.141166	54573-75-0	0.085926	6.623	6.676	6.72	6.728	6.725	6.707	6.049	6.023	6.023	6.03	6.012	6.041	4.849	4.926	4.888	4.854	4.735	4.4	6.276	6.341	6.343
pos_5202	Cer(d18:2/18:3(9,11,15)-OH(13))	metab_4478	HMDB0290090	B(ii)	556.472	6.8048	pos	M+H-H2O	1	C36H63NO4	-0.116366	-	0.0379836	1.36	1.772	2.053	0.745	3.821	0.7339	6.047	5.926	5.964	5.892	5.856	5.99	0.6525	0.6424	0.6415	0.6434	0.6387	0.6516	5.007	5.008	5.036
pos_5204	Serratol	metab_4480	HMDB0039827	B(ii)	323.294	6.8048	pos	M+CH3OH+H	1	C20H34O	-0.596777	67814-27-1	0.0017824	4.793	4.708	4.701	4.715	4.71	4.695	4.94	4.71	4.869	4.817	4.951	4.91	5.195	5.109	5.16	5.134	5.012	5.048	4.877	4.875	4.876
pos_5205	Palmitic acid	metab_4481	PW_C000145;LMFA01010001;HMDB0000220;HMDB0303203	B(ii)	554.514	6.797	pos	2M+ACN+H	1	C16H32O2	-0.650226	1957-10-03	0.0119758	5.785	5.744	5.788	5.784	5.808	5.753	4.862	4.804	4.798	4.494	4.413	4.556	5.16	4.754	4.94	5.023	4.886	4.576	5.806	5.815	5.816
pos_5206	FAPy-adenine	metab_4482	HMDB0004816	B(ii)	195.099	6.797	pos	M+ACN+H	1	C5H7N5O	-0.543063	5122-36-1	0.0375468	4.555	4.459	4.495	4.535	4.47	4.466	4.683	4.461	4.658	4.58	4.682	4.698	4.866	4.928	4.902	4.905	4.857	4.903	4.596	4.595	4.623
pos_5208	Deoxycholylarginine	metab_4484	HMDB0242418	B(ii)	590.426	6.7892	pos	M+ACN+H	1	C30H52N4O5	-2.96892	-	0.0145714	5.679	5.639	5.671	5.686	5.682	5.722	5.877	5.859	5.906	5.889	5.814	5.938	6.218	6.236	6.252	6.185	6.263	6.247	5.831	5.829	5.841
pos_5209	Oryzalexin E	metab_4485	HMDB0039702	B(ii)	337.273	6.7892	pos	M+CH3OH+H	1	C20H32O2	-0.958049	150943-96-7	0.00642565	5.029	4.907	5.041	5.037	5.096	5.068	5.731	5.573	5.661	5.512	5.564	5.669	6.129	6.105	6.122	6.083	6.077	6.04	5.597	5.602	5.597
pos_5211	PS(14:0/22:0)	metab_4488	HMDB0112300;LMGP03010921;PW_C060698	B(ii)	774.563	6.7815	pos	M+H-H2O	1	C42H82NO10P	-1.26281	-	0.0519219	4.232	4.234	4.238	4.238	4.235	4.242	4.705	4.005	4	4.221	3.995	4.065	6.166	6.142	6.093	6.09	6.173	6.069	5.081	5.042	5.042
pos_5214	PE(15:0/18:2)	metab_4491	LMGP02011232;HMDB0008895;PW_C004943	B(ii)	702.507	6.766	pos	M+H	1	C38H72NO8P	-0.341538	-	0.0526375	2.939	3.532	3.687	3.717	3.849	3.182	5.107	4.819	4.976	4.721	4.596	4.896	5.786	5.817	5.634	5.753	5.697	5.804	5.758	5.756	5.717
pos_5215	Previtamin D3	metab_4492	HMDB0006500;HMDB0006560	B(ii)	448.357	6.766	pos	M+ACN+Na	1	C27H44O	5.70642	1173-13-3;17592-07-3	0.00716646	5.66	5.626	5.55	5.514	5.641	5.645	3.887	3.898	3.893	3.89	3.889	3.889	4.35	4.434	4.018	4.056	4.015	4.295	5.581	5.585	5.58
pos_5216	2-Ethylhexyl 4-(dimethylamino)benzoate	metab_4493	HMDB0245607	B(ii)	341.222	6.766	pos	M+ACN+Na	1	C17H27NO2	6.75318	-	0.00149635	6.388	6.406	6.396	6.395	6.387	6.389	6.509	6.51	6.509	6.498	6.495	6.529	6.744	6.752	6.755	6.735	6.74	6.737	6.49	6.49	6.489
pos_5217	DG(18:1-2OH(9,10)/i-22:0/0:0)	metab_4494	HMDB0300495	B(ii)	752.639	6.7586	pos	M+ACN+H	1	C43H82O7	-1.29814	-	0.0239136	5.99	5.89	5.871	5.889	5.989	5.922	5.786	5.631	5.79	5.687	5.541	5.771	5.685	5.672	5.671	5.673	5.667	5.684	5.704	5.723	5.72
pos_5220	1-Stearoylglycerophosphoserine	metab_4498	HMDB0061698	B(ii)	526.314	6.7586	pos	M+H	1	C24H48NO9P	-0.249068	-	0.193255	3.706	3.708	3.712	3.712	3.709	3.716	3.468	3.479	3.474	3.471	3.469	3.47	6.5	6.516	6.525	6.466	6.531	6.461	4.769	4.914	4.932
pos_5224	Cer(d18:0/18:1-2OH(9,10))	metab_4502	HMDB0289968	B(ii)	580.529	6.7431	pos	M+H-H2O	1	C36H71NO5	-0.76112	-	0.024274	6.454	6.441	6.473	6.447	6.556	6.508	6.528	6.477	6.519	6.529	6.471	6.452	4.886	4.831	4.424	4.991	4.631	4.756	6.37	6.387	6.389
pos_5225	Cer(d18:1/18:1-O(12,13))	metab_4503	HMDB0290022	B(ii)	560.503	6.7431	pos	M+H-H2O	1	C36H67NO4	-1.26592	-	0.0213576	5.363	5.395	5.41	5.321	5.429	5.432	5.265	5.084	5.226	5.221	5.102	5.194	3.892	3.813	3.546	3.548	3.542	3.75	5.2	5.209	5.219
pos_5226	Portensterol	metab_4504	HMDB0034331	B(ii)	377.32	6.7431	pos	M+H-2H2O	1	C28H44O2	-0.749139	62005-66-7	0.0114076	6.765	6.887	6.91	6.923	6.942	6.95	6.816	6.791	6.773	6.747	6.722	6.76	6.412	6.472	6.463	6.436	6.49	6.461	6.691	6.698	6.7
pos_5227	Bolandiol	metab_4505	HMDB0249338	B(ii)	277.216	6.7431	pos	M+H	1	C18H28O2	-0.874684	-	0.0250968	5.209	5.251	5.311	5.229	5.307	5.292	4.468	4.143	4.348	3.813	4.356	3.603	3.747	3.734	3.733	3.778	3.729	3.746	4.947	4.966	4.967
pos_5228	Androstene group	metab_4506	HMDB0246369	B(ii)	276.268	6.7431	pos	M+NH4	1	C19H30	-0.915303	-	0.045237	4.914	4.837	4.826	4.879	4.961	4.946	5.243	5.246	5.259	5.253	5.182	5.155	4.135	3.917	4.239	4.206	4.531	4.14	4.958	4.992	4.959
pos_5229	Kioukasin A	metab_4507	-	B(i)	503.107	6.7354	pos	M+K	1	C21H24N2O10	2.49115	-	0.0206592	3.952	3.955	3.958	3.959	3.956	3.962	3.714	3.725	3.72	3.933	3.716	3.717	5.638	5.585	5.596	5.666	5.724	5.676	3.83	3.828	3.844
pos_5233	Epsilon-Tocopherol	metab_4512	HMDB0304597;LMPR02020055;HMDB0030554	B(ii)	393.315	6.7123	pos	M+H-H2O	1	C28H42O2	-0.910024	490-23-3	0.0169831	8.062	8.074	8.08	8.051	8.109	8.147	7.278	7.293	7.309	7.269	7.29	7.316	6.315	6.36	6.356	6.382	6.412	6.348	7.855	7.867	7.869
pos_5237	Monohydroxyperhexiline	metab_4515	HMDB0061155	B(ii)	587.55	6.7045	pos	2M+H	1	C19H35NO	-1.48028	-	0.0482855	5.653	5.685	5.732	5.625	5.746	5.787	4.584	4.668	4.273	4.671	4.494	4.691	3.919	4.374	3.49	4.082	4.303	4.251	5.042	5.077	5.08
pos_5245	14-Epi-19-nortachysterol	metab_4523	HMDB0244581;HMDB0006560;HMDB0006500	B(ii)	383.331	6.6892	pos	M+H	1	C27H42O	-0.246093	1173-13-3;17592-07-3	0.0556742	4.659	4.652	4.635	4.617	4.656	4.808	4.235	4.245	4.24	4.237	4.236	4.237	4.38	4.367	4.366	4.369	4.362	4.379	4.35	4.392	4.351
pos_5251	GPEtn(14:0/22:4)	metab_4530	HMDB0008844	B(i)	740.522	6.6582	pos	M+H	1	C41H74NO8P	-0.129189	-	0.0134047	5.403	5.491	5.572	5.375	5.614	5.6	5.631	5.646	5.743	5.71	5.613	5.77	7.6	7.607	7.686	7.531	7.64	7.555	6.945	6.943	6.954
pos_5256	Cer(d18:1/16:0)	metab_4534	HMDB0004949;LMSP02010004	B(ii)	560.503	6.6429	pos	M+Na	1	C34H67NO3	3.63938	24696-26-2	0.0736291	5.375	5.375	5.476	5.489	5.359	5.548	5.464	5.283	5.476	5.438	5.435	5.484	5.667	5.549	5.776	5.434	5.758	5.71	5.386	5.328	5.383
pos_5260	Galactosylceramide (d18:1/16:0)	metab_4538	PW_C006716;HMDB0010708	B(ii)	722.557	6.6274	pos	M+Na	1	C40H77NO8	3.36054	-	0.0754225	4.584	4.592	4.345	4.79	4.608	4.915	4.735	4.645	4.691	4.155	4.249	4.657	6.371	6.336	6.465	6.253	6.472	6.445	5.302	5.301	5.357
pos_5264	(3beta,5alpha,6alpha,7beta,14alpha,22E,24R)-5,6-Epoxyergosta-8,22-diene-3,7,14-triol	metab_4542	HMDB0032691	B(ii)	409.31	6.6197	pos	M+H-2H2O	1	C28H44O4	-1.24623	211486-18-9	0.0510722	4.942	4.984	5.065	5.041	4.956	5.042	5.07	5.157	5.173	5.123	5.12	5.094	3.947	3.934	3.932	3.935	3.929	3.945	4.864	4.86	4.823
pos_5270	Dihomolinoleic acid	metab_4547	HMDB0061864;LMFA01031043	B(ii)	578.514	6.6043	pos	2M+NH4	1	C18H32O2	-0.331003	7307-45-1	0.0266858	6.271	6.299	6.35	6.348	6.249	6.449	5.219	5.145	5.231	5.094	5.091	5.256	4.84	4.872	4.812	4.366	4.934	5.09	6.021	6.018	6.039
pos_5271	PC(18:0/0:0)	metab_4548	LMGP01050026;HMDB0010384	B(i)	524.371	6.6043	pos	M+H	1	C26H54NO7P	-0.22256	19420-57-6	0.00993607	6.275	6.289	6.285	6.279	6.278	6.359	6.341	6.323	6.379	6.312	6.297	6.361	7.906	7.925	7.968	7.885	7.961	7.937	7.057	7.064	7.065
pos_5272	Delta-Tocotrienol	metab_4549	HMDB0030008;LMPR02020056	B(ii)	379.299	6.6043	pos	M+H-H2O	1	C27H40O2	-0.911611	25612-59-3	0.0115831	6.175	6.216	6.262	6.237	6.153	6.289	4.607	4.745	4.688	4.607	4.584	4.825	4.728	4.715	4.714	4.717	4.711	4.727	5.812	5.803	5.804
pos_5273	17-Hydroxylinolenic acid	metab_4550	HMDB0011108	B(ii)	295.226	6.6043	pos	M+H	1	C18H30O3	-0.829502	-	0.0225822	3.412	3.827	3.917	3.868	3.927	3.745	4.378	4.548	4.29	4.033	4.358	4.388	5.009	5.022	5.196	5.088	5.035	5.053	4.478	4.475	4.459
pos_5279	PA(18:1/18:4)	metab_4555	HMDB0114905;PW_C062323	B(ii)	695.465	6.5811	pos	M+H	1	C39H67O8P	-0.213287	-	0.084037	4.284	4.287	4.291	4.291	4.288	4.294	4.479	4.057	4.052	4.152	4.048	4.263	5.619	5.551	5.773	5.595	5.649	5.685	4.408	4.341	4.404
pos_5282	Isopalmitic acid	metab_4559	HMDB0031068;LMFA01020010	B(ii)	535.473	6.5733	pos	2M+Na	1	C16H32O2	5.76904	4669-02-07	0.03737	6.05	6.037	6.059	6.076	6.096	6.079	5.526	5.514	5.522	5.436	5.396	5.575	4.006	3.993	4.284	4.192	3.988	4.221	5.67	5.668	5.697
pos_5284	PE(18:3/20:2)	metab_4561	LMGP02010728;PW_C005213;HMDB0009165	B(ii)	798.564	6.5655	pos	M+CH3OH+H	1	C43H76NO8P	-0.63706	-	0.0133471	5.309	5.322	5.354	5.492	5.433	5.525	6.066	6.033	6.053	5.991	6.001	6.105	6.771	6.748	6.775	6.705	6.79	6.746	6.289	6.298	6.299
pos_5288	Apo-8'-lycopenal	metab_4565	HMDB0039016	B(ii)	434.341	6.5499	pos	M+NH4	1	C30H40O	-0.915287	2213-22-1	0.0281091	6.079	6.051	6.058	6.06	6.13	6.14	5.537	5.548	5.543	5.54	5.539	5.539	5.683	5.67	5.668	5.671	5.665	5.682	5.653	5.65	5.672
pos_5291	4,4'-Dioctyldiphenylamine	metab_4568	-	B(i)	394.347	6.5269	pos	M+H	1	C28H43N	-0.604381	-	0.031394	4.8	4.843	4.826	4.736	4.737	4.781	5.13	5.013	5.121	5.031	5.018	5.014	5.591	5.455	5.576	5.58	5.539	5.572	5.104	5.127	5.129
pos_5292	3-beta-Hydroxy-4-beta-methyl-5-alpha-cholest-7-ene-4-alpha-carboxylate	metab_4569	HMDB0011662	B(ii)	486.394	6.5194	pos	M+ACN+H	1	C29H48O3	0.0238942	-	0.0938189	5.377	5.284	5.349	5.344	5.317	5.325	4.216	4.226	4.221	4.218	4.217	4.218	4.361	4.348	4.347	4.35	4.344	4.36	4.341	4.329	4.403
pos_5295	Bovinic acid	metab_4572	HMDB0003797;LMFA01030118	B(ii)	561.487	6.5117	pos	2M+H	1	C18H32O2	-0.710757	2540-56-9	0.0094876	6.52	6.494	6.51	6.527	6.496	6.522	5.281	5.172	5.128	5.267	5.242	5.246	4.411	4.327	4.723	3.746	4.477	4.565	6.112	6.118	6.12
pos_5298	MG(18:1/0:0/0:0)	metab_4575	HMDB0011566	B(ii)	357.3	6.5117	pos	M+H	1	C21H40O4	-1.03263	-	0.0165174	5.386	5.326	5.358	5.362	5.324	5.335	5.503	5.512	5.498	5.502	5.475	5.501	5.894	5.8	5.887	5.82	5.815	5.824	5.441	5.453	5.454
pos_5299	Floionolic acid	metab_4576	LMFA02000147;HMDB0034295	B(ii)	315.253	6.5117	pos	M+H-H2O	1	C18H36O5	-1.09012	17705-68-9	0.033475	5.765	5.735	5.783	5.736	5.774	5.768	5.904	5.928	5.907	5.927	5.877	5.908	6.278	6.217	6.298	6.195	6.263	6.238	5.834	5.86	5.835
pos_53	L-Pipecolic acid	metab_4577	PW_C000567;HMDB0000070;HMDB0000716	B(i)	147.113	0.5365	pos	M+NH4, 2M+ACN+Na, M+H	1	C6H11NO2	-1.04173	535-75-1;3105-95-1	0.0049509	7.437	7.446	7.437	7.449	7.434	7.424	7.528	7.522	7.532	7.545	7.543	7.553	7.651	7.642	7.637	7.644	7.632	7.645	7.493	7.496	7.492
pos_5300	(E,E)-2,4-Hexadienal	metab_4579	HMDB0034729	B(ii)	97.0652	6.5117	pos	M+H	1	C6H8O	3.97241	142-83-6	0.0181186	4.544	4.507	4.507	4.531	4.572	4.493	4.645	4.668	4.611	4.682	4.645	4.721	5.054	4.929	5.014	4.967	5.015	5.01	4.603	4.619	4.614
pos_5302	2,5-Heptadien-1-ol	metab_4581	HMDB0040339	B(ii)	95.086	6.5117	pos	M+H-H2O	1	C7H12O	3.86272	62237-90-5	0.0228355	4.752	4.765	4.765	4.765	4.84	4.76	4.84	4.926	4.867	4.883	4.862	4.88	5.239	5.138	5.172	5.167	5.206	5.208	4.82	4.839	4.835
pos_5303	N5-Hexanoylspermidine	metab_4582	HMDB0029568	B(ii)	528.498	6.5038	pos	2M+ACN+H	1	C13H29N3O	4.36357	97141-37-2	0.0464155	5.301	5.344	5.332	5.343	5.41	5.392	5.353	5.296	5.256	5.222	5.271	5.121	5.918	5.84	5.836	5.868	5.833	5.91	5.449	5.483	5.485
pos_5309	DG(20:3-2OH(5,6)/0:0/a-21:0)	metab_4588	HMDB0297981	B(ii)	762.622	6.4885	pos	M+ACN+H	1	C44H80O7	-2.73473	-	0.0160703	7.162	7.083	7.079	7.11	7.098	7.036	6.83	6.887	6.824	6.86	6.846	6.862	5.854	5.565	5.616	5.532	5.752	5.655	6.833	6.844	6.832
pos_5310	Cer(t18:0/18:3(9,11,15)-OH(13))	metab_4590	HMDB0290194	B(ii)	576.499	6.4885	pos	M+H-H2O	1	C36H67NO5	0.609124	-	0.0531018	5.501	5.486	5.522	5.547	5.523	5.481	1.556	1.567	1.562	1.559	1.558	1.558	4.494	1.686	4.575	4.338	4.694	4.523	5.061	5.1	5.059
pos_5317	DG(PGF1alpha/0:0/i-16:0)	metab_4597	HMDB0299335	B(ii)	633.508	6.4729	pos	M+H-2H2O	1	C39H72O8	-0.770495	-	0.139653	5.163	5.275	5.295	5.228	5.293	5.146	5.513	5.626	5.528	5.442	5.567	5.373	4.716	5.005	4.742	4.705	4.848	4.876	5.101	5.21	5.212
pos_532	(S)-17-Hydroxy-9,11,13,15-octadecatetraynoic acid	metab_4600	HMDB0038995	B(ii)	307.129	1.9436	pos	M+H-H2O, M+Na	1	C18H20O3	-5.83687	123154-43-8	0.0110359	6.541	6.536	6.555	6.529	6.536	6.519	6.02	6.028	6.005	6.013	5.989	5.978	6.508	6.521	6.548	6.551	6.534	6.522	6.467	6.459	6.466
pos_5322	Erucamide	metab_4603	HMDB0244507;LMFA08010028	B(i)	338.341	6.4729	pos	M+H	1	C22H43NO	-1.03255	-	0.0562467	5.752	5.686	5.725	5.721	5.781	5.669	6.12	6.131	6.094	6.014	6.114	6.059	6.397	6.398	6.405	6.396	6.467	6.434	6.116	6.157	6.116
pos_5324	(22R,23R)-22,23-dihydroxy-campest-4-en-3-one	metab_4605	HMDB0303954	B(ii)	494.363	6.4652	pos	M+ACN+Na	1	C28H46O3	5.01437	-	0.0167663	5.81	5.869	5.86	5.887	5.92	5.821	5.693	5.746	5.692	5.626	5.702	5.628	5.64	5.626	5.625	5.628	5.622	5.638	5.609	5.622	5.622
pos_533	Cis-Zeatin O-glucoside	metab_4611	HMDB0012203	B(ii)	382.171	1.9436	pos	M+H, M+ACN+H	1	C16H23N5O6	-2.43949	71866-93-8	0.00401255	6.485	6.437	6.403	6.445	6.468	6.453	7.398	7.383	7.382	7.376	7.373	7.374	5.141	5.155	5.192	5.096	5.01	4.941	6.792	6.791	6.795
pos_5331	Paricalcitol	metab_4613	HMDB0015046;LMST04030163	B(ii)	399.325	6.4497	pos	M+H-H2O	1	C27H44O3	-0.715174	131918-61-1	0.0368016	5.832	5.864	5.854	5.853	5.87	5.813	5.468	5.479	5.474	5.471	5.47	5.471	5.614	5.601	5.6	5.602	5.596	5.613	5.584	5.596	5.616
pos_5332	19-Hydroxyandrost-4-ene-3,17-dione	metab_4614	PW_C002016;LMST02020067;HMDB0003955	B(ii)	267.174	6.4497	pos	M+H-2H2O	1	C19H26O3	-1.04687	510-64-5	0.0435614	5.275	5.293	5.274	5.283	5.304	5.235	5.336	5.33	5.29	5.326	5.321	5.299	3.778	3.765	3.802	3.857	3.76	3.777	5.058	5.091	5.092
pos_5333	Diisobutyl adipate	metab_4615	HMDB0041618	B(ii)	517.379	6.442	pos	2M+H	1	C14H26O4	9.72678	141-04-8	0.0401128	3.047	3.049	3.053	3.053	3.05	3.056	5.464	5.521	5.457	5.417	5.45	5.414	2.954	2.941	2.94	2.943	2.937	2.953	4.481	4.479	4.509
pos_5334	Dehydroepiandrosterone	metab_4616	LMST02020021;HMDB0000077;HMDB0005962;PW_C000054;MJDBOTE0001055	B(i)	253.195	6.4343	pos	M+H-2H2O	1	C19H28O2	-0.810183	53-43-0;2283-82-1	0.109746	4.825	4.923	4.897	4.901	4.901	4.903	4.28	4.432	4.375	4.172	4.241	4.066	4.44	4.505	4.023	4.396	4.587	4.286	4.417	4.502	4.504
pos_5335	Glycyrrhetinic acid	metab_4617	HMDB0011628;LMPR0106150014;HMDB0244828	B(ii)	512.373	6.4343	pos	M+ACN+H	1	C30H46O4	-0.186344	471-53-4;1449-05-4;471-53-4	0.0354359	5.509	5.611	5.494	5.526	5.539	5.457	5.738	5.774	5.707	5.766	5.718	5.741	5.149	5.148	5.135	5.062	5.315	5.158	5.558	5.555	5.583
pos_5338	Dehydroeburicoic acid	metab_4620	HMDB0250950	B(ii)	486.394	6.4269	pos	M+NH4	1	C31H48O3	-0.0177725	-	0.0483273	5.153	5.168	5.064	5.065	5.15	4.952	4.202	4.213	4.207	4.204	4.203	4.204	4.347	4.334	4.333	4.336	4.33	4.346	4.317	4.317	4.353
pos_5341	(20R,22R)-20,22-dihydroxycholesterol	metab_4624	LMST01010200	B(i)	401.341	6.4269	pos	M+H-H2O	1	C27H46O3	-0.15061	-	0.165404	5.193	5.263	5.189	5.182	5.242	5.153	3.591	3.602	3.596	3.593	3.592	3.593	4.879	4.743	4.993	4.863	5.097	4.662	4.814	4.945	4.946
pos_5343	DG(18:3/16:0/0:0)	metab_4625	HMDB0007301;PW_C003352	B(ii)	608.524	6.4192	pos	M+NH4	1	C37H66O5	-0.832763	-	0.0603916	5.846	5.943	5.901	5.993	6	5.922	5.197	5.313	5.136	5.501	4.954	5.322	5.098	5.085	5.084	5.087	5.08	5.097	5.727	5.776	5.77
pos_5346	9,10-Epoxyoctadecenoic acid	metab_4628	HMDB0004701	B(ii)	297.242	6.4192	pos	M+H	1	C18H32O3	-0.905214	-	0.0464088	4.801	4.775	4.755	4.782	4.768	4.856	4.924	4.916	4.862	4.941	4.959	4.901	4.656	4.643	4.642	4.645	4.639	4.655	4.658	4.694	4.694
pos_5347	Choline Phosphate	metab_4629	HMDB0001565	B(i)	184.073	6.4192	pos	M+H	1	C5H14NO4P	-0.351541	3616-04-4;107-73-3	0.0364559	3.769	2.984	2.964	2.964	3.376	3.444	3.807	3.471	2.726	2.723	3.129	2.722	4.637	4.595	4.498	4.707	4.67	4.659	3.909	3.936	3.938
pos_5349	Tomatidine	metab_4631	HMDB0034731;LMST01150003	B(i)	416.352	6.4114	pos	M+H	1	C27H45NO2	-1.12577	77-59-8	0.0383195	5.725	5.656	5.73	5.691	5.708	5.747	5.224	5.235	5.23	5.227	5.226	5.226	5.37	5.357	5.356	5.358	5.352	5.369	5.34	5.368	5.369
pos_535	Valylvaline	metab_4632	HMDB0029140	B(ii)	217.155	1.9512	pos	M+H, M+Na	1	C10H20N2O3	-0.67659	3918-94-3	0.00609304	6.161	6.18	6.163	6.143	6.137	6.149	5.496	5.479	5.454	5.47	5.484	5.443	5.363	5.326	5.36	5.348	5.346	5.325	5.928	5.923	5.925
pos_5351	DG(18:1/18:3/0:0)	metab_4634	PW_C003272;HMDB0007221	B(ii)	658.54	6.4036	pos	M+ACN+H	1	C39H68O5	-1.16029	-	0.0209275	6.675	6.652	6.73	6.735	6.672	6.758	4.515	4.869	4.859	4.695	4.74	4.729	3.956	4.341	4.189	3.601	4.487	4.046	6.372	6.387	6.388
pos_5352	DG(18:2/18:3/0:0)	metab_4635	PW_C003301;HMDB0007250	B(ii)	632.524	6.4036	pos	M+NH4	1	C39H66O5	-0.816158	-	0.0506339	6.192	6.16	6.217	6.254	6.183	6.272	4.799	4.912	4.927	4.986	5.035	4.949	3.741	3.728	3.726	3.729	3.723	3.739	5.835	5.873	5.875
pos_5361	DG(20:1/18:4/0:0)	metab_4644	PW_C003447;HMDB0007396	B(ii)	706.54	6.3801	pos	M+ACN+Na	1	C41H70O5	2.44934	-	0.0250003	6.151	6.123	6.188	6.219	6.135	6.265	3.828	3.839	3.834	3.831	3.83	3.918	3.974	3.961	3.96	3.962	4.426	3.973	5.868	5.886	5.887
pos_5364	N-Stearoyl Tryptophan	metab_4647	LMFA08020097;HMDB0241951	B(ii)	435.337	6.3801	pos	M+H-2H2O	1	C29H46N2O3	-0.919945	-	0.0956765	3.441	3.47	3.267	3.56	3.51	3.557	5.317	5.356	5.347	5.397	5.425	5.456	3.169	3.156	3.154	3.157	3.151	3.167	4.675	4.675	4.601
pos_5365	DG(19:0/0:0/20:3-2OH(5,6))	metab_4648	HMDB0296109	B(ii)	734.593	6.3726	pos	M+ACN+H	1	C42H76O7	-0.469459	-	0.00826224	7.364	7.315	7.33	7.389	7.289	7.374	7.099	7.2	7.142	7.241	7.21	7.212	3.094	3.188	4.436	4.492	3.076	3.093	7.162	7.167	7.169
pos_5366	DG(20:4-2OH/i-19:0/0:0)	metab_4649	HMDB0299908	B(ii)	708.577	6.3726	pos	M+NH4	1	C42H74O7	-1.063	-	0.0204251	6.164	6.09	6.138	6.188	6.068	6.176	6.885	6.99	6.951	7.031	7.021	7.021	5.414	5.138	5.313	5.615	5.623	5.259	6.542	6.557	6.541
pos_5367	DG(14:1/20:1/0:0)	metab_4650	PW_C003101;HMDB0007050	B(ii)	615.498	6.3726	pos	M+Na	1	C37H68O5	3.2251	-	0.0466367	5.227	5.058	5.141	5.18	5.058	5.256	5.735	5.827	5.823	5.881	5.814	5.847	5.914	5.892	5.929	6.059	5.935	5.844	5.552	5.586	5.589
pos_5369	4-alpha-Methyl-5-alpha-cholest-7-en-3-beta-ol	metab_4652	HMDB0011605;HMDB0246507	B(ii)	464.389	6.3726	pos	M+ACN+Na	1	C28H48O	5.59844	481-25-4	0.0112936	6.578	6.558	6.607	6.644	6.518	6.616	6.072	6.083	6.078	6.075	6.074	6.074	6.218	6.205	6.204	6.206	6.2	6.217	6.188	6.196	6.187
pos_5371	SM(d18:1/18:1-O(12,13))	metab_4655	HMDB0290533	B(ii)	760.601	6.3647	pos	M+NH4	1	C41H79N2O7P	6.32292	-	0.0111122	7.66	7.566	7.593	7.666	7.531	7.66	7.623	7.711	7.707	7.759	7.733	7.756	7.477	7.344	7.383	7.324	7.417	7.346	7.542	7.55	7.541
pos_5374	Tachysterol 3	metab_4658	HMDB0006500;HMDB0006560	B(ii)	448.357	6.3647	pos	M+ACN+Na	1	C27H44O	5.78033	1173-13-3;17592-07-3	0.023025	5.873	5.808	5.865	5.914	5.775	5.919	3.659	4.076	3.665	3.74	3.745	3.829	3.805	3.792	3.791	4.136	3.787	3.804	5.54	5.556	5.539
pos_5376	Cyclohexane	metab_4660	HMDB0029597	B(ii)	102.128	6.3647	pos	M+NH4	1	C6H12	3.80144	110-82-7	0.00181946	7.76	7.762	7.777	7.761	7.767	7.761	7.928	7.948	7.963	7.959	7.942	7.943	8.387	8.4	8.382	8.365	8.386	8.397	7.976	7.976	7.978
pos_538	Putreanine	metab_4664	HMDB0006078	B(ii)	200.092	1.9589	pos	M+CH3OH+H, M+K	1	C7H17N2O2+	-3.06001	25887-39-2	0.0307561	5.508	5.512	5.515	5.506	5.472	5.502	5.224	5.253	5.199	5.244	5.222	5.248	5.321	5.188	5.319	5.345	5.289	5.165	5.382	5.379	5.403
pos_5380	LysoPC(20:2/0:0)	metab_4665	HMDB0010392	B(ii)	548.371	6.3569	pos	M+H	1	C28H54NO7P	-0.362463	-	0.0260575	4.426	3.047	4.002	3.05	3.048	4.198	4.433	4.441	2.812	4.567	4.529	3.91	6.916	6.877	6.883	6.922	6.958	6.905	6.239	6.258	6.26
pos_5383	1-Pyrroline	metab_4668	HMDB0012497	B(ii)	111.092	6.3569	pos	M+ACN+H	1	C4H7N	3.54289	5724-81-2	0.0373858	5.051	5.22	5.115	5.211	5.027	5.2	5.202	5.369	5.229	5.359	5.208	5.357	5.536	5.371	5.551	5.352	5.544	5.41	5.349	5.32	5.348
pos_5385	Alpha-Eleostearic acid	metab_4670	LMFA01030147;HMDB0248208	B(ii)	557.456	6.3491	pos	2M+H	1	C18H30O2	-0.827826	506-23-0	0.0212187	6.894	6.845	6.888	6.905	6.848	6.939	5.566	5.684	5.631	5.429	5.584	5.719	4.198	4.185	4.183	4.186	4.18	4.196	6.751	6.766	6.767
pos_539	Nebularine	metab_4675	HMDB0029956	B(i)	505.179	1.9589	pos	M+H, 2M+H	1	C10H12N4O4	-0.0537691	550-33-4	0.00277216	7.293	7.303	7.294	7.297	7.31	7.298	4.338	4.086	3.412	4.581	4.182	4.589	3.231	3.344	3.305	3.941	3.201	2.765	6.938	6.939	6.94
pos_5391	Gamma-Tocotrienol	metab_4677	LMPR02020057;HMDB0012958	B(ii)	411.326	6.3416	pos	M+H	1	C28H42O2	-0.383535	14101-61-2	0.0581025	6.541	6.523	6.571	6.562	6.568	6.555	6.795	6.854	6.852	6.823	6.833	6.857	6.433	6.44	6.409	6.456	6.469	6.38	6.643	6.686	6.688
pos_5396	DG(13D5/9D3/0:0)	metab_4682	HMDB0116411;PW_C063649	B(ii)	746.593	6.3337	pos	M+NH4	1	C45H76O7	-0.00964268	-	0.00398208	6.062	6.025	5.964	6.021	5.99	6.035	6.408	6.524	6.53	6.493	6.496	6.478	4.404	4.016	4.015	4.018	4.011	4.028	6.103	6.101	6.099
pos_5397	DG(16:1/18:3/0:0)	metab_4683	PW_C003185;HMDB0007134	B(ii)	630.508	6.3337	pos	M+ACN+H	1	C37H64O5	-1.48968	-	0.0277895	5.812	5.779	5.796	5.827	5.833	5.849	4.256	4.678	4.853	4.848	4.531	4.676	4.424	4.465	4.13	3.995	4.233	4.505	5.359	5.379	5.381
pos_5401	Adouetine X	metab_4689	HMDB0034216	B(ii)	518.37	6.3337	pos	M+NH4	1	C28H44N4O4	-0.471832	19542-37-1	0.0186471	6.176	6.1	6.084	6.096	6.072	6.113	3.844	3.939	3.931	4.001	4.117	3.846	3.99	3.977	4.323	3.978	3.972	3.989	5.679	5.683	5.694
pos_5402	Cholesterol glutamate	metab_4690	HMDB0250171	B(ii)	494.363	6.3337	pos	M+H-2H2O	1	C32H51NO5	-0.231619	-	0.0232395	5.54	5.414	5.54	5.5	5.477	5.571	3.88	3.891	3.908	3.883	3.931	3.882	4.026	4.013	4.011	4.014	4.008	4.024	4.97	4.969	4.987
pos_5404	Cholest-7-en-3beta-ol	metab_4692	HMDB0001170;HMDB0302345;LMST01010089	B(ii)	450.373	6.3337	pos	M+ACN+Na	1	C27H46O	6.5847	80-99-9	0.0181199	5.444	5.333	5.364	5.329	5.304	5.403	4.281	4.242	4.025	4.214	4.021	4.021	4.165	4.152	4.15	4.153	4.147	4.163	4.847	4.859	4.845
pos_5406	Rosterolone	metab_4694	HMDB0256842	B(ii)	364.32	6.3337	pos	M+NH4	1	C23H38O2	-1.3285	-	0.017387	5.404	5.369	5.431	5.414	5.398	5.42	3.701	3.712	3.707	3.704	3.703	3.704	3.847	3.834	3.833	3.835	3.829	3.846	5.069	5.066	5.08
pos_5408	DG(18:2n6/0:0/18:3n3)	metab_4696	HMDB0056290	B(ii)	670.54	6.3259	pos	M+ACN+H	1	C40H68O5	-1.02481	-	0.0163068	6.302	6.27	6.25	6.273	6.279	6.304	3.683	3.693	3.688	3.685	3.684	3.685	3.828	3.815	3.814	3.816	3.81	3.827	6.014	6.012	6.025
pos_5409	Mogrol	metab_4697	HMDB0254830	B(ii)	540.404	6.3259	pos	M+ACN+Na	1	C30H52O4	4.47114	-	0.00963757	5.887	5.91	5.884	5.913	5.923	5.924	3.898	3.909	3.904	3.901	3.9	3.9	4.044	4.031	4.029	4.032	4.026	4.042	5.544	5.541	5.549
pos_5411	6-Hydroxy-8-heptacosanone	metab_4700	HMDB0035617	B(ii)	455.384	6.3259	pos	M+2Na-H	1	C27H54O2	1.72265	-	0.014388	5.373	5.339	5.356	5.363	5.357	5.392	4.344	4.484	4.393	4.46	4.47	4.44	4.489	4.476	4.475	4.478	4.472	4.488	5.028	5.04	5.033
pos_5412	Arachidonic acid	metab_4701	PW_C000821;HMDB0001043;LMFA01030001	B(ii)	337.273	6.3259	pos	M+CH3OH+H	1	C20H32O2	-1.15819	506-32-1	0.0238925	4.984	4.879	4.944	4.803	4.842	4.866	5.728	5.785	5.782	5.763	5.732	5.778	6.611	6.595	6.589	6.614	6.629	6.59	5.982	5.999	6
pos_5417	9-OxoODE	metab_4706	LMFA02000251;HMDB0004669;LMFA02000274	B(i)	295.226	6.3107	pos	M+H	1	C18H30O3	-1.09773	-	0.0342317	4.604	4.594	4.838	4.81	4.665	4.691	5.33	5.397	5.408	5.393	5.325	5.377	3.921	3.908	3.907	3.909	3.903	3.92	4.948	4.974	4.975
pos_5419	LysoPE(18:0/0:0)	metab_4708	HMDB0011130	B(ii)	482.324	6.3029	pos	M+H	1	C23H48NO7P	0.0432788	69747-55-3	0.0105691	5.159	5.009	5.061	4.833	4.857	4.949	5.771	5.674	5.79	5.736	5.646	5.717	6.967	6.957	6.964	6.976	6.977	6.983	6.495	6.502	6.503
pos_5421	N-Oleoyl Glutamine	metab_4711	HMDB0241958;LMFA08020128	B(ii)	375.304	6.3029	pos	M+H-2H2O	1	C23H42N2O4	8.88435	-	0.0196883	6.183	6.235	6.26	6.276	6.266	6.274	6.666	6.686	6.699	6.683	6.655	6.693	5.952	5.994	6.013	6.022	5.986	6.023	6.289	6.304	6.305
pos_5422	Methyltrienolone	metab_4712	HMDB0254669	B(ii)	267.174	6.3029	pos	M+H-H2O	1	C19H24O2	-1.09963	965-93-5	0.0153251	4.586	4.597	4.57	4.445	4.577	4.599	5.133	5.119	5.171	5.105	5.105	5.142	3.789	3.776	3.775	3.778	3.772	3.788	4.65	4.647	4.66
pos_5425	Dehydrotumulosic acid	metab_4714	HMDB0250960	B(ii)	526.389	6.2953	pos	M+ACN+H	1	C31H48O4	-0.488335	-	0.0264064	5.63	5.565	5.638	5.669	5.654	5.637	3.967	4.228	4.063	4.284	3.968	4.002	4.112	4.099	4.098	4.101	4.095	4.111	5.3	5.297	5.278
pos_5426	1-O-Hexadecyl-sn-glycero-3-phosphocholine	metab_4715	LMGP01060010;HMDB0243890	B(ii)	446.341	6.2953	pos	M+H-2H2O	1	C24H52NO6P	4.26556	-	0.0135691	6.688	6.626	6.674	6.65	6.638	6.648	5.209	5.294	5.31	5.199	5.238	5.288	4.072	4.059	4.058	4.708	4.054	4.28	6.36	6.357	6.349
pos_5427	Aminopentol	metab_4716	HMDB0248328	B(ii)	370.331	6.2953	pos	M+H-2H2O	1	C22H47NO5	-0.677021	145040-09-1	0.0210751	6.392	6.338	6.384	6.388	6.365	6.361	6.428	6.416	6.437	6.427	6.399	6.399	6.243	6.23	6.229	6.232	6.225	6.242	6.357	6.372	6.374
pos_543	(3S,8aS)-3-[(1R)-1-Hydroxyethyl]hexahydropyrrolo[1,2-a]pyrazine-1,4-Dione	metab_4719	-	B(i)	199.108	1.9822	pos	M+H-H2O, M+H	1	C9H14N2O3	0.13301	-	0.0125343	5.851	5.859	5.838	5.845	5.874	5.862	5.681	5.697	5.662	5.667	5.648	5.656	5.229	5.153	5.129	5.085	5.143	5.037	5.734	5.743	5.744
pos_5432	DG(13M5/9D3/0:0)	metab_4722	HMDB0116420;PW_C063658	B(ii)	732.578	6.2796	pos	M+NH4	1	C44H74O7	0.666436	-	0.00900769	6.426	6.35	6.324	6.376	6.308	6.338	6.314	6.305	6.329	6.278	6.259	6.329	4.996	4.852	4.815	4.7	5.131	4.824	6.218	6.224	6.225
pos_5435	3-hydroxypristanic acid	metab_4725	HMDB0061651	B(ii)	356.316	6.2796	pos	M+ACN+H	1	C19H38O3	-1.03798	-	0.0119217	6.191	6.149	6.17	6.178	6.131	6.146	6.406	6.332	6.417	6.338	6.306	6.408	6.035	6.022	6.021	6.023	6.017	6.034	6.213	6.211	6.22
pos_5436	LysoPC(18:1/0:0)	metab_4726	HMDB0010385	B(ii)	522.355	6.2718	pos	M+H	1	C26H52NO7P	-0.362135	-	0.0158274	6.739	6.673	6.7	6.688	6.648	6.696	6.54	6.581	6.564	6.582	6.559	6.548	8.137	8.148	8.144	8.163	8.192	8.167	7.492	7.503	7.504
pos_5437	8'-Apo-b-caroten-8'-ol	metab_4727	HMDB0303811	B(ii)	436.357	6.2718	pos	M+NH4	1	C30H42O	-0.816459	-	0.0109446	7.44	7.41	7.413	7.423	7.366	7.393	5.228	5.071	5.128	5.132	4.891	5.004	5.035	5.022	5.021	5.023	5.017	5.034	7.14	7.138	7.147
pos_5438	PC(16:1/22:2)	metab_4728	PW_C004069;HMDB0008020;LMGP01011496	B(ii)	812.615	6.2641	pos	M+H	1	C46H86NO8P	-1.50257	-	0.248256	3.875	2.56	2.563	2.564	2.561	2.567	2.32	2.331	4.888	4.943	4.813	4.806	5.79	5.502	5.391	5.621	5.565	5.699	4.252	4.456	4.314
pos_5442	Dodemorph	metab_4733	-	B(i)	563.551	6.2641	pos	2M+H	1	C18H35NO	-0.534004	1593-77-7	0.0283376	6.344	6.515	6.227	6.204	6.313	6.224	6.623	6.396	6.544	6.506	6.449	6.602	6.6	6.634	6.683	6.784	6.854	6.675	6.484	6.505	6.506
pos_5443	17-methylnonadecanoylcarnitine	metab_4734	HMDB0240910	B(ii)	488.431	6.2641	pos	M+CH3OH+H	1	C27H53NO4	-0.604724	-	0.0213538	6.747	6.764	6.737	6.715	6.675	6.683	6.591	6.513	6.613	6.544	6.467	6.584	6.579	6.566	6.564	6.567	6.561	6.577	6.563	6.579	6.58
pos_5444	N-Linoleoyl Glutamine	metab_4735	HMDB0241975	B(ii)	409.31	6.2641	pos	M+H	1	C23H40N2O4	8.98049	-	0.0160927	6.754	6.752	6.758	6.755	6.744	6.751	6.655	6.63	6.674	6.653	6.583	6.664	6.115	6.137	6.168	6.199	6.202	6.134	6.714	6.725	6.726
pos_5449	(12R)-12-Hydroxyoctadec-9-enoic acid	metab_4739	HMDB0242322	B(ii)	316.284	6.2567	pos	M+NH4	1	C18H34O3	-1.57136	-	0.0259975	4.786	4.925	4.847	4.627	4.618	4.678	2.767	2.778	2.773	2.77	2.769	2.77	2.913	2.9	2.899	2.901	2.895	2.912	5.165	5.162	5.144
pos_545	Leu Val Lys	metab_4740	-	B(i)	180.136	1.9822	pos	M+2H, M+H	2	C17H34N4O4	-0.557444	-	0.00908592	4.478	4.16	4.389	4.454	4.185	4.225	6.311	6.304	6.294	6.307	6.294	6.316	3.24	3.227	3.36	3.228	3.466	3.329	5.581	5.587	5.58
pos_5452	(E)-6,10-Dimethyl-9-methylene-5-undecen-2-one	metab_4743	HMDB0035862	B(ii)	226.216	6.2567	pos	M+NH4	1	C14H24O	-0.829908	64854-44-0	0.0440404	4.622	4.623	4.602	4.615	4.637	4.63	4.999	4.823	4.984	4.944	4.824	5.022	5.245	5.299	5.247	5.302	5.346	5.335	4.954	4.953	4.986
pos_5453	Cis-Quinceoxepane	metab_4744	HMDB0038108	B(ii)	198.185	6.2567	pos	M+NH4	1	C12H20O	-0.587282	133005-51-3	0.0129979	4.523	4.565	4.516	4.48	4.415	4.514	4.891	4.772	4.862	4.869	4.824	4.994	5.186	5.196	5.172	5.198	5.257	5.254	4.847	4.857	4.858
pos_5454	Isophorone	metab_4745	HMDB0031195	B(i)	156.138	6.2567	pos	M+NH4	1	C9H14O	-0.815636	78-59-1	0.0189624	4.161	4.219	4.221	4.132	4.145	4.171	4.506	4.455	4.512	4.498	4.541	4.566	4.815	4.788	4.754	4.817	4.919	4.862	4.485	4.499	4.5
pos_5463	Isoetharine	metab_4755	HMDB0014366	B(ii)	520.34	6.2488	pos	2M+ACN+H	1	C13H21NO3	3.03441	530-08-5	0.0247753	6.489	6.508	6.52	6.479	6.495	6.51	6.872	6.834	6.874	6.835	6.78	6.86	8.121	8.15	8.162	8.202	8.221	8.203	7.679	7.697	7.698
pos_5464	LysoPC(16:1/0:0)	metab_4756	HMDB0010383	B(ii)	494.324	6.2488	pos	M+H	1	C24H48NO7P	-0.276012	76790-27-7	0.028295	4.192	4.395	4.524	3.889	3.887	4.158	5.496	5.446	5.527	5.494	5.339	5.493	5.971	6.024	6.052	6.088	6.088	6.109	5.55	5.57	5.572
pos_5465	PE(17:0/0:0)	metab_4757	HMDB0061691;LMGP02050030	B(i)	468.308	6.2488	pos	M+H	1	C22H46NO7P	-0.323216	-	0.0412175	3.738	4.132	4.007	3.708	3.832	4.134	5.069	5.093	5.187	5.048	4.739	5.029	6.013	6.054	6.071	6.117	6.146	6.119	5.714	5.745	5.746
pos_547	Prolyl-Asparagine	metab_4762	HMDB0029012	B(ii)	481.203	1.9901	pos	2M+3H2O+2H, 2M+Na	1	C9H15N3O4	2.81875	-	0.0636654	5.819	5.806	5.802	5.804	5.781	5.814	4.685	4.662	4.646	4.723	4.562	4.709	4.706	4.693	4.692	4.694	4.688	4.705	5.471	5.468	5.516
pos_5474	Sclareol	metab_4767	LMPR0104030010;HMDB0036827;MJDBOTE0001479	B(ii)	326.305	6.241	pos	M+NH4	1	C20H36O2	-1.16522	515-03-7	0.0125645	6.111	6.185	6.122	6.107	6.133	6.129	5.925	5.817	5.891	5.916	5.753	5.878	5.108	5.206	5.186	5.364	5.253	5.231	6.105	6.114	6.115
pos_5476	DG(22:6-2OH/0:0/i-19:0)	metab_4769	HMDB0299902	B(ii)	756.577	6.2332	pos	M+ACN+H	1	C44H74O7	-0.561637	-	0.0138474	6.504	6.532	6.543	6.451	6.54	6.53	5.157	4.154	3.905	3.902	3.901	3.902	4.729	5.104	5.505	5.213	5.568	5.283	6.244	6.25	6.256
pos_5481	(3R, 6'Z)-3,4-Dihydro-8-hydroxy-3-(6-pentadecenyl)-1H-2-benzopyran-1-one	metab_4775	HMDB0041301	B(ii)	390.3	6.2332	pos	M+NH4	1	C24H36O3	-0.849969	158627-94-2	0.0371431	4.833	4.884	4.918	4.804	4.915	4.877	5.421	5.281	5.346	5.385	5.289	5.352	4.705	4.692	4.691	4.694	4.687	4.704	5.073	5.1	5.072
pos_5485	Isolithocholic acid	metab_4779	LMST04010004;HMDB0000717	B(ii)	394.331	6.2254	pos	M+NH4	1	C24H40O3	-0.656051	1534-35-6	0.0125633	6.549	6.603	6.568	6.457	6.597	6.574	6.75	6.683	6.717	6.749	6.638	6.715	5.221	5.426	5.423	5.469	5.33	5.281	6.614	6.621	6.625
pos_5489	Alpha-Terpineol propanoate	metab_4783	HMDB0032052	B(ii)	228.196	6.2254	pos	M+NH4	1	C13H22O2	-1.1388	80-27-3	0.0393719	4.107	4.004	4.054	3.784	4.053	4.086	4.635	4.634	4.551	4.514	4.736	4.764	4.942	4.953	4.973	4.848	5.009	4.994	4.785	4.754	4.784
pos_5493	PE-NMe(18:3/22:0)	metab_4788	PW_C059365;HMDB0113241	B(ii)	776.603	6.2098	pos	M+H-2H2O	1	C46H86NO8P	9.22351	-	0.0156387	6.082	6.073	6.053	6.007	6.096	6.055	5.514	5.283	5.383	5.534	5.507	5.581	3.905	3.892	3.891	3.893	3.887	3.904	5.765	5.759	5.773
pos_5501	3a,6b,7a,12a-Tetrahydroxy-5b-cholanoic acid	metab_4798	HMDB0000399	B(ii)	442.317	6.2023	pos	M+NH4	1	C24H40O6	1.7999	80875-93-0	0.0255972	6.579	6.599	6.583	6.54	6.591	6.582	6.429	6.357	6.418	6.425	6.365	6.423	5.879	5.884	5.933	5.902	5.941	5.919	6.508	6.506	6.526
pos_5502	(3S,5R,6S)-5,6-epoxy-3-hydroxy-5,6-dihydro-12'-apo-beta-caroten-12'-al	metab_4799	LMPR01070294;HMDB0303974	B(ii)	400.284	6.2023	pos	M+NH4	1	C25H34O3	-0.822337	-	0.117887	3.929	3.55	3.554	3.693	3.551	3.684	5.709	5.692	5.679	5.693	5.708	5.682	3.456	3.443	3.441	3.444	3.438	3.454	4.954	4.86	4.951
pos_5504	1-Hexadecanoyl-sn-Glycero-3-Phosphoethanolamine	metab_4801	LMGP02050002;HMDB0011503	B(i)	907.578	6.1946	pos	2M+H	1	C21H44NO7P	-0.508148	53862-35-4	0.0986632	4.678	4.68	4.684	4.684	4.681	4.688	4.44	4.45	4.445	4.442	4.441	4.442	5.822	5.725	5.954	6.002	6.062	6.054	4.619	4.553	4.636
pos_5505	(3beta,5alpha,6beta,22E,24R)-23-Methylergosta-7,22-diene-3,5,6-triol	metab_4802	HMDB0033633	B(ii)	445.367	6.1946	pos	M+H	1	C29H48O3	-0.678266	243449-54-9	0.14561	4.181	4.184	4.187	4.188	4.185	4.191	3.943	3.954	3.949	3.946	3.945	3.946	5.898	5.907	5.943	5.911	5.94	5.907	4.171	4.057	4.172
pos_551	(2-oxo-2,3-Dihydro-1H-Indol-3-yl)acetic Acid	metab_4807	-	B(i)	209.092	2.0135	pos	M+H, M+NH4	1	C10H9NO3	-0.146	-	0.00980812	5.617	5.617	5.619	5.595	5.605	5.605	5.127	5.136	5.067	5.104	5.095	5.101	4.713	4.605	4.744	4.72	4.621	4.597	5.411	5.403	5.41
pos_5510	PE(18:1/0:0)	metab_4808	LMGP02050004	B(i)	480.308	6.1868	pos	M+H	1	C23H46NO7P	-0.091261	-	0.00603298	5.321	5.314	5.335	5.352	5.334	5.365	5.543	5.454	5.495	5.504	5.414	5.542	6.979	6.983	7.019	7.033	7.051	7.014	6.522	6.526	6.528
pos_5516	3,5,5-Trimethyl-2-cyclohexen-1-one	metab_4814	HMDB0031195	B(ii)	156.138	6.1868	pos	M+NH4	1	C9H14O	-0.893398	78-59-1	0.0156371	3.848	3.688	3.485	3.709	3.835	3.897	4.17	4.087	4.128	4.166	4.087	4.104	4.728	4.701	4.736	4.704	4.721	4.63	4.187	4.175	4.185
pos_5517	2-Methyl-1,3-cyclohexadiene	metab_4815	HMDB0032395	B(ii)	95.086	6.1868	pos	M+H	1	C7H10	4.56321	1489-57-2	0.0233856	4.008	4.116	4.028	4.206	4.158	4.045	4.476	4.45	4.521	4.562	4.483	4.458	4.881	4.951	4.896	4.927	4.917	4.882	4.548	4.53	4.547
pos_5523	Ganoderiol F	metab_4822	HMDB0038707	B(ii)	496.378	6.1791	pos	M+ACN+H	1	C30H46O3	-0.0880408	114567-47-4	0.0354578	5.823	5.799	5.791	5.889	5.87	5.801	3.947	1.721	1.514	1.511	1.51	1.511	1.651	1.638	1.637	1.639	1.633	1.649	5.522	5.495	5.496
pos_5525	Galactosylsphingosine	metab_4824	HMDB0000648;LMSP07000001;HMDB0242640	B(ii)	444.331	6.1791	pos	M+H-H2O	1	C24H47NO7	-2.19614	2238-90-6	0.0183736	6.137	6.16	6.198	6.2	6.175	6.187	5.663	5.59	5.607	5.546	5.5	5.495	4.652	4.754	4.909	4.811	4.529	4.192	5.951	5.937	5.95
pos_5528	5alpha-Androstane-3beta,17beta-diol	metab_4827	HMDB0000493	B(ii)	315.231	6.1791	pos	M+Na	1	C19H32O2	7.0254	571-20-0	0.028903	5.361	5.295	5.306	5.391	5.399	5.334	5.048	5.052	5.149	5.055	5.05	5.086	5.793	5.819	5.867	5.819	5.825	5.839	5.447	5.422	5.439
pos_5531	PC(17:0/0:0)	metab_4831	HMDB0012108;LMGP01050024	B(i)	510.358	6.1712	pos	M+H	1	C25H52NO7P	5.86125	50930-23-9	0.0415719	5.406	5.363	5.437	5.385	5.426	5.406	5.162	5.051	5.111	5.171	5.15	5.043	6.106	6.077	6.067	6.119	6.153	6.129	5.44	5.408	5.41
pos_5533	Norcholic acid	metab_4833	HMDB0255727;LMST04060019	B(ii)	412.305	6.1712	pos	M+NH4	1	C23H38O5	-1.02844	-	0.00613159	5.858	5.843	5.861	5.897	5.878	5.839	5.305	5.404	5.428	5.413	5.405	5.458	4.003	3.99	4.008	4.409	3.993	4.002	5.665	5.659	5.661
pos_5535	N-Stearoyl Glutamine	metab_4835	LMFA08020130;HMDB0241941	B(ii)	377.317	6.1712	pos	M+H-2H2O	1	C23H44N2O4	1.747	-	0.00731711	6.15	6.161	6.134	6.174	6.198	6.141	6.525	6.562	6.569	6.558	6.526	6.542	4.007	4.372	4.67	4.724	4.567	4.471	6.189	6.183	6.185
pos_5537	2,3-Dipalmitoyl-S-glycerylcysteine	metab_4837	HMDB0256098	B(ii)	672.525	6.1634	pos	M+H	1	C38H73NO6S	3.10965	-	0.0693736	5.198	5.183	5.332	5.234	5.306	5.29	5.472	5.444	5.581	5.516	5.602	5.592	5.973	5.979	6.021	6.039	6.056	6.109	5.538	5.535	5.588
pos_5540	Arctiol	metab_4841	HMDB0301955	B(ii)	254.248	6.1634	pos	M+NH4	1	C16H28O	-1.19106	-	0.00791107	5.192	5.172	5.196	5.155	5.178	5.145	5.585	5.594	5.584	5.581	5.559	5.584	6.113	6.117	6.151	6.133	6.168	6.195	5.565	5.558	5.563
pos_5541	Tetrahydrodeoxycorticosterone	metab_4842	LMST05030013;HMDB0000879	B(ii)	352.284	6.1634	pos	M+NH4	1	C21H34O3	-1.13863	567-03-3	0.0216024	5.936	5.904	5.915	5.948	5.947	5.926	6.375	6.411	6.404	6.4	6.34	6.404	3.89	4.283	3.876	3.904	3.944	4.306	6.124	6.107	6.123
pos_5542	Hydroxydestruxin B	metab_4843	HMDB0040135	B(ii)	574.36	6.1556	pos	M+H-2H2O	1	C30H51N5O8	-0.657063	-	0.0202664	7.175	7.179	7.229	7.219	7.183	7.192	6.908	6.881	6.948	6.989	6.935	6.967	7.016	7.003	7.002	7.004	6.998	7.015	7.102	7.1	7.116
pos_5544	N-Linoleoyl Serine	metab_4845	HMDB0241984	B(ii)	385.306	6.1556	pos	M+NH4	1	C21H37NO4	-1.18912	-	0.00317532	3.568	3.377	3.671	3.381	3.583	3.735	5.995	6.003	6.024	6.015	5.972	6.03	3.282	3.269	3.429	3.271	3.466	3.501	5.184	5.184	5.186
pos_5549	8-Methylnonenoate	metab_4850	HMDB0012183;LMFA01030994	B(ii)	382.295	6.1478	pos	2M+ACN+H	1	C10H18O2	-1.09774	59320-77-3	0.0160162	5.523	5.561	5.577	5.571	5.579	5.594	6.056	6.071	6.091	6.12	6.027	6.11	5.431	5.418	5.417	5.42	5.413	5.43	5.744	5.744	5.756
pos_5550	(13R,14R)-8-Labdene-13,14,15-triol	metab_4852	HMDB0034957	B(ii)	366.3	6.1478	pos	M+ACN+H	1	C20H36O3	-0.882852	-	0.010121	5.86	5.866	5.863	5.881	5.9	5.856	6.824	6.821	6.865	6.855	6.799	6.843	5.162	5.055	5.097	5.154	5.139	5.094	6.391	6.384	6.392
pos_5556	6-Keto-prostaglandin F1a	metab_4858	PW_C001726;HMDB0002886	B(ii)	388.269	6.1324	pos	M+NH4	1	C20H34O6	-1.226	58962-34-8	0.0672872	2.833	2.668	3.06	2.914	3.149	3.099	4.125	4.058	4.081	4.09	4.104	4.052	2.064	2.051	2.05	2.052	2.046	2.063	4.603	4.653	4.656
pos_5559	Kutkoside	metab_4860	HMDB0253836	B(ii)	535.139	6.1246	pos	M+Na	1	C23H28O13	-7.23838	-	0.0199729	4.686	4.466	4.81	4.78	4.881	4.476	6.561	6.599	6.595	6.678	6.575	6.657	4.371	4.358	4.357	4.359	4.353	4.37	5.896	5.904	5.913
pos_5564	Octaethyleneglycol monododecyl ether	metab_4866	HMDB0246126	B(ii)	556.441	6.1168	pos	M+NH4	1	C28H58O9	-0.998719	-	0.0270452	5.921	5.929	5.977	5.96	5.934	5.936	5.971	5.98	5.948	5.979	6.013	6.005	6.571	6.499	6.548	6.51	6.53	6.536	6.118	6.116	6.137
pos_5567	Dimethylsphingosine	metab_4869	HMDB0251406	B(ii)	388.305	6.1168	pos	M+CH3OH+H	1	C20H37NO4	-1.36399	-	0.0454836	4.71	4.754	4.81	4.858	4.732	4.689	4.341	4.617	4.678	4.725	4.718	4.507	4.487	4.474	4.473	4.475	4.469	4.486	4.919	4.949	4.956
pos_5568	4-Ethyl-7,11-dimethyldodeca-trans-2-trans-6-1-o-trien-1-al	metab_4870	HMDB0302403	B(ii)	252.232	6.1168	pos	M+NH4	1	C16H26O	-1.13677	-	0.037741	3.99	4.126	4.104	3.576	4.095	4.134	4.602	4.577	4.513	4.612	4.684	4.591	5.17	5.159	5.151	5.152	5.237	5.159	4.503	4.498	4.528
pos_5571	Pregnanetriol 3a-O-b-D-glucuronide	metab_4874	HMDB0247360	B(ii)	530.333	6.109	pos	M+NH4	1	C27H44O9	2.00962	-	0.0203435	6.268	6.327	6.381	6.332	6.373	6.312	6.03	6.043	6.056	6.144	6.101	6.093	3.367	3.354	3.352	4.207	3.349	3.365	6.241	6.24	6.256
pos_5572	Deoxycholylserine	metab_4875	HMDB0242441	B(ii)	444.311	6.109	pos	M+H-2H2O	1	C27H45NO6	0.406004	-	0.0280202	5.017	5.08	5.196	5.153	5.131	5.06	6.072	6.133	6.088	6.199	6.136	6.176	5.196	5.121	5.196	5.062	4.942	5.213	5.546	5.543	5.565
pos_5573	Oxymetholone	metab_4876	HMDB0256016	B(ii)	350.268	6.109	pos	M+NH4	1	C21H32O3	-1.93707	434-07-1	0.0216481	5.187	5.207	5.197	5.217	5.267	5.223	4.933	5.003	4.959	5.042	4.91	4.926	5.054	5.041	5.04	5.042	5.036	5.053	5.159	5.156	5.141
pos_5575	PS(16:1/22:5)	metab_4878	PW_C060768;HMDB0112368	B(ii)	871.521	6.1011	pos	M+ACN+Na	1	C44H74NO10P	0.462194	-	0.00676391	5.485	5.082	5.081	4.965	4.785	4.891	7.697	7.633	7.662	7.651	7.661	7.639	4.817	4.849	5.122	5.042	4.912	2.394	7.452	7.457	7.458
pos_5580	Carboprost	metab_4884	HMDB0249644	B(ii)	410.29	6.1011	pos	M+ACN+H	1	C21H36O5	-0.24665	35700-23-3	0.0380728	5.587	5.627	5.691	5.649	5.735	5.652	6.296	6.351	6.342	6.403	6.349	6.386	5.495	5.481	5.48	5.483	5.477	5.493	5.887	5.885	5.914
pos_5581	Drostanolone	metab_4885	HMDB0014996	B(ii)	337.273	6.1011	pos	M+CH3OH+H	1	C20H32O2	-1.12274	58-19-5	0.00705907	5.489	5.504	5.553	5.519	5.544	5.525	5.533	5.626	5.598	5.652	5.57	5.659	6.443	6.462	6.459	6.454	6.484	6.499	5.934	5.931	5.938
pos_5587	12-Hydroxydodecanoic acid	metab_4890	HMDB0304547;HMDB0002059	B(ii)	474.379	6.0933	pos	2M+ACN+H	1	C12H24O3	-0.576346	505-95-3	0.0197592	6.703	6.728	6.743	6.745	6.778	6.738	6.638	6.667	6.636	6.692	6.679	6.661	5.38	5.473	5.358	5.392	5.405	5.363	6.631	6.629	6.645
pos_5588	LysoPE(16:1/0:0)	metab_4891	HMDB0011504	B(i)	452.277	6.0933	pos	M+H	1	C21H42NO7P	0.11665	-	0.0514584	4.73	4.826	4.98	4.822	4.953	4.741	4.684	4.5	4.697	4.766	4.526	4.671	5.62	5.669	5.701	5.66	5.674	5.698	5.149	5.147	5.186
pos_5591	PC(16:0/16:1)	metab_4895	HMDB0007969;PW_C004018;LMGP01010566	B(ii)	732.548	6.0855	pos	M+H	1	C40H78NO8P	-7.42763	53595-24-7	0.00465298	5.538	5.502	5.476	5.485	5.611	5.519	5.285	5.334	5.268	5.314	5.533	5.346	6.564	6.509	6.541	6.54	6.535	6.539	5.639	5.642	5.638
pos_5593	Camelledionol	metab_4897	HMDB0035730	B(ii)	458.362	6.0855	pos	M+NH4	1	C29H44O3	-2.73478	81426-90-6	0.0182419	5.61	5.672	5.743	5.714	5.8	5.714	4.59	4.639	4.327	4.638	4.333	4.54	4.565	4.633	4.639	4.611	4.583	4.652	5.15	5.164	5.149
pos_5596	PS(18:1/22:5)	metab_4900	PW_C060806;HMDB0112405	B(ii)	899.552	6.078	pos	M+ACN+Na	1	C46H78NO10P	0.115777	-	0.00497126	4.679	4.934	4.751	4.625	4.607	4.675	6.951	6.886	6.941	6.939	6.975	6.919	4.511	4.498	4.497	4.5	4.494	4.51	6.726	6.722	6.725
pos_5598	LysoPC(22:1/0:0)	metab_4902	HMDB0010399	B(ii)	622.379	6.078	pos	M+2Na-H	1	C30H60NO7P	-4.92426	-	0.0123925	5.449	5.514	5.44	5.599	5.705	5.596	5.772	5.887	5.854	5.92	5.836	5.854	6.647	6.714	6.628	6.648	6.687	6.695	5.889	5.886	5.878
pos_5602	PI(16:0/16:0)	metab_4908	HMDB0009778;LMGP06010007;PW_C005826	B(ii)	855.49	6.0701	pos	M+2Na-H	1	C41H79O13P	-9.05288	-	0.0619921	6.242	6.244	6.248	6.248	6.246	6.252	6.237	6.304	6.363	6.411	6.396	6.432	6.15	6.137	6.135	6.138	6.132	6.148	6.119	6.171	6.134
pos_5615	Crassostrea Secocarotenoid	metab_4918	HMDB0037789	B(ii)	634.452	6.0623	pos	M+NH4	1	C40H56O5	8.84035	256505-51-8	0.0042878	6.179	6.26	6.259	6.223	6.29	6.258	5.986	5.955	5.982	5.962	5.94	5.929	6.869	6.87	6.843	6.875	6.9	6.869	6.292	6.294	6.295
pos_5619	Ajulemic acid	metab_4922	HMDB0248075	B(ii)	442.295	6.0623	pos	M+ACN+H	1	C25H36O4	0.45655	-	0.0237666	5.746	5.766	5.783	5.778	5.831	5.843	5.333	5.459	5.367	5.362	5.327	5.382	5.229	5.187	5.23	5.305	5.248	5.149	5.727	5.744	5.726
pos_562	5-Hydroxytryptophol glucuronide	metab_4923	HMDB0013200	B(ii)	340.142	2.0525	pos	M+H-H2O, M+H	1	C16H21NO7	9.27555	-	0.0360144	4.701	4.592	4.59	4.531	4.383	4.312	6.117	6.092	6.1	6.122	6.105	6.109	3.429	3.821	3.847	3.418	3.43	3.593	5.44	5.413	5.414
pos_5622	PE(20:5/TXB2)	metab_4926	HMDB0262584	B(ii)	915.51	6.0545	pos	M+ACN+Na	1	C45H74NO12P	-1.37113	-	0.0723112	5.917	5.919	5.923	5.923	5.92	5.927	6.13	6.043	5.976	5.942	5.966	5.803	5.825	5.812	5.81	5.813	5.807	5.823	5.794	5.85	5.8
pos_5627	N-Eicosapentaenoyl Threonine	metab_4930	HMDB0242080	B(ii)	426.265	6.0545	pos	M+Na	1	C24H37NO4	8.24938	-	0.042058	5.871	5.95	5.998	5.98	6.005	6.002	4.428	2.41	2.405	2.402	2.401	2.401	2.544	2.531	2.53	2.532	2.526	2.543	5.655	5.687	5.688
pos_5629	Sterol	metab_4932	HMDB0060512	B(ii)	249.221	6.0545	pos	M+H	1	C17H28O	-0.914651	-	0.03449	5.203	5.126	5.114	5.106	5.14	5.11	4.871	4.986	5.009	5.031	4.999	5.049	5.501	5.529	5.511	5.507	5.538	5.523	5.159	5.132	5.158
pos_5636	LysoPA(0:0/18:2)	metab_4940	HMDB0007852	B(ii)	476.277	6.0467	pos	M+ACN+H	1	C21H39O7P	0.135781	-	0.0146106	3.781	3.784	3.788	3.788	3.785	3.903	3.544	3.554	3.954	4.177	3.875	3.77	6.635	6.707	6.674	6.718	6.703	6.678	5.539	5.549	5.55
pos_5639	Quinceoxepine	metab_4943	HMDB0038107	B(ii)	179.143	6.0467	pos	M+H	1	C12H18O	-0.933519	132925-10-1	0.00776455	4.615	4.678	4.561	4.568	4.686	4.582	4.513	4.826	4.797	4.82	4.763	4.877	5.088	5.165	5.148	5.136	5.107	5.119	4.697	4.702	4.704
pos_5640	PGP(18:0/18:1)	metab_4945	HMDB0013505;PW_C008421	B(ii)	901.493	6.039	pos	M+2Na-H	1	C42H82O13P2	-1.83982	-	0.0654251	6.102	6.104	6.108	6.108	6.105	6.112	6.336	6.178	6.213	6.189	6.185	6.14	6.01	5.996	5.995	5.998	5.992	6.008	5.979	6.029	5.983
pos_5645	MG(10:0/0:0/0:0)	metab_4950	HMDB0072866	B(ii)	556.381	6.039	pos	2M+ACN+Na	1	C13H26O4	-2.14585	-	0.00504363	6.844	6.862	6.9	6.852	6.914	6.9	5.573	5.618	5.599	5.592	5.504	5.535	3.602	3.589	3.588	3.591	3.584	3.601	6.468	6.472	6.469
pos_5646	(5E)-7-[3,5-Dihydroxy-2-(3-hydroxyoctyl)cyclopentyl]hept-5-enoylcarnitine	metab_4951	HMDB0241879	B(ii)	532.384	6.039	pos	M+CH3OH+H	1	C27H49NO7	-0.602595	-	0.051796	5.658	5.667	5.681	5.661	5.754	5.714	4.455	4.431	4.276	4.324	4.379	4.089	5.554	5.627	5.724	5.677	5.686	5.652	5.329	5.367	5.329
pos_5647	Dibutyl Phthalate	metab_4952	HMDB0033244;MJDBOTE0001756	B(i)	279.159	6.039	pos	M+H	1	C16H22O4	-0.8903	84-74-2	0.0204884	4.624	4.594	4.581	4.586	4.574	4.429	4.408	4.871	4.871	4.831	4.819	4.88	5.563	5.573	5.545	5.517	5.409	5.54	4.935	4.919	4.921
pos_5648	N-Palmitoyl Threonine	metab_4953	LMFA08020107;HMDB0241933	B(ii)	390.321	6.039	pos	M+CH3OH+H	1	C20H39NO4	-1.23645	-	0.00313788	6.252	6.317	6.321	6.282	6.345	6.292	5.806	5.864	5.953	5.891	5.89	5.879	5.068	4.916	5.021	5.113	5.083	5.002	6.025	6.026	6.023
pos_5656	3-Hydroxylidocaine	metab_4962	PW_C040576;HMDB0060655	B(ii)	542.368	6.0312	pos	2M+ACN+H	1	C14H22N2O2	-3.32694	34604-55-2	0.0651671	6.126	6.16	6.216	6.153	6.228	6.178	4.312	4.261	4.679	4.633	4.426	4.443	4.385	4.776	4.344	4.694	4.543	4.738	5.545	5.595	5.596
pos_5661	N-Docosahexaenoyl Threonine	metab_4967	HMDB0242022	B(ii)	412.284	6.0312	pos	M+H-H2O	1	C26H39NO4	-0.655124	-	0.198776	5.199	5.636	5.672	5.658	5.716	5.691	5.665	4.014	3.308	3.592	3.396	2.07	2.213	2.2	2.198	2.201	2.195	2.211	4.601	4.762	4.761
pos_5662	Butylate	metab_4968	HMDB0249477	B(ii)	281.165	6.0312	pos	M+ACN+Na	1	C11H23NOS	-5.68398	2008-41-5	0.0191863	5.264	5.317	5.25	5.249	5.221	5.217	5.165	5.155	5.223	5.147	5.188	5.181	5.849	5.84	5.814	5.832	5.823	5.878	5.331	5.329	5.316
pos_5669	DG(2:0/0:0/PGF1alpha)	metab_4975	HMDB0297049	B(ii)	490.337	6.0234	pos	M+NH4	1	C25H44O8	-0.0642158	-	0.0513492	4.098	4.048	4.628	4.377	4.044	3.985	3.737	3.748	3.743	3.74	3.739	3.739	4.249	3.87	4.252	4.421	4.337	3.881	4.328	4.372	4.347
pos_5671	2-Polyprenyl-3-methyl-5-hydroxy-6-methoxy-1,4-benzoquinone	metab_4978	HMDB0060352	B(ii)	346.201	6.0234	pos	M+ACN+H	1	C18H24O4	-1.05687	-	0.00464557	6.203	6.36	6.387	6.383	6.4	6.413	6.161	5.364	5.359	5.356	5.355	5.356	5.499	5.486	5.485	5.487	5.481	5.498	5.947	5.945	5.949
pos_5673	PS(22:6/15:0)	metab_4980	PW_C061305;HMDB0112864;LMGP03010821	B(ii)	857.506	6.0158	pos	M+ACN+Na	1	C43H72NO10P	1.11507	-	0.0318623	6.785	6.787	6.791	6.791	6.788	6.795	6.899	6.794	6.891	6.834	6.887	6.824	6.692	6.679	6.678	6.681	6.675	6.691	6.662	6.66	6.685
pos_5675	4alpha-Carboxy-4beta-methyl-5alpha-cholesta-8-en-3beta-ol	metab_4982	HMDB0062384;HMDB0012165;LMST01010227	B(ii)	508.378	6.0158	pos	M+ACN+Na	1	C29H48O3	5.34851	-	0.00997893	6.51	6.518	6.529	6.493	6.544	6.539	4.9	4.991	4.794	4.751	4.882	4.511	4.336	4.323	4.322	4.324	4.318	4.335	5.942	5.94	5.948
pos_5677	4alpha-formyl-ergosta-7,24(241)-dien-3beta-ol	metab_4984	HMDB0304196	B(ii)	490.368	6.0158	pos	M+ACN+Na	1	C29H46O2	5.10867	-	0.024727	7.893	7.895	7.931	7.899	7.929	7.916	7.354	7.249	7.258	7.251	7.197	7.222	5.314	5.255	5.396	5.384	5.417	5.35	7.398	7.416	7.417
pos_568	Aripiprazole lauroxil	metab_4986	HMDB0248596	B(ii)	660.331	2.0604	pos	M+2H, M+H	1	C36H51Cl2N3O4	-2.60427	-	0.00767219	4.948	4.738	4.882	4.885	4.939	4.959	6.91	6.899	6.9	6.904	6.902	6.9	5.154	5.203	5.23	5.327	5.17	4.986	6.255	6.253	6.26
pos_5680	Azatadine	metab_4987	HMDB0014857;PW_C009194	B(ii)	323.212	6.0158	pos	M+CH3OH+H	1	C20H22N2	-0.980731	3964-81-6	0.00928019	5.096	5.119	5.191	5.124	5.168	5.125	4.939	4.909	4.95	4.849	4.978	4.923	6.016	6.052	6.02	6.038	6.031	6.021	5.226	5.232	5.225
pos_5687	LysoPC(P-18:1(9Z)/0:0)	metab_4994	HMDB0010408	B(ii)	488.354	6.0079	pos	M+H-H2O	1	C26H52NO6P	8.72375	-	0.019006	5.802	5.739	5.803	5.725	5.819	5.8	5.386	5.344	5.325	5.242	5.219	5.272	5.549	5.602	5.59	5.653	5.659	5.564	5.356	5.37	5.371
pos_5690	Pregnanetriolone	metab_4998	HMDB0041997	B(ii)	392.279	6.0079	pos	M+ACN+H	1	C21H34O4	-1.44675	603-99-6	0.0673336	4.618	4.605	4.519	4.71	4.778	4.751	5.36	5.259	5.27	5.144	5.236	5.199	3.253	2.204	2.659	3.088	2.732	2.354	4.864	4.914	4.916
pos_5692	Bisoprolol	metab_5000	HMDB0014750;PW_C009100;MJDBOTE0001331	B(ii)	308.222	6.0079	pos	M+H-H2O	1	C18H31NO4	-1.08722	66722-44-9	0.00800725	3.982	3.744	3.962	3.725	3.591	3.739	5.467	5.591	5.635	5.594	5.605	5.616	3.495	3.936	3.481	3.484	3.478	3.875	5.099	5.104	5.105
pos_5703	Cochliobolin A	metab_5012	HMDB0250395	B(ii)	464.279	6.0001	pos	M+ACN+Na	1	C25H36O4	5.69102	-	0.027912	5.872	5.94	5.948	5.982	6.023	6.018	5.626	5.098	5.093	5.09	5.089	5.089	5.277	5.284	5.235	5.359	5.299	5.232	5.697	5.717	5.696
pos_5709	(1(10)E,4a,5E)-1(10),5-Germacradiene-12-acetoxy-4,11-diol	metab_5018	HMDB0038798	B(ii)	297.203	6.0001	pos	M+H	1	C17H28O4	-9.69328	143305-08-2	0.00862642	5.407	5.436	5.383	5.362	5.41	5.389	5.267	5.266	5.338	5.278	5.245	5.326	5.926	5.979	5.961	5.956	5.957	5.972	5.441	5.447	5.44
pos_5711	Dehydroandrosterone	metab_5021	HMDB0005962;LMST02020103	B(ii)	253.195	6.0001	pos	M+H-2H2O	1	C19H28O2	-0.617698	2283-82-1	0.0283343	4.33	4.474	4.38	4.188	4.386	4.313	3.511	3.522	3.517	3.514	3.513	3.514	5.43	5.484	5.411	5.54	5.493	5.444	4.663	4.684	4.685
pos_5712	Orgothionenine	metab_5022	HMDB0302353	B(ii)	230.096	6.0001	pos	M+H	1	C9H15N3O2S	-0.436773	-	0.0378768	5.048	4.918	4.884	4.884	4.917	4.987	4.918	4.923	4.953	4.923	4.988	5.033	5.895	5.935	5.968	5.928	5.971	5.95	5.199	5.167	5.191
pos_5713	4,4alpha,5,6-Tetrahydro-7-methyl-2(3H)-naphthalenone	metab_5023	HMDB0039803	B(ii)	145.101	6.0001	pos	M+H-H2O	1	C11H14O	-0.333372	34545-88-5	0.0214226	4.35	4.294	4.384	4.308	4.314	4.508	4.198	3.542	4.072	3.902	3.965	3.88	5.089	5.082	5.187	5.114	5.117	5.055	4.482	4.497	4.499
pos_5714	PGP(22:5/18:0)	metab_5024	PW_C063012;HMDB0116497	B(ii)	887.516	5.9923	pos	M+H-H2O	1	C46H82O13P2	-4.04599	-	0.0402356	5.952	5.954	5.958	5.958	5.955	5.962	6.276	6.317	6.241	6.352	6.281	6.219	5.86	5.846	5.845	5.848	5.842	5.858	5.858	5.827	5.857
pos_5723	Resolvin E2	metab_5033	LMFA03140011;HMDB0257163	B(ii)	352.248	5.9923	pos	M+NH4	1	C20H30O4	-2.00186	-	0.0110057	4.584	4.817	4.691	4.65	4.54	4.862	5.412	5.39	5.391	5.413	5.393	5.369	4.445	4.431	4.43	4.433	4.427	4.443	5.032	5.04	5.033
pos_5725	Jasmonic acid	metab_5035	LMFA02020001;HMDB0032797	B(ii)	193.122	5.9923	pos	M+H-H2O	1	C12H18O3	-0.272671	59366-47-1;6894-38-8	0.0311774	3.649	4.127	3.85	4.135	3.918	4.074	5.162	5.256	5.24	5.244	5.224	5.209	3.497	3.484	3.482	3.485	3.479	3.495	4.733	4.755	4.757
pos_5726	PC(18:3/20:1)	metab_5036	HMDB0008176;PW_C004224;LMGP01011660	B(ii)	810.6	5.9844	pos	M+H	1	C46H84NO8P	-1.28315	-	0.0270901	5.796	5.05	4.781	4.949	5.09	4.914	4.601	4.852	5.238	5.186	5.132	5.195	7.042	7.053	7.081	7.094	7.063	7.008	4.883	4.881	4.902
pos_5729	DG(18:2/16:0/0:0)	metab_5038	PW_C003294;HMDB0007243	B(ii)	575.503	5.9844	pos	M+H-H2O	1	C37H68O5	-0.278482	-	0.0272118	5.698	5.491	5.514	5.563	5.64	5.575	5.98	6.093	6.08	6.055	6.064	6.073	7.088	7.081	7.138	7.134	7.154	7.099	5.65	5.648	5.669
pos_5731	7a-Hydroxy-cholestene-3-one	metab_5041	PW_C001336;HMDB0001993	B(ii)	464.352	5.9844	pos	M+ACN+Na	1	C27H44O2	5.72746	3862-25-7	0.0027581	6.609	6.616	6.641	6.614	6.643	6.639	5.315	5.301	5.21	5.226	5.197	5.191	4.416	4.743	4.549	4.256	4.244	4.548	6.165	6.166	6.167
pos_5747	9-Hydroxyoctadeca-2,4-dienoic acid	metab_5057	HMDB0247353	B(ii)	297.242	5.9688	pos	M+H	1	C18H32O3	-0.717349	-	0.0149528	4.824	4.801	4.625	4.707	4.69	4.798	4.898	5.065	5.022	4.993	4.994	5.011	5.421	5.498	5.449	5.484	5.505	5.455	5.175	5.186	5.187
pos_5749	13-L-Hydroperoxylinoleic acid	metab_5059	HMDB0003871	B(ii)	330.264	5.9688	pos	M+NH4	1	C18H32O4	-0.885706	33964-75-9	0.0100609	5.269	5.246	5.267	5.308	5.269	5.226	5.528	5.585	5.569	5.59	5.599	5.601	5.391	5.603	5.473	5.429	5.437	5.413	5.427	5.434	5.435
pos_5751	17-N,N-Diethylcarbamoyl-4-methyl-4-azaandrostane-3-one	metab_5062	HMDB0246483	B(ii)	430.346	5.9688	pos	M+ACN+H	1	C24H40N2O2	8.96994	-	0.0866724	4.785	4.926	4.863	4.713	4.906	4.937	5.106	5.314	5.284	5.37	5.168	5.262	5.91	5.945	5.857	5.941	5.935	5.943	5.234	5.304	5.247
pos_5753	Diplodiatoxin	metab_5064	HMDB0031471	B(ii)	341.231	5.9688	pos	M+CH3OH+H	1	C18H28O4	-4.15913	41060-01-9	0.0460208	3.719	3.581	3.364	3.415	3.475	3.647	5.283	5.336	5.597	5.376	5.382	5.236	4.076	4.036	4.051	3.915	4.106	3.965	4.523	4.558	4.559
pos_5774	Octanol	metab_5087	HMDB0001183	B(ii)	172.169	5.9611	pos	M+ACN+H	1	C8H18O	-1.2979	111-87-5	0.0147008	4.91	4.825	4.862	4.825	4.866	4.82	5.01	4.983	5.064	5.073	5.063	5.087	5.617	5.662	5.552	5.6	5.573	5.57	5.126	5.124	5.136
pos_5781	FAHFA(16:0/9-O-18:0)	metab_5095	HMDB0112106;LMFA07090004	B(ii)	556.53	5.9535	pos	M+NH4	1	C34H66O4	-0.274981	1481636-31-0	0.0137212	6.48	6.369	6.456	6.381	6.448	6.363	6.566	6.612	6.562	6.607	6.562	6.549	6.967	7.051	7.061	7.02	7.034	7.01	6.468	6.466	6.477
pos_5787	2-(Methylthio)benzothiazole	metab_5101	HMDB0303335	B(i)	182.009	5.9535	pos	M+H	1	C8H7NS2	-1.06348	-	0.00450363	5.204	5.164	5.18	5.181	5.098	5.118	5.317	5.399	5.414	5.376	5.406	5.411	5.936	5.921	5.879	5.874	5.91	5.909	5.446	5.442	5.445
pos_5788	N-Methyltyramine	metab_5102	HMDB0003633	B(ii)	134.096	5.9535	pos	M+H-H2O	1	C9H13NO	-0.277549	370-98-9	0.0366085	4.317	4.235	4.169	4.219	4.266	4.363	5.867	5.885	5.855	5.857	5.837	5.888	4.071	4.058	4.056	4.059	4.053	4.069	5.429	5.457	5.458
pos_5806	(3beta,24(241)Z)-24-Ethylidenelanost-9(11)-en-3-ol	metab_5123	HMDB0040414	B(ii)	496.451	5.9378	pos	M+ACN+H	1	C32H54O	-0.423214	155062-80-9	0.0131046	5.99	5.992	6.022	6.005	6.013	6.052	5.518	5.528	5.523	5.52	5.519	5.52	5.663	5.65	5.649	5.652	5.646	5.662	5.633	5.631	5.642
pos_5809	25-hydoxyergocalciferol	metab_5126	HMDB0242742	B(ii)	377.32	5.9378	pos	M+H-2H2O	1	C28H44O2	-1.21549	-	0.015389	6.413	6.466	6.449	6.438	6.444	6.456	6.138	6.201	6.157	6.138	6.158	6.151	6.87	6.914	6.923	6.924	6.903	6.897	6.407	6.418	6.42
pos_5838	4-Propylphenol	metab_5155	HMDB0032625	B(ii)	119.086	5.9222	pos	M+H-H2O	1	C9H12O	0.887896	645-56-7	0.01067	5.76	5.768	5.895	5.846	5.945	5.764	6.052	6.098	6.033	6.053	5.997	5.972	6.621	6.656	6.64	6.567	6.632	6.658	5.888	5.896	5.889
pos_5839	Xi-5-Isopropyl-2(5H)-furanone	metab_5156	HMDB0041474	B(ii)	91.0547	5.9222	pos	M+H-2H2O	1	C7H10O2	3.67524	100019-33-8	0.0268548	5.202	5.236	5.269	5.259	5.285	5.238	5.299	5.35	5.298	5.311	5.277	5.251	5.749	5.8	5.732	5.692	5.749	5.746	5.289	5.308	5.31
pos_5847	Vitamin D5	metab_5165	HMDB0040586;LMST03040002	B(ii)	454.404	5.9146	pos	M+ACN+H	1	C29H48O	-0.531037	71761-06-3	0.0172844	6.405	6.401	6.387	6.374	6.415	6.42	5.617	5.67	5.512	5.636	5.509	5.556	5.652	5.639	5.638	5.64	5.634	5.651	6.078	6.078	6.091
pos_5850	2,5-Dimethylbenzaldehyde	metab_5169	HMDB0032014	B(i)	135.08	5.9146	pos	M+H	1	C9H10O	-0.388885	34341-29-2	0.0191664	5.348	5.336	5.465	5.423	5.523	5.325	5.642	5.669	5.665	5.67	5.616	5.572	6.219	6.24	6.216	6.145	6.207	6.192	5.466	5.48	5.481
pos_5855	N-Nervonoyl Asparagine	metab_5174	HMDB0242086	B(ii)	498.429	5.9069	pos	M+NH4	1	C28H52N2O4	5.50063	-	0.004034	6.232	6.302	6.275	6.256	6.272	6.313	5.622	5.474	5.526	5.542	5.434	5.495	5.578	5.565	5.564	5.567	5.561	5.577	5.994	5.996	5.998
pos_5859	(22E, 24x)-Ergosta-4,6,8,22-tetraen-3-one	metab_5178	HMDB0030898	B(ii)	375.304	5.9069	pos	M+H-H2O	1	C28H40O	-0.869701	194721-75-0	0.011848	5.744	5.689	5.742	5.779	5.726	5.749	5.457	5.564	5.569	5.508	5.49	5.602	6.103	6.145	6.06	6.132	6.108	6.166	5.668	5.666	5.658
pos_5867	24-Hydroxytetracosanoic acid	metab_5187	HMDB0302964	B(ii)	402.394	5.8991	pos	M+NH4	1	C24H48O3	-0.965468	-	0.0512983	4.452	4.63	4.448	4.459	4.607	4.48	3.546	3.557	3.552	3.549	3.579	3.548	4.878	4.012	4.245	4.229	4.287	3.69	5.453	5.491	5.493
pos_5868	Decyl alcohol	metab_5188	HMDB0011624	B(ii)	358.368	5.8991	pos	2M+ACN+H	1	C10H22O	-0.616177	112-30-1	0.00724619	4.451	4.496	4.687	4.059	4.117	4.062	5.206	5.193	5.183	5.207	5.217	5.216	5.818	5.74	5.834	5.724	5.71	5.71	5.328	5.323	5.329
pos_5869	12-hydroxyicosanoic acid	metab_5189	HMDB0061664	B(ii)	346.331	5.8991	pos	M+NH4	1	C20H40O3	-1.21202	-	0.00052917	5.053	5.172	4.97	5.097	5.071	4.92	4.69	4.613	4.408	4.896	4.787	4.878	4.853	4.966	4.8	4.795	4.522	4.762	5.287	5.286	5.287
pos_5873	Fasciculic acid C	metab_5194	LMST01010390;HMDB0036440	B(ii)	674.419	5.8913	pos	M+H-2H2O	1	C38H63NO11	-9.49479	126882-56-2	0.0275931	6.005	6.024	6.022	6.012	6.038	6.01	5.993	6.042	6.034	5.972	5.94	5.996	7.385	7.4	7.37	7.382	7.378	7.393	6.268	6.288	6.289
pos_5876	(6-Isocyanatohexyl)carbamic acid 3beta-cholesteryl ester	metab_5196	HMDB0257798	B(ii)	519.431	5.8913	pos	M+H-2H2O	1	C35H58N2O3	-0.300597	-	0.0114446	7.07	7.068	7.053	7.083	7.062	7.083	5.865	5.822	5.881	5.861	5.794	5.83	5.938	5.925	5.924	5.927	5.92	5.937	6.761	6.769	6.77
pos_5877	Retinol linoleate	metab_5197	HMDB0257173;LMFA07011032	B(ii)	513.441	5.8913	pos	M+H-2H2O	1	C38H60O2	-8.35699	-	0.0171856	6.442	6.482	6.438	6.478	6.483	6.482	5.022	5.032	5.027	5.024	5.023	5.024	5.167	5.154	5.153	5.156	5.15	5.166	6.023	6.035	6.037
pos_5878	Betulin	metab_5198	LMPR0106140005;HMDB0036838;MJDBOTE0001690	B(ii)	484.413	5.8913	pos	M+ACN+H	1	C30H50O2	-4.85199	473-98-3	0.0180268	6.36	6.376	6.333	6.378	6.361	6.392	5.498	5.367	5.486	5.539	5.375	5.554	5.502	5.488	5.487	5.49	5.484	5.5	6.127	6.14	6.141
pos_5881	N-Myristoyl Tryptophan	metab_5201	HMDB0242061	B(ii)	432.322	5.8913	pos	M+NH4	1	C25H38N2O3	-1.09713	-	0.00769413	4.915	4.917	4.822	4.72	4.297	4.849	6.123	6.125	6.123	6.114	6.127	6.129	5.617	5.65	5.597	5.559	5.652	5.675	5.595	5.6	5.593
pos_5882	Tetracosanoic acid	metab_5202	LMFA01010024;HMDB0002003;PW_C001340	B(ii)	386.399	5.8913	pos	M+NH4	1	C24H48O2	-1.17217	557-59-5	0.0341458	4.998	5.026	4.846	4.948	4.866	4.877	5.113	5.232	5.223	5.207	5.166	5.024	5.795	5.744	5.744	5.802	5.712	5.826	5.513	5.538	5.512
pos_5883	Isocolumbin	metab_5203	HMDB0036837	B(ii)	381.133	5.8913	pos	M+Na	1	C20H22O6	5.79993	471-54-5	0.0124994	5.9	5.903	5.906	5.907	5.904	5.91	5.662	5.673	5.668	5.665	5.664	5.665	6.079	6.1	6.095	6.103	6.085	6.096	5.778	5.787	5.777
pos_5884	Avocadene	metab_5204	HMDB0031042;LMFA05000639	B(ii)	328.284	5.8913	pos	M+ACN+H	1	C17H34O3	-1.06254	83797-45-9	0.0122415	5.54	5.58	5.556	5.52	5.524	5.578	5.929	5.924	5.909	5.932	5.895	5.887	5.965	5.903	5.86	5.853	5.869	5.856	6.336	6.327	6.335
pos_5894	12-(3,4-Dimethyl-5-propylfuran-2-yl)dodecanoylcarnitine	metab_5212	HMDB0241836	B(ii)	444.347	5.8835	pos	M+H-2H2O	1	C28H49NO5	-1.00484	-	0.0182386	5.797	5.817	5.818	5.837	5.83	5.818	5.998	6.043	6.023	5.992	6.007	6.054	5.525	5.301	5.241	5.249	5.297	5.434	5.748	5.746	5.76
pos_5901	Canthaxanthin	metab_5221	HMDB0003154;LMPR01070264	B(ii)	547.395	5.8759	pos	M+H-H2O	1	C40H52O2	2.09265	514-78-3	0.0221154	5.258	5.326	5.275	5.219	5.373	5.183	6.298	6.332	6.255	6.289	6.271	6.246	5.08	5.067	5.066	5.069	5.063	5.079	5.697	5.695	5.679
pos_5902	Alisol A 24-acetate	metab_5222	HMDB0260413	B(ii)	533.379	5.8759	pos	M+H	1	C32H52O6	-7.94071	-	0.0509941	3.019	4.623	3.373	2.487	3.339	3.289	6.034	6.115	6.058	6.065	6.091	6.068	2.389	2.376	2.375	2.377	2.371	2.388	5.068	5.108	5.106
pos_5906	16,16-Dimethyl Prostaglandin E1	metab_5226	HMDB0244726	B(ii)	400.305	5.8759	pos	M+NH4	1	C22H38O5	-0.904515	-	0.101875	3.846	3.849	3.852	3.853	3.85	3.856	4.552	3.993	4.611	4.519	4.312	4.503	4.649	4.591	4.519	4.419	3.736	4.599	4.454	4.451	4.527
pos_5916	Nb-Palmitoyltryptamine	metab_5233	HMDB0040815	B(ii)	399.333	5.8685	pos	M+H	1	C26H42N2O	-9.97425	21469-15-8	0.0234806	4.311	4.313	4.317	4.317	4.315	4.321	6.421	6.458	6.421	6.393	6.409	6.444	4.219	4.206	4.204	4.207	4.201	4.24	5.638	5.655	5.656
pos_592	Armillane	metab_5237	HMDB0035779	B(ii)	421.219	2.0991	pos	M+H, M+ACN+H	1	C23H32O7	-7.53355	126006-69-7	0.00798554	6.051	6.032	6.067	6.059	6.039	6.018	7.047	7.059	7.037	7.044	7.054	7.03	2.376	2.363	2.362	2.365	2.359	2.375	6.402	6.407	6.401
pos_5920	20-Hydroxy-6Z,15Z-eicosadienoic acid	metab_5238	HMDB0245564;LMFA03000010	B(ii)	307.263	5.8685	pos	M+H-H2O	1	C20H36O3	-1.18385	-	0.0221768	5.846	5.847	5.811	5.853	5.865	5.87	5.683	5.698	5.686	5.707	5.689	5.646	5.46	5.452	5.444	5.421	5.424	5.474	5.701	5.684	5.685
pos_5924	Oleamide	metab_5242	HMDB0002117;HMDB0247607;LMFA08010004	B(ii)	264.268	5.8685	pos	M+H-H2O	1	C18H35NO	-1.05741	301-02-0	0.00824672	5.612	5.645	5.572	5.589	5.601	5.649	5.648	5.685	5.644	5.664	5.67	5.664	3.992	3.979	3.978	3.98	3.974	3.991	5.568	5.561	5.562
pos_5929	Xanthoepocin	metab_5247	-	B(i)	589.097	5.861	pos	M+H-H2O	1	C30H22O14	-0.586702	-	0.0111718	6.093	6.162	6.139	6.199	6.187	6.182	5.854	5.865	5.86	5.857	5.856	5.857	6	5.987	5.986	5.988	5.982	5.999	5.97	5.979	5.977
pos_5930	Panaxytriol	metab_5249	HMDB0031928;LMFA05000027	B(ii)	557.379	5.861	pos	2M+H	1	C17H26O3	-7.81644	87005-03-6	0.0414029	5.858	5.9	5.791	5.839	5.836	5.847	6.474	6.492	6.477	6.491	6.476	6.485	4.945	4.837	4.932	5.234	4.746	4.714	6.027	6.025	6.057
pos_5934	N-Oleoyl Histidine	metab_5253	HMDB0241960;LMFA08020133	B(ii)	437.348	5.861	pos	M+NH4	1	C24H41N3O3	-0.814668	-	0.00583964	6.794	6.796	6.792	6.799	6.804	6.813	7.859	7.856	7.856	7.86	7.852	7.866	6.689	6.693	6.699	6.707	6.699	6.708	7.373	7.377	7.372
pos_5938	Fistulosin	metab_5257	HMDB0033637	B(ii)	408.326	5.861	pos	M+Na	1	C26H43NO	5.13192	-	0.0016646	6.06	6.105	6.129	6.09	6.113	6.118	6.357	6.378	6.284	6.377	6.3	6.351	6.935	6.97	6.935	6.955	6.946	6.912	6.282	6.281	6.281
pos_594	7-Aminomethyl-7-carbaguanine	metab_5259	HMDB0011690	B(ii)	180.088	2.1069	pos	M+H-H2O, M+H	1	C7H9N5O	-1.15362	-	0.00770918	6.605	6.612	6.605	6.624	6.617	6.605	6.719	6.737	6.728	6.723	6.735	6.718	5.77	5.834	5.833	5.825	5.805	5.787	6.553	6.558	6.559
pos_5940	Dihydroceramide	metab_5260	HMDB0006752;HMDB0011761;PW_C002905	B(ii)	312.289	5.861	pos	M+H-H2O	1	C19H39NO3	-1.00997	2304-80-5	0.0113898	7.438	7.442	7.447	7.431	7.432	7.44	7.528	7.517	7.516	7.518	7.519	7.515	6.016	6.039	5.981	6.01	5.979	5.994	7.399	7.397	7.39
pos_5943	2-Phenylethyl beta-D-glucopyranoside	metab_5263	HMDB0029819	B(ii)	267.123	5.861	pos	M+H-H2O	1	C14H20O6	-0.741404	18997-54-1	0.0732863	4.503	4.493	4.472	4.545	4.434	4.547	4.399	4.106	4.1	4.345	4.61	4.339	5.792	5.811	5.798	5.824	5.849	5.854	4.517	4.462	4.463
pos_5945	1-Phenylethanol	metab_5264	HMDB0032619	B(ii)	105.07	5.861	pos	M+H-H2O	1	C8H10O	2.20079	98-85-1	0.0118977	5.185	5.193	5.203	5.229	5.235	5.228	5.343	5.372	5.326	5.36	5.342	5.365	6.096	6.101	6.075	6.092	6.109	6.102	5.364	5.372	5.374
pos_5962	Sulfadimidine	metab_5281	HMDB0015522	B(i)	279.093	5.8533	pos	M+H	1	C12H14N4O2S	7.49377	57-68-1	0.00161593	5.9	5.897	5.909	5.88	5.89	5.911	6.164	6.186	6.192	6.167	6.191	6.193	6.923	6.94	6.929	6.93	6.935	6.93	6.202	6.202	6.2
pos_5970	LysoSM(d18:0)	metab_5290	HMDB0012082	B(ii)	449.349	5.8458	pos	M+H-H2O	1	C23H51N2O5P	-3.58541	-	0.0460732	5.206	5.236	5.135	5.099	5.068	5.236	6.245	6.241	6.251	6.24	6.245	6.263	4.972	4.959	4.957	4.96	4.954	4.97	5.608	5.642	5.644
pos_5971	Guanethidine	metab_5291	HMDB0015301	B(ii)	435.333	5.8458	pos	2M+K	1	C10H22N4	2.02317	55-65-2;645-43-2	0.0220522	6.331	6.335	6.354	6.347	6.341	6.343	6.291	6.298	6.279	6.264	6.289	6.309	5.688	5.633	5.69	5.715	5.747	5.622	6.239	6.236	6.221
pos_5988	1-Arachidonoylglycerol	metab_5307	LMGL01010032;HMDB0011578;HMDB0243830	B(ii)	417.24	5.838	pos	M+K	1	C23H38O4	-1.13359	124511-15-5	0.0687179	4.445	4.606	4.49	4.298	4.365	4.491	2.766	3.139	4.174	4.57	3.212	2.793	5.438	5.904	5.871	5.854	5.903	5.919	4.391	4.341	4.34
pos_5996	Ginsenoyne C	metab_5315	HMDB0038994;LMFA05000662	B(ii)	309.206	5.838	pos	M+CH3OH+H	1	C17H24O3	-0.634798	139163-35-2	0.0109716	5.304	5.248	5.288	5.28	5.242	5.309	5.698	5.724	5.737	5.698	5.676	5.708	5.486	5.505	5.511	5.551	5.526	5.54	5.413	5.405	5.412
pos_600	2,6-Dimethoxyphenol	metab_5321	HMDB0034158	B(i)	196.097	2.1142	pos	M+H, M+ACN+H	1	C8H10O3	-0.63502	1991-10-01	0.00698891	5.307	5.311	5.302	5.313	5.254	5.317	5.066	4.99	5.053	5.018	5.01	5.023	6.915	6.919	6.927	6.921	6.901	6.936	6.077	6.075	6.081
pos_6001	Diethyltoluamide	metab_5323	HMDB0250930	B(i)	192.138	5.838	pos	M+H	1	C12H17NO	-0.833081	134-62-3	0.0308043	3.424	3.427	3.43	3.43	3.428	3.434	5.484	5.466	5.515	5.482	5.496	5.484	3.689	3.999	3.977	4.313	4.14	3.652	4.752	4.729	4.73
pos_6005	Osmanthuside B	metab_5327	HMDB0038749	B(ii)	631.181	5.8303	pos	M+K	1	C29H36O13	3.53803	94492-23-6	0.00493054	6.511	6.492	6.488	6.517	6.494	6.471	7.013	7.024	6.996	7.024	6.973	7.049	6.369	6.356	6.355	6.357	6.351	6.368	6.697	6.7	6.701
pos_6007	Soyasapogenol A	metab_5329	HMDB0034505	B(ii)	497.359	5.8303	pos	M+Na	1	C30H50O4	-2.27174	508-01-0	0.118757	5.338	5.416	5.411	5.406	5.36	5.4	4.23	4.264	3.667	4.052	4.196	4.086	4.994	5.056	4.908	5.102	5.102	4.939	4.894	4.821	4.797
pos_601	Isovalerylglucuronide	metab_5332	HMDB0002091;PW_C001405	B(ii)	342.118	2.1142	pos	M+NH4, M+ACN+Na	1	C11H18O8	7.42098	88070-93-3	0.0904874	5.818	5.759	5.834	5.752	5.74	5.765	3.98	4.138	4.633	3.982	3.981	4.436	4.916	4.616	4.925	4.85	4.868	4.124	5.259	5.254	5.187
pos_6015	12-oxo-PDA	metab_5338	LMFA02010001;HMDB0302724;HMDB0301804	B(ii)	293.211	5.8303	pos	M+H	1	C18H28O3	-1.25214	85551-10-6	0.0104792	5.829	5.828	5.789	5.821	5.825	5.821	5.836	5.847	5.889	5.826	5.843	5.816	5.782	5.738	5.752	5.779	5.766	5.785	5.777	5.769	5.77
pos_6020	Torvoside G	metab_5344	HMDB0030337	B(ii)	650.424	5.8225	pos	M+ACN+H	1	C34H56O9	-4.32981	184777-22-8	0.0140363	6.189	6.118	6.134	6.056	6.232	6.082	5.811	5.822	5.817	5.814	5.813	5.814	5.957	5.944	5.943	5.945	5.939	5.956	6.495	6.493	6.484
pos_6027	Oxymorphone	metab_5350	PW_C009605;HMDB0015323	B(ii)	284.128	5.8225	pos	M+H-H2O	1	C17H19NO4	-0.818251	76-41-5	0.0222979	5.212	5.194	5.108	5.199	5.163	5.136	3.593	3.604	3.599	3.692	3.595	3.595	3.739	3.726	3.724	3.727	3.721	3.737	4.824	4.823	4.84
pos_6032	Vamonolide	metab_5356	HMDB0037379	B(ii)	455.278	5.8147	pos	M+H-H2O	1	C28H40O6	-1.75214	114332-66-0	0.0262975	5.645	5.551	5.518	5.573	5.523	5.582	5.72	5.747	5.814	5.715	5.773	5.752	2.94	4.589	4.726	4.975	4.473	4.715	5.51	5.49	5.509
pos_6045	Stearyl citrate	metab_5370	HMDB0032521	B(ii)	508.32	5.8069	pos	M+ACN+Na	1	C24H44O7	-9.55577	1337-33-3	0.162326	3.494	3.363	3.273	0.546	0.5441	0.5485	0.3862	1.106	1.155	2.683	0.3871	2.754	4.684	0.4691	4.285	4.45	4.619	4.812	1.195	1.27	1.139
pos_6050	9,10-DHOME	metab_5376	HMDB0004704	B(ii)	332.279	5.8069	pos	M+NH4	1	C18H34O4	-0.607431	125356-86-7	0.00984017	4.915	4.926	4.924	4.873	4.886	4.976	4.348	4.32	4.009	4.276	4.338	4.025	3.883	3.87	4.016	4.051	3.865	4.082	5.074	5.082	5.08
pos_6051	N,N-Dimethyldodecylamine-N-oxide	metab_5377	-	B(i)	230.248	5.8069	pos	M+H	1	C14H31NO	-0.772979	-	0.0169158	5.623	5.452	5.686	5.477	5.596	5.389	5.691	5.615	5.682	5.711	5.561	5.544	6.165	6.141	6.305	6.154	6.155	6.081	5.748	5.735	5.736
pos_6053	Z-Gly-Gly-Arg-AMC	metab_5379	HMDB0259965	B(ii)	618.212	5.7991	pos	M+K	1	C28H33N7O7	8.34077	-	0.00492351	4.09	4.092	4.096	4.096	4.093	4.1	6.141	6.147	6.178	6.151	6.155	6.16	3.997	3.984	3.983	3.986	3.98	3.996	5.443	5.446	5.447
pos_6055	Chenodeoxycholylarginine	metab_5381	HMDB0242396	B(ii)	581.431	5.7991	pos	M+CH3OH+H	1	C30H52N4O5	6.9277	-	0.0368287	4.572	4.344	4.745	4.681	4.86	4.774	5.841	5.797	5.795	5.776	5.803	5.809	4.249	4.236	4.235	4.238	4.232	4.248	5.14	5.113	5.112
pos_6062	Anandamide (20:4, n-6)	metab_5389	LMFA08040001	B(i)	365.316	5.7991	pos	M+NH4	1	C22H37NO2	-0.584946	-	0.0074991	5.901	5.889	5.889	5.871	5.9	5.871	5.59	5.587	5.588	5.567	5.515	5.54	5.275	5.364	5.353	5.316	5.233	5.359	5.724	5.718	5.723
pos_6064	N-Acetoxy-phip	metab_5391	HMDB0255044	B(ii)	324.144	5.7991	pos	M+ACN+H	1	C15H14N4O2	-5.63851	142784-27-8	0.0113983	5.542	5.576	5.556	5.512	5.491	5.531	5.18	5.191	5.185	5.182	5.181	5.182	5.325	5.312	5.311	5.314	5.308	5.324	5.302	5.293	5.301
pos_6066	Prenyl cis-caffeate	metab_5393	HMDB0041140	B(ii)	249.112	5.7991	pos	M+H	1	C14H16O4	-0.97473	118971-61-2	0.0137183	5.401	5.398	5.371	5.372	5.397	5.348	3.75	3.761	3.756	3.753	3.752	3.752	3.896	3.883	3.881	4.009	3.878	3.894	5.135	5.133	5.144
pos_6070	2,3-Dihydrowithanolide E	metab_5396	HMDB0034057	B(ii)	489.285	5.7913	pos	M+H	1	C28H40O7	-0.106586	38253-76-8	0.0143698	5.323	5.149	5.172	5.151	5.275	5.175	5.84	5.797	5.827	5.808	5.778	5.773	5.043	4.987	4.793	5.151	5.084	4.929	5.389	5.39	5.379
pos_6075	Solutol HS 15	metab_5401	HMDB0258368	B(ii)	362.326	5.7913	pos	M+NH4	1	C20H40O4	-0.793902	61909-81-7	0.00919649	6.634	6.596	6.737	6.624	6.653	6.502	6.829	6.757	6.798	6.817	6.667	6.657	7.317	7.292	7.353	7.292	7.32	7.251	6.573	6.565	6.571
pos_6076	(13S)-13-hydroxyoctadeca-9,11-dienoic acid	metab_5402	HMDB0242324	B(ii)	279.232	5.7913	pos	M+H-H2O	1	C18H32O3	-0.359169	-	0.00467313	5.449	5.481	5.479	5.455	5.464	5.483	5.948	5.955	5.937	5.924	5.939	5.905	4.719	5.006	4.757	4.719	4.972	4.911	5.56	5.562	5.558
pos_6078	Tolazoline	metab_5404	HMDB0014935	B(ii)	161.107	5.7913	pos	M+H	1	C10H12N2	-0.751337	59-98-3	0.0243601	5.719	5.732	5.75	5.716	5.756	5.726	5.96	5.964	5.992	5.972	5.959	5.951	3.56	3.547	3.546	3.839	3.728	3.599	5.707	5.688	5.706
pos_6085	DG(20:5-OH(12)/20:0/0:0)	metab_5410	HMDB0296360	B(ii)	366.264	5.7836	pos	M+2Na	2	C43H74O6	0.326406	-	0.0155833	5.966	5.978	5.972	5.942	5.92	5.954	5.047	5.088	4.997	5.018	4.942	5.026	5.086	5.073	5.071	5.074	5.068	5.084	5.658	5.645	5.656
pos_6086	Cer(t18:0/6 keto-PGF1alpha)	metab_5411	HMDB0290163	B(ii)	357.749	5.7836	pos	M+2Na	2	C38H71NO8	2.28695	-	0.02776	3.16	3.885	3.287	2.74	3.752	3.412	5.605	5.606	5.614	5.54	5.598	5.585	2.642	2.629	2.627	2.63	2.624	2.64	4.813	4.812	4.792
pos_6089	Alpha-Terpineol acetate	metab_5414	HMDB0032051	B(ii)	214.18	5.7836	pos	M+NH4	1	C12H20O2	-0.823937	10581-37-0	0.0266064	4.245	4.428	4.138	4.497	4.357	4.42	4.979	4.973	4.974	4.922	4.91	4.956	5.599	5.605	5.568	5.531	5.575	5.589	4.93	4.909	4.929
pos_6090	PE(18:4/22:5)	metab_5416	HMDB0009208;PW_C005256	B(ii)	750.482	5.7761	pos	M+H-2H2O	1	C45H72NO8P	-4.01972	-	0.00631643	6.709	6.737	6.767	6.743	6.746	6.738	6.079	6.207	6.27	6.188	6.262	6.216	6.225	6.212	6.211	6.213	6.207	6.224	6.515	6.51	6.511
pos_6092	DG(8:0/18:0/0:0)	metab_5418	PW_C062179;HMDB0092933	B(ii)	523.374	5.7761	pos	M+K	1	C29H56O5	-3.57464	-	0.0221959	6.274	6.314	6.261	6.263	6.258	6.282	4.916	4.905	4.917	4.912	5.103	4.623	4.652	5.083	5.154	5.333	5.003	4.651	5.936	5.934	5.951
pos_6095	Harmalol	metab_5421	HMDB0029838	B(ii)	442.222	5.7761	pos	2M+ACN+H	1	C12H12N2O	-4.13915	525-57-5	0.0539256	5.412	5.319	5.371	5.349	5.376	5.37	4.787	4.713	4.439	4.322	4.704	4.605	3.944	3.931	3.93	3.933	3.927	3.943	5.002	5.018	5.047
pos_6102	2,6-Nonadien-1-ol	metab_5430	HMDB0031262	B(ii)	158.154	5.7761	pos	M+NH4	1	C9H16O	-0.677257	7786-44-9	0.00383411	5.768	5.768	5.754	5.747	5.759	5.745	5.851	5.856	5.863	5.857	5.844	5.839	6.337	6.342	6.336	6.335	6.339	6.321	5.931	5.928	5.93
pos_6105	Angeloylsenkyunolide F	metab_5433	HMDB0039858	B(ii)	618.305	5.7685	pos	2M+ACN+H	1	C17H20O4	-1.70127	112899-64-6	0.0490014	2.917	2.919	4.472	2.923	4.019	3.956	2.679	4.4	2.685	4.429	4.124	2.681	6.537	6.538	6.5	6.525	6.557	6.527	5.397	5.359	5.396
pos_6107	Leukotriene D4	metab_5435	LMFA03020006;HMDB0003080;PW_C001775;HMDB0244369	B(ii)	538.295	5.7685	pos	M+ACN+H	1	C25H40N2O6S	0.776055	73836-78-9	0.028407	4.111	4.242	4.121	4.214	4.146	4.134	3.873	3.884	3.879	3.876	3.875	3.876	6.045	6.035	6.075	6.089	6.103	6.027	4.375	4.396	4.375
pos_6108	Cephaeline	metab_5436	HMDB0249806	B(ii)	499.317	5.7685	pos	M+CH3OH+H	1	C28H38N2O4	-0.0170401	483-17-0	0.0109614	6.308	6.346	6.313	6.323	6.31	6.31	4.502	1.772	4.016	1.764	4.328	3.998	1.905	2.948	1.912	1.894	2.056	2.283	6.001	5.993	6
pos_6109	Ile-Ile-Ile-Pro	metab_5437	HMDB0304800	B(ii)	437.316	5.7685	pos	M+H-H2O	1	C23H42N4O5	8.46371	-	0.00551216	6.58	6.581	6.577	6.582	6.565	6.589	6.125	6.098	6.126	6.136	6.123	6.109	3.744	3.731	3.73	3.732	3.726	3.743	6.321	6.317	6.318
pos_6111	Glycerol 3-hydroxybutyrate	metab_5440	HMDB0252839	B(ii)	374.199	5.7685	pos	2M+NH4	1	C7H14O5	-7.49997	-	0.0920757	3.876	3.609	2.627	3.804	2.625	3.717	2.384	2.395	2.39	2.387	2.386	2.386	5.998	6.022	5.982	6.011	5.996	5.983	3.959	4.018	3.943
pos_6112	Himbacine	metab_5441	HMDB0253171	B(i)	363.301	5.7685	pos	M+NH4	1	C22H35NO2	0.0126814	6879-74-9	0.0190513	4.938	4.901	4.849	4.841	4.753	4.924	5.472	5.452	5.439	5.47	5.478	5.434	3.958	3.945	4.452	3.946	3.946	4.042	5.055	5.04	5.042
pos_6122	Auda	metab_5451	HMDB0248721	B(ii)	375.3	5.7607	pos	M+H-H2O	1	C23H40N2O3	-0.557713	-	0.0151916	6.15	6.147	6.122	6.139	6.142	6.115	6.662	6.676	6.678	6.686	6.67	6.663	4.185	4.258	4.583	4.57	4.322	4.664	6.304	6.291	6.294
pos_6125	Glyceryl 5-hydroxydecanoate	metab_5454	HMDB0032297	B(ii)	304.212	5.7607	pos	M+ACN+H	1	C13H26O5	-0.893285	26446-31-1	0.0185093	5.2	5.168	5.16	5.137	5.186	5.136	4.055	3.795	4.097	3.812	3.89	3.641	3.784	3.771	3.77	3.772	3.766	3.783	4.876	4.861	4.874
pos_6126	Fusaric Acid	metab_5455	HMDB0252556	B(i)	180.102	5.7607	pos	M+H	1	C10H13NO2	-0.642233	536-69-6	0.0077406	4.096	3.797	3.764	4.082	4.026	3.874	6.345	6.37	6.351	6.366	6.327	6.345	4.573	4.694	4.623	4.212	4.497	4.584	5.777	5.775	5.782
pos_6133	PG(i-20:0/18:3(10,12,15)-OH(9))	metab_5461	HMDB0271967	B(ii)	431.263	5.7529	pos	M+2Na	2	C44H81O11P	-4.77478	-	0.0095767	5.964	5.961	5.991	5.926	5.911	5.936	3.817	3.828	3.823	3.82	3.819	3.819	3.963	3.95	3.949	3.951	3.945	3.962	5.645	5.637	5.638
pos_6135	5-Hydroxybuspirone	metab_5463	HMDB0061109	B(ii)	366.227	5.7529	pos	M+H-2H2O	1	C21H31N5O3	-3.90933	-	0.0283834	5.353	5.325	5.326	5.285	5.235	5.275	3.54	3.951	3.811	3.645	4.104	3.879	3.685	3.672	3.671	3.674	3.668	3.684	4.785	4.782	4.805
pos_6144	NVP-ADW742	metab_5473	-	B(i)	454.259	5.7451	pos	M+H	1	C28H31N5O	-3.61258	-	0.00239942	5.96	5.949	5.991	5.956	5.936	5.972	4.355	4.299	4.373	4.437	4.317	4.462	4.621	4.246	4.681	4.316	4.411	4.258	5.704	5.702	5.704
pos_6147	1-Phenyl-2-decanoylamino-3-morpholino-1-propanol	metab_5476	HMDB0247335	B(ii)	373.285	5.7451	pos	M+H-H2O	1	C23H38N2O3	-0.350063	-	0.00701159	5.651	5.655	5.67	5.679	5.643	5.648	5.443	5.339	5.382	5.415	5.376	5.413	5.448	5.435	5.434	5.436	5.43	5.447	5.418	5.422	5.417
pos_6152	N-Undecanoylglycine	metab_5482	HMDB0013286	B(ii)	208.169	5.7451	pos	M+H-2H2O	1	C13H25NO3	-0.218893	-	0.00772124	4.669	4.671	4.675	4.675	4.672	4.679	5.109	5.109	5.108	5.114	5.12	5.145	4.576	4.563	4.562	4.565	4.559	4.575	4.546	4.551	4.545
pos_6153	Mucronine D	metab_5483	HMDB0029335	B(ii)	644.376	5.7374	pos	M+H-H2O	1	C37H51N5O6	-6.2363	38496-00-3	0.00156296	6.889	6.901	6.872	6.88	6.872	6.899	2.994	3.6	2.852	3.716	3.795	4.17	2.991	2.978	2.977	2.98	2.974	2.99	6.654	6.653	6.653
pos_6155	N-Nitrosotomatidine	metab_5485	HMDB0034102	B(ii)	508.352	5.7374	pos	M+ACN+Na	1	C27H44N2O3	2.73724	4847-05-06	0.0047803	5.963	6.011	6.006	5.978	5.963	6.023	4.999	4.924	4.983	4.863	4.821	4.913	4.297	4.284	4.282	4.285	4.279	4.295	5.636	5.633	5.632
pos_6157	1-Heptadecanoylglycerophosphoethanolamine	metab_5487	HMDB0061691	B(ii)	450.3	5.7374	pos	M+H-H2O	1	C22H46NO7P	4.45697	-	0.0180236	5.696	5.682	5.617	5.697	5.656	5.66	4.365	0.1942	0.1924	3.579	0.6233	3.492	4.568	4.83	4.704	4.097	4.697	4.31	5.299	5.298	5.285
pos_616	3'-Deoxyoleacein	metab_5489	HMDB0037494	B(ii)	631.246	2.1677	pos	M+2Na-H, 2M+Na	1	C17H20O5	-9.44482	289030-99-5	0.0510607	5.355	5.361	5.349	5.342	5.327	5.343	6.329	6.345	6.301	6.255	6.338	6.268	5.231	5.218	5.217	5.219	5.213	5.23	5.499	5.498	5.537
pos_6162	4-Methyl-1H-Benzotriazole	metab_5492	-	B(i)	134.071	5.7374	pos	M+H	1	C7H7N3	-0.10318	-	0.0127027	4.65	4.627	4.669	4.674	4.634	4.642	4.757	4.742	4.746	4.754	4.685	4.707	5.205	5.294	5.259	5.217	5.243	5.227	4.856	4.846	4.847
pos_6164	Amphibine H	metab_5494	HMDB0029333	B(ii)	638.354	5.7297	pos	M+CH3OH+H	1	C33H43N5O6	-1.90792	52659-55-9	0.0534678	5.797	5.705	5.768	5.731	5.796	5.718	3.923	3.934	3.929	3.926	3.924	3.959	4.069	4.055	4.054	4.057	4.051	4.067	5.362	5.36	5.32
pos_6169	12a-Hydroxy-3-oxocholadienic acid	metab_5499	HMDB0000385	B(ii)	428.28	5.7297	pos	M+ACN+H	1	C24H34O4	0.523515	13535-96-1	0.00644054	5.811	5.835	5.831	5.813	5.808	5.853	4.352	4.081	4.187	4.207	3.978	4.052	4.122	4.109	4.108	4.111	4.104	4.121	5.466	5.461	5.462
pos_6173	1-Undecanol	metab_5503	HMDB0013113	B(ii)	214.216	5.7297	pos	M+ACN+H	1	C11H24O	-0.608246	112-42-5	0.0237996	4.747	4.75	4.753	4.754	4.751	4.757	5.243	5.3	5.245	5.243	5.226	5.244	4.655	4.642	4.641	4.643	4.637	4.654	4.643	4.622	4.634
pos_6176	Arg Trp Asp	metab_5505	-	B(i)	476.228	5.7221	pos	M+H	1	C21H29N7O6	5.9757	-	0.0384831	5.54	5.538	5.538	5.555	5.537	5.523	5.098	5.109	5.104	5.101	5.1	5.1	5.244	5.231	5.229	5.232	5.226	5.242	5.241	5.211	5.24
pos_6178	MG(0:0/20:4/0:0)	metab_5507	LMGL01010023;HMDB0004666	B(ii)	396.311	5.7221	pos	M+NH4	1	C23H38O4	-0.655708	53847-30-6	0.0242964	5.278	5.289	5.278	5.294	5.225	5.344	5.628	5.647	5.599	5.628	5.625	5.597	4.857	4.918	4.945	4.989	5.127	4.875	5.341	5.323	5.324
pos_6180	Ethyl isothiocyanate	metab_5510	HMDB0303226	B(ii)	88.0221	5.7221	pos	M+H	1	C3H5NS	6.08561	-	0.0102502	4.707	4.694	4.708	4.685	4.715	4.68	4.834	4.834	4.82	4.851	4.791	4.834	5.407	5.452	5.405	5.399	5.38	5.393	4.902	4.907	4.898
pos_6181	Taxine B	metab_5511	HMDB0258750	B(ii)	566.316	5.7142	pos	M+H-H2O	1	C33H45NO8	8.80505	1361-51-9	0.281533	4.011	3.916	4.125	3.909	3.702	3.838	2.781	2.792	2.787	2.784	2.783	2.783	5.4	5.429	5.409	5.408	5.483	5.422	3.522	3.71	3.499
pos_6183	Gamma-Aminobutyryllysine	metab_5513	HMDB0001959	B(ii)	526.331	5.7142	pos	2M+ACN+Na	1	C10H21N3O3	-2.66137	22468-02-6	0.0193893	4.037	3.958	4.676	3.892	3.719	4.168	3.855	3.477	2.713	3.871	2.709	2.95	6.583	6.613	6.738	6.672	6.629	6.611	5.216	5.214	5.2
pos_6184	6-Ethylchenodeoxycholic acid	metab_5514	HMDB0247056	B(ii)	465.296	5.7142	pos	M+2Na-H	1	C26H44O4	1.55764	459789-99-2	0.0247241	6.036	6.027	6.019	6.007	6.024	6.04	4.274	4.188	3.799	3.959	4.317	3.533	3.677	3.664	3.663	3.665	3.659	3.676	5.676	5.657	5.658
pos_6185	Asebotoxin	metab_5515	HMDB0248654	B(ii)	430.281	5.7142	pos	M+NH4	1	C22H36O7	3.01504	-	0.00740441	6.44	6.457	6.435	6.433	6.444	6.44	5.362	5.24	5.265	5.359	5.308	5.235	5.375	5.362	5.361	5.363	5.357	5.374	6.15	6.144	6.145
pos_6189	1-Hexanol	metab_5519	HMDB0012971	B(ii)	246.243	5.7142	pos	2M+ACN+H	1	C6H14O	-0.68539	111-27-3	0.013231	5.503	5.277	5.501	5.449	5.444	5.23	5.342	5.274	5.292	5.448	5.249	5.27	5.844	5.838	6.005	5.796	5.83	5.823	5.586	5.575	5.577
pos_6194	Dodeca-6,8,10-trienoylcarnitine	metab_5525	HMDB0241278	B(ii)	355.259	5.7064	pos	M+NH4	1	C19H31NO4	-1.27847	-	0.00719127	2.729	2.698	2.228	3.501	2.226	3.522	5.898	5.876	5.854	5.864	5.864	5.897	5.274	5.247	5.335	5.309	5.301	5.327	5.292	5.29	5.286
pos_6195	Phytol	metab_5526	HMDB0002019;LMPR0104010002;MJDBOTE0001731	B(ii)	335.269	5.7064	pos	M+K	1	C20H40O	-6.68626	7541-49-3;150-86-7;150-86-7	0.0176375	3.813	3.508	3.511	3.512	3.509	3.515	5.835	5.854	5.83	5.845	5.823	5.832	3.413	3.4	3.399	3.401	3.395	3.412	5.272	5.256	5.264
pos_6196	Norgalanthamine	metab_5527	HMDB0255738	B(ii)	256.133	5.7064	pos	M+H-H2O	1	C16H19NO3	-0.57843	-	0.0209048	5.594	5.594	5.582	5.583	5.585	5.585	5.09	5.1	5.095	5.092	5.091	5.092	5.235	5.222	5.221	5.224	5.218	5.234	5.219	5.203	5.205
pos_6198	(5Z,8Z,13E,15S)-11,12,15-Trihydroxyicosa-5,8,13-trienoylcarnitine	metab_5529	HMDB0241583	B(ii)	530.369	5.6988	pos	M+CH3OH+H	1	C27H47NO7	0.249706	-	0.00571524	6.363	6.366	6.359	6.337	6.352	6.355	5.16	5.001	5.109	5.113	4.972	5.01	2.763	2.75	2.749	3.67	4.501	2.762	6.054	6.049	6.053
pos_6200	21-Desacetyl Deflazacort	metab_5533	HMDB0245604	B(ii)	441.238	5.6988	pos	M+ACN+H	1	C23H29NO5	-0.175684	-	0.0185544	3.939	3.9	4.164	3.907	3.945	4.002	6.014	6.008	5.955	6.004	5.994	5.986	0.5655	2.265	2.285	0.6694	0.5525	2.514	5.365	5.351	5.364
pos_6201	PGF2a ethanolamide	metab_5534	HMDB0013628	B(ii)	380.279	5.6988	pos	M+H-H2O	1	C22H39NO5	-0.230059	-	0.00924937	4.311	4.591	4.574	4.63	4.587	4.542	6.163	6.169	6.156	6.15	6.148	6.144	3.97	3.954	3.953	3.956	3.991	3.966	5.637	5.629	5.631
pos_6203	9(S)-HOTrE	metab_5536	HMDB0247705	B(ii)	312.253	5.6988	pos	M+NH4	1	C18H30O3	-0.692267	-	0.0237416	5.355	5.355	5.319	5.351	5.371	5.376	5.636	5.615	5.597	5.611	5.586	5.576	3.88	4.222	4.296	4.313	4.441	4.541	5.386	5.375	5.395
pos_6206	4alpha-carboxy-5alpha-cholesta-8,24-dien-3beta-ol	metab_5539	LMST01010152;HMDB0304192;HMDB0062385	B(ii)	393.311	5.6909	pos	M+H-2H2O	1	C28H44O3	-9.4959	-	0.00720416	4.988	4.932	5.028	5.097	4.996	5.043	6.248	6.236	6.193	6.221	6.211	6.201	4.038	4.025	4.024	4.026	4.02	4.037	5.698	5.691	5.694
pos_6211	Galactocerebroside	metab_5545	HMDB0010709;HMDB0249909;HMDB0012320;HMDB0010712;HMDB0010713;HMDB0010710;HMDB0012321;HMDB0010711;HMDB0010708;HMDB0010714	B(ii)	550.301	5.6832	pos	M+2Na-H	1	C25H47NO9	9.5514	148347-41-5;111956-48-0	0.00904707	6.698	6.704	6.697	6.69	6.712	6.686	3.839	3.751	3.67	4.208	3.548	4.008	3.62	3.607	3.606	3.608	3.602	3.619	6.378	6.375	6.37
pos_6213	18-methylnonadecanoylcarnitine	metab_5547	HMDB0240909	B(ii)	494.359	5.6832	pos	M+K	1	C27H53NO4	-3.64576	-	0.0146199	5.149	5.143	5.107	5.122	5.048	5.07	5.952	5.921	5.905	5.96	5.915	5.94	4.116	4.103	4.102	4.105	4.098	4.115	5.444	5.445	5.434
pos_6215	18-Hydroxycorticosterone	metab_5549	PW_C000223;LMST02030091;HMDB0000319	B(ii)	380.243	5.6832	pos	M+NH4	1	C21H30O5	-0.882049	561-65-9	0.0450524	5.39	5.396	5.324	5.337	5.37	5.359	3.933	3.842	4.065	3.941	3.833	4.221	3.977	3.964	3.963	3.966	3.959	3.976	4.958	4.956	4.923
pos_6217	Nandrolone	metab_5551	LMST02010044;HMDB0002725	B(ii)	292.227	5.6832	pos	M+NH4	1	C18H26O2	-0.858615	434-22-0	0.0334001	3.908	3.813	3.282	3.593	3.604	3.286	5.139	5.087	5.057	5.101	5.139	5.093	3.184	3.171	3.728	3.172	3.741	3.796	4.619	4.594	4.595
pos_6222	Gibberellin A59	metab_5557	HMDB0035051	B(ii)	378.155	5.6753	pos	M+NH4	1	C19H20O7	-0.31732	78333-20-7	0.0163345	5.588	5.553	5.544	5.584	5.558	5.552	5.085	5.096	5.091	5.088	5.087	5.087	5.231	5.218	5.217	5.219	5.213	5.23	5.201	5.212	5.2
pos_6223	Norajmaline	metab_5558	HMDB0304439	B(ii)	376.197	5.6753	pos	M+ACN+Na	1	C19H24N2O2	-9.84211	-	0.0136043	1.491	2.259	2.634	1.498	2.538	2.208	1.264	2.304	2.492	1.266	2.634	2.138	4.905	5.12	5.189	5.11	4.959	5.028	4.823	4.812	4.814
pos_6233	13(S)-Hydroperoxylinolenic acid	metab_5568	HMDB0301803	B(ii)	328.248	5.6676	pos	M+NH4	1	C18H30O4	-0.346073	67597-26-6	0.0298095	4.419	4.32	4.469	4.391	4.54	4.5	6.588	6.585	6.567	6.58	6.58	6.588	3.857	3.844	3.887	3.845	3.839	3.855	6.048	6.047	6.025
pos_6237	LysoPC(P-18:0/0:0)	metab_5572	HMDB0013122	B(ii)	546.328	5.6598	pos	M+K	1	C26H54NO6P	-7.24017	-	0.0269057	5.679	5.705	5.663	5.688	5.75	5.676	2.747	3.362	2.753	2.75	2.749	2.749	2.893	3.732	2.878	3.651	4.246	3.515	5.265	5.284	5.263
pos_6244	(7Z)-Tetradec-7-enedioylcarnitine	metab_5580	HMDB0241366	B(ii)	432.296	5.6523	pos	M+CH3OH+H	1	C21H37NO6	-0.063957	-	0.0250213	2.705	3.236	3.19	3.486	2.854	3.897	5.877	5.891	5.892	5.89	5.869	5.889	4.023	2.6	3.878	4.065	4.028	4.527	5.359	5.377	5.358
pos_6245	5-Androstenediol	metab_5581	HMDB0003818;HMDB0244754	B(ii)	332.258	5.6523	pos	M+ACN+H	1	C19H30O2	-0.63245	521-17-5	0.0949907	4.636	4.639	4.643	4.643	4.64	4.646	5.366	5.339	5.381	5.349	5.374	5.354	4.544	4.531	4.53	4.532	4.526	4.543	4.589	4.583	4.513
pos_6246	Hymenoxon	metab_5582	HMDB0253305	B(ii)	300.18	5.6523	pos	M+NH4	1	C15H22O5	-1.31539	57377-32-9	0.00878378	4.328	4.273	4.277	4.029	4.22	4.344	5.466	5.488	5.491	5.499	5.5	5.453	3.782	3.875	3.768	3.77	3.892	3.781	5.043	5.036	5.038
pos_6249	(3a,5b,7a,12a)-24-[(carboxymethyl)amino]-1,12-dihydroxy-24-oxocholan-3-yl-b-D-Glucopyranosiduronic acid	metab_5585	HMDB0002472	B(ii)	624.338	5.6445	pos	M+H-H2O	1	C32H51NO12	-0.0660786	99794-78-2	0.00863614	6.727	6.733	6.744	6.724	6.729	6.714	3.798	3.809	3.804	3.801	3.8	3.801	3.944	3.931	3.93	3.932	3.926	3.943	6.377	6.37	6.372
pos_6250	Endomorphin-2	metab_5587	HMDB0005774	B(ii)	572.283	5.6445	pos	M+H	1	C32H37N5O5	-6.43827	141801-26-5	0.00350073	5.6	5.697	5.596	5.688	5.641	5.638	3.352	3.622	3.184	3.181	3.67	3.193	3.324	3.31	3.309	3.312	3.306	3.322	5.459	5.459	5.461
pos_6253	Bufogenin	metab_5590	LMST01130031;HMDB0249430	B(ii)	426.264	5.6445	pos	M+ACN+H	1	C24H32O4	-0.590677	-	0.0116246	5.673	5.644	5.624	5.61	5.648	5.608	2.526	1.647	3.749	3.505	3.198	3.545	0.7085	0.2776	0.2771	0.2783	0.2754	0.2833	5.209	5.206	5.216
pos_6255	Prostaglandin D1	metab_5591	HMDB0005102;LMFA03010049	B(ii)	372.274	5.6445	pos	M+NH4	1	C20H34O5	-0.544854	17968-82-0	0.0329676	4.395	4.257	3.856	4.188	4.427	4.293	5.72	5.686	5.68	5.707	5.668	5.709	4.628	4.438	4.444	4.411	4.53	4.449	5.13	5.154	5.129
pos_626	2-Aminoheptanedioic acid	metab_5596	HMDB0034252	B(ii)	158.081	2.2141	pos	M+H-H2O, 2M+K	1	C7H13NO4	-0.600562	3721-85-5	0.00508951	5.546	5.549	5.563	5.552	5.548	5.532	6.053	6.048	6.033	6.034	6.066	6.053	6.144	6.142	6.157	6.157	6.138	6.162	5.782	5.78	5.784
pos_6260	2,4-Quinolinediol	metab_5597	HMDB0245468	B(ii)	144.044	5.6445	pos	M+H-H2O	1	C9H7NO2	-0.464916	-	0.0090555	4.918	4.92	4.963	4.992	4.955	4.984	4.509	4.52	4.515	4.512	4.511	4.511	4.655	4.642	4.641	4.643	4.637	4.654	4.625	4.631	4.624
pos_6262	Milbemycin beta3	metab_5599	HMDB0254729;HMDB0242623;HMDB0254730;HMDB0254721	B(ii)	558.321	5.6368	pos	M+ACN+Na	1	C31H42O5	3.45052	-	0.173483	2.862	2.864	2.868	2.868	2.866	3.646	5.05	4.816	4.831	4.793	4.575	4.707	6.65	6.559	6.742	6.633	6.609	6.654	4.234	4.227	4.356
pos_6263	27-Deoxy-5b-cyprinol	metab_5600	PW_C000953;HMDB0001231	B(ii)	459.343	5.6368	pos	M+Na	1	C27H48O4	-4.0085	862-53-3	0.0302783	4.013	3.971	4.105	4.117	3.878	3.823	5.503	5.432	5.469	5.423	5.452	5.426	4.32	4.222	3.707	4.395	3.703	3.72	4.892	4.889	4.868
pos_6266	Cardanolmonoene	metab_5603	HMDB0030482	B(ii)	341.222	5.6368	pos	M+K	1	C21H34O	-6.11451	501-26-8	0.0128482	5.669	5.671	5.669	5.683	5.675	5.675	5.817	5.796	5.783	5.795	5.771	5.741	6.218	6.233	6.208	6.252	6.24	6.249	5.842	5.832	5.834
pos_6268	Ethyl glucuronide	metab_5605	HMDB0010325	B(ii)	187.06	5.6368	pos	M+H-2H2O	1	C8H14O7	-0.497752	17685-04-0	0.0299879	5.648	5.66	5.662	5.665	5.668	5.628	5.18	5.19	5.185	5.182	5.181	5.182	5.325	5.312	5.311	5.314	5.308	5.324	5.316	5.293	5.315
pos_6279	Betaxolol	metab_5616	HMDB0014341;PW_C008742;MJDBOTE0000884	B(ii)	308.222	5.6215	pos	M+H	1	C18H29NO3	-0.487085	63659-18-7	0.0195386	6.069	6.087	6.065	6.061	6.077	6.05	6.988	6.921	6.93	6.912	6.884	6.884	5.625	5.669	5.669	5.643	5.647	5.618	6.542	6.527	6.528
pos_628	Glutaminylproline	metab_5617	HMDB0028805	B(ii)	307.14	2.2141	pos	M+ACN+Na, 2M+Na	1	C10H17N3O4	9.62922	139370-58-4	0.0108615	4.391	4.358	4.32	4.305	4.718	4.342	7.563	7.575	7.579	7.57	7.575	7.559	3.37	3.314	3.313	3.369	3.902	3.578	7.007	6.999	7
pos_6284	24-Epibrassinolide	metab_5622	HMDB0034081;HMDB0041130	B(ii)	544.363	5.6137	pos	M+ACN+Na	1	C28H48O6	5.38011	78821-43-9;72962-43-7	0.0124355	4.134	4.075	1.356	4.352	4.041	4.003	5.747	5.699	5.717	5.696	5.686	5.623	1.263	1.25	1.249	1.252	1.246	1.262	5.098	5.096	5.088
pos_6285	N-Docosahexaenoyl Glutamine	metab_5623	LMFA08020129;HMDB0242012	B(ii)	498.336	5.6137	pos	M+ACN+H	1	C27H40N2O4	7.43158	-	0.0474032	2.937	0.8815	0.8845	2.449	0.8824	0.8879	0.6812	3.534	0.6858	0.6834	3.631	0.683	6.064	5.92	6.277	6.376	6.182	6.108	4.594	4.592	4.557
pos_6289	(S,E)-2-(5-Hydroxy-8,9-dihydro-5H-benzo[7]annulen-6(7H)-ylidene)acetic acid	metab_5627	HMDB0250015	B(ii)	236.128	5.6137	pos	M+NH4	1	C13H14O3	-0.590342	-	0.0143941	5.293	5.305	5.296	5.294	5.29	5.257	4.946	4.837	4.873	4.749	4.785	4.732	4.757	4.838	4.854	4.873	4.818	4.829	5.097	5.085	5.093
pos_629	Hypochoeroside A	metab_5628	HMDB0303759	B(ii)	473.176	2.2141	pos	M+ACN+H, M+2Na-H	1	C21H32O9	1.39848	-	0.0138927	6.38	6.367	6.353	6.356	6.354	6.357	5.337	5.324	5.367	5.245	5.393	5.371	5.388	5.375	5.373	5.376	5.37	5.386	6.039	6.028	6.038
pos_6297	Modrefen	metab_5636	HMDB0254826	B(ii)	374.171	5.5983	pos	M+2Na-H	1	C20H27NO3	2.26246	-	0.0898511	5.175	5.156	5.161	5.085	5.111	5.108	0.1208	0.1234	0.1222	0.1215	0.1212	0.1213	0.1609	0.1569	0.1566	0.1573	0.1555	0.1606	4.661	4.659	4.59
pos_6309	11'-Carboxy-gamma-chromanol	metab_5646	HMDB0012517	B(ii)	468.307	5.5906	pos	M+ACN+Na	1	C25H40O4	-3.84677	-	0.00444717	4.913	5.054	4.972	5.029	4.999	4.925	4.86	4.624	4.62	4.835	4.698	4.516	6.189	6.203	6.18	6.171	6.203	6.171	5.967	5.964	5.967
pos_6311	N-Desmethylcitalopram	metab_5649	PW_C008696;HMDB0014021	B(ii)	311.154	5.5906	pos	M+H	1	C19H19FN2O	-4.60347	62498-67-3	0.082024	5.13	5.192	5.139	5.133	5.154	5.142	4.228	4.238	4.233	4.23	4.229	4.23	4.373	4.36	4.359	4.361	4.355	4.372	4.406	4.341	4.402
pos_6318	2-Hydroxymethylanthraquinone	metab_5656	HMDB0302602	B(ii)	256.097	5.5828	pos	M+NH4	1	C15H10O3	-0.989093	17241-59-7	0.0521394	5.149	5.19	5.138	5.143	5.152	5.104	4.716	4.455	4.59	4.355	4.399	4.21	4.353	4.34	4.339	4.341	4.335	4.352	4.855	4.816	4.856
pos_6319	Acetoacetic acid	metab_5657	LMFA01060003;HMDB0000060;HMDB0304256;PW_C000042	B(ii)	205.071	5.5828	pos	2M+H	1	C4H6O3	-0.324874	541-50-4	0.020832	5.313	5.295	5.317	5.314	5.324	5.28	3.35	3.361	3.356	3.353	3.352	3.352	3.496	3.483	3.482	3.484	3.478	3.495	4.922	4.906	4.921
pos_6323	10-Formyldihydrofolate	metab_5662	HMDB0006485	B(ii)	960.329	5.5673	pos	2M+NH4	1	C20H21N7O7	-5.458	28459-40-7	0.0342885	4.383	4.386	4.389	4.389	4.387	4.393	7.345	7.291	7.311	7.297	7.26	7.279	4.412	4.364	4.48	4.279	4.623	4.377	6.841	6.839	6.865
pos_6326	Cucurbitacin C	metab_5665	HMDB0034706;LMST01010105	B(ii)	605.307	5.5673	pos	M+2Na-H	1	C32H48O8	2.01996	5988-76-1	0.0424695	3.337	3.339	3.343	3.343	3.863	3.347	5.421	5.329	5.32	5.3	5.397	5.311	3.245	3.232	3.23	3.233	3.227	3.243	5.344	5.309	5.317
pos_6328	13'-Hydroxy-alpha-tocotrienol	metab_5667	HMDB0012560	B(ii)	441.332	5.5673	pos	M+H	1	C29H44O3	-9.53405	-	0.0137687	6.057	6.079	6.077	6.052	6.072	6.063	3.821	3.637	4.16	4.05	3.628	4.504	3.772	3.759	3.758	3.76	3.754	3.771	5.746	5.735	5.745
pos_6329	9-Hydroxylinoleic acid	metab_5668	HMDB0004670;HMDB0247599;HMDB0062652	B(ii)	360.253	5.5673	pos	M+ACN+Na	1	C18H32O3	7.21799	98524-19-7;73543-67-6	0.0970044	4.43	4.477	4.224	4.352	4.355	4.205	4.986	4.891	4.932	4.824	4.711	4.908	4.103	4.09	4.088	4.091	4.085	4.101	4.556	4.482	4.558
pos_633	Prednisolone	metab_5669	HMDB0014998;LMST02030179;PW_C009315;MJDBOTE0001416	B(ii)	361.198	2.2295	pos	M+H, M+ACN+Na	1	C21H28O5	-8.73875	50-24-8	0.0233187	5.868	5.854	5.874	5.861	5.852	5.84	5.043	5.045	5.015	5.138	4.987	4.993	5.071	5.081	5.08	5.05	5.014	5.044	5.704	5.686	5.703
pos_6331	N-Acetyltyrosine	metab_5671	HMDB0000866;HMDB0244966	B(ii)	206.081	5.5673	pos	M+H-H2O	1	C11H13NO4	-0.263186	537-55-3	0.0107517	5.696	5.715	5.701	5.705	5.69	5.7	3.47	3.261	3.15	3.232	3.146	3.147	3.29	3.277	3.276	3.278	3.272	3.518	5.307	5.299	5.3
pos_634	Pantothenic Acid	metab_5680	PW_C000136;HMDB0250782;HMDB0000210;MJDBOTE0000845	B(i)	220.118	2.2373	pos	M+H-H2O, M+H	1	C9H17NO5	-0.705816	79-83-4	0.0113285	6.575	6.569	6.547	6.553	6.541	6.559	6.05	6.024	6.037	6.03	6.051	6.047	5.625	5.647	5.607	5.653	5.595	5.61	6.55	6.54	6.547
pos_6340	Phoenicoxanthin	metab_5681	HMDB0248021	B(ii)	603.385	5.5519	pos	M+Na	1	C40H52O3	7.51537	-	0.0212052	5.684	5.675	5.662	5.711	5.667	5.694	5.085	5.096	5.091	5.088	5.087	5.088	5.231	5.218	5.217	5.219	5.213	5.23	5.215	5.198	5.214
pos_6345	Myristic acid	metab_5686	PW_C000643;HMDB0000806;LMFA01010014	B(ii)	292.227	5.5443	pos	M+ACN+Na	1	C14H28O2	9.46855	544-63-8	0.0103746	5.361	5.372	5.363	5.357	5.338	5.318	6.084	6.046	6.037	6.012	5.984	6	4.026	4.013	4.012	4.014	4.008	4.025	5.633	5.624	5.63
pos_6346	4-Hydroxynonenal	metab_5687	LMFA06000051;HMDB0245269;HMDB0004362	B(ii)	198.149	5.5443	pos	M+ACN+H	1	C9H16O2	-0.273385	75899-68-2	0.00746811	4.031	4.251	4.226	4.305	4.267	4.194	5.203	5.226	5.242	5.226	5.194	5.177	4.839	4.85	4.839	4.89	4.848	4.894	4.757	4.755	4.761
pos_6348	Lavoltidine	metab_5689	HMDB0254182	B(ii)	382.222	5.5365	pos	M+Na	1	C19H29N5O2	2.17147	76956-02-0	0.0194037	5.08	5.088	5.047	5.12	5.094	5.048	0.2033	0.2073	0.2054	0.2043	0.2039	0.4244	0.2636	0.2577	0.2572	0.2583	0.2556	0.2631	4.401	4.415	4.4
pos_6354	4-Methylumbelliferyl acetate	metab_5696	HMDB0032989	B(ii)	219.065	5.5288	pos	M+H	1	C12H10O4	-0.456181	2747-05-09	0.0623794	5.369	5.394	5.354	5.372	5.356	5.352	4.75	4.761	4.756	4.753	4.751	4.752	4.896	4.882	4.881	4.884	4.878	4.894	4.911	4.863	4.91
pos_6360	Mycorradicin	metab_5702	HMDB0302033	B(ii)	266.139	5.521	pos	M+NH4	1	C14H16O4	-0.603105	160162-46-9	0.0345932	3.235	3.141	3.144	3.145	3.142	3.148	5.997	5.96	5.982	5.947	5.915	5.946	3.046	3.033	3.032	3.034	3.028	3.045	5.424	5.398	5.423
pos_6362	2,4-Dodecadienoic acid pyrrolidide	metab_5704	HMDB0038841	B(ii)	232.206	5.5135	pos	M+H-H2O	1	C16H27NO	-0.616914	117137-69-6	0.0142299	3.625	3.777	3.453	3.618	3.53	3.706	5.248	5.229	5.233	5.257	5.249	5.216	3.355	3.342	3.341	3.343	3.337	3.354	4.659	4.657	4.668
pos_6364	Portulacaxanthin II	metab_5705	HMDB0012281	B(ii)	416.145	5.5058	pos	M+ACN+H	1	C18H18N2O7	-0.682838	135545-98-1	0.0119028	5.365	5.362	5.352	5.341	5.333	5.312	3.602	3.612	3.607	3.638	3.603	3.604	3.747	3.734	3.733	3.736	3.73	3.746	4.926	4.917	4.918
pos_6365	PIP(TXB2/22:2)	metab_5706	HMDB0280218	B(ii)	1049.54	5.4981	pos	M+H-2H2O	1	C51H90O20P2	-0.605598	-	0.0768215	5.68	5.683	5.686	5.687	5.684	5.69	5.442	5.453	5.448	5.445	5.444	5.445	6.639	6.587	6.599	6.613	6.581	6.602	5.613	5.555	5.557
pos_6370	Ethyl maltol	metab_5712	HMDB0031735	B(ii)	281.102	5.4981	pos	2M+H	1	C7H8O3	-0.683056	4940-11-08	0.0324757	4.543	4.624	4.624	4.574	4.558	4.523	3.954	3.965	3.96	3.957	3.956	3.956	4.1	4.087	4.086	4.088	4.082	4.099	4.093	4.069	4.069
pos_6371	12-Methyltridecanoic acid	metab_5713	HMDB0031072	B(ii)	273.18	5.4981	pos	M+2Na-H	1	C14H28O2	1.97379	2724-57-4	0.0302143	4.157	4.429	3.863	4.443	4.346	4.328	5.738	5.766	5.748	5.728	5.728	5.755	3.765	3.752	3.751	3.753	3.747	3.764	5.093	5.113	5.089
pos_6376	Homovanillin	metab_5718	PW_C002411;HMDB0005175	B(ii)	199.096	5.4903	pos	M+CH3OH+H	1	C9H10O3	-0.570368	5703-24-2	0.00811511	5.05	5.074	5.05	5.044	5.064	5.044	4.555	4.566	4.561	4.558	4.556	4.557	4.701	4.687	4.686	4.689	4.683	4.699	4.675	4.668	4.669
pos_6379	Arenobufagin	metab_5721	HMDB0248571	B(ii)	458.253	5.4596	pos	M+ACN+H	1	C24H32O6	-0.461643	464-74-4	0.0244488	5.107	5.04	5.161	5.177	5.077	5.111	4.491	4.502	4.497	4.494	4.493	4.493	4.637	4.624	4.623	4.625	4.619	4.636	4.607	4.604	4.624
pos_6380	2-Amino-1-phenylpropan-2-ol	metab_5723	HMDB0256426	B(ii)	134.096	5.4596	pos	M+H-H2O	1	C9H13NO	-0.239422	-	0.0205932	2.767	3.377	3.408	2.819	3.607	2.777	4.741	4.812	4.808	4.755	4.774	4.785	2.675	2.662	3.252	2.663	3.532	3.6	4.208	4.223	4.224
pos_6384	Didymin	metab_5727	LMPK12140337;HMDB0029482	B(ii)	658.206	5.4361	pos	M+ACN+Na	1	C28H34O14	-7.65397	14259-47-3	0.0460608	4.992	4.995	4.998	4.999	4.996	5.002	4.754	4.765	4.76	4.757	4.756	4.757	5.128	5.287	4.944	4.888	5.263	5.101	5.138	5.172	5.137
pos_6385	Furapiole	metab_5728	HMDB0036055	B(ii)	191.07	5.4361	pos	M+H-H2O	1	C11H12O4	-0.613699	70874-90-7	0.00505245	4.475	4.513	4.435	4.437	4.518	4.497	4.88	4.93	4.918	4.879	4.9	4.911	3.391	3.378	3.377	3.379	3.405	3.39	4.525	4.528	4.53
pos_6387	11-Hydroxy-9-tridecenoic acid	metab_5730	HMDB0035881;LMFA01050437	B(ii)	270.206	5.4286	pos	M+ACN+H	1	C13H24O3	-1.22161	105798-56-9	0.0322163	5.171	5.173	5.171	5.177	5.126	5.14	3.317	3.327	3.322	3.319	3.318	3.319	3.462	3.449	3.448	3.45	3.444	3.461	4.668	4.643	4.668
pos_6395	5-Hexyltetrahydro-2-oxo-3-furancarboxylic acid	metab_5739	HMDB0030984	B(ii)	232.154	5.4055	pos	M+NH4	1	C11H18O4	-0.839889	-	0.0183517	2.653	2.655	2.659	2.859	2.656	2.662	5.66	5.658	5.672	5.66	5.673	5.67	2.561	2.548	2.546	3.118	2.543	2.559	5.094	5.08	5.082
pos_6403	8-Deoxylactucin	metab_5749	HMDB0301858	B(ii)	293.138	5.3666	pos	M+CH3OH+H	1	C15H16O4	0.135643	65725-10-2	0.0362322	5.111	5.111	5.074	5.097	5.031	5.085	4.442	4.452	4.447	4.444	4.443	4.444	4.587	4.574	4.573	4.575	4.569	4.586	4.585	4.582	4.556
pos_6404	CANTHARIDIN	metab_5750	HMDB0249592	B(i)	197.081	5.3666	pos	M+H	1	C10H12O4	-0.458589	56-25-7	0.00589881	5.303	5.342	5.342	5.337	5.331	5.339	3.114	3.124	3.119	3.116	3.115	3.116	3.259	3.246	3.245	3.247	3.241	3.258	4.94	4.936	4.94
pos_6406	4-(2-Pyridylazo)resorcinol	metab_5752	HMDB0246287	B(ii)	257.103	5.359	pos	M+ACN+H	1	C11H9N3O2	-1.39066	-	0.0213906	4.684	4.678	4.607	4.667	4.674	4.666	4.108	4.119	4.114	4.111	4.11	4.11	4.254	4.241	4.239	4.242	4.236	4.252	4.224	4.221	4.238
pos_6409	Clausarinol	metab_5755	HMDB0041407	B(ii)	437.195	5.3435	pos	M+Na	1	C24H30O6	2.45207	-	0.0430984	5.289	5.274	5.238	5.331	5.247	5.281	4.532	4.543	4.538	4.535	4.534	4.534	4.678	4.665	4.663	4.666	4.66	4.676	4.679	4.679	4.646
pos_6410	9,10,13-TriHOME	metab_5757	HMDB0004710	B(ii)	372.274	5.3435	pos	M+ACN+H	1	C18H34O5	-0.758632	29907-57-1	0.0455927	4.668	4.671	4.674	4.674	4.672	4.678	5.342	5.268	5.311	5.324	5.284	5.257	4.576	4.563	4.561	4.564	4.558	4.574	4.582	4.543	4.569
pos_6413	Licoricone	metab_5760	HMDB0029515;LMPK12050069	B(ii)	446.156	5.3204	pos	M+ACN+Na	1	C22H22O6	-4.58776	51847-92-8	0.0344985	5.774	5.762	5.776	5.778	5.774	5.767	4.075	3.538	4.115	3.779	3.713	4.217	3.673	3.66	3.659	3.661	3.655	3.672	5.384	5.381	5.356
pos_6414	N-cis-hexadec-9Z-enoyl-L-Homoserine lactone	metab_5761	-	B(i)	338.269	5.3204	pos	M+H	1	C20H35NO3	-0.886447	-	0.0185086	5.673	5.676	5.679	5.679	5.677	5.683	6.218	6.199	6.201	6.201	6.195	6.189	5.581	5.568	5.567	5.569	5.563	5.58	5.565	5.562	5.55
pos_6415	Phenylbutyrylglutamine	metab_5762	HMDB0011687	B(ii)	257.128	5.3204	pos	M+H-2H2O	1	C15H20N2O4	-0.355973	-	0.0399853	4.648	4.616	4.512	4.645	4.529	4.698	1.13	1.654	3.645	3.227	3.349	1.132	1.266	1.254	1.253	1.255	1.249	1.265	4.147	4.14	4.173
pos_6416	N-Stearoyl Histidine	metab_5763	LMFA08020135;HMDB0241943	B(ii)	422.337	5.3125	pos	M+H	1	C24H43N3O3	-0.49931	-	0.0503437	4.935	4.938	4.941	4.942	4.939	4.945	5.546	5.517	5.61	5.541	5.515	5.507	4.843	4.83	4.829	4.831	4.825	4.842	4.815	4.811	4.85
pos_6417	7,8-diaminopelargonate	metab_5764	HMDB0304236	B(ii)	171.149	5.3125	pos	M+H-H2O	1	C9H20N2O2	-0.618498	-	0.00505861	6.512	6.507	6.503	6.51	6.508	6.498	6.597	6.576	6.587	6.588	6.583	6.584	7.015	7.015	7.02	7.02	7.017	7.022	6.655	6.651	6.652
pos_642	3-Polyprenyl-4-hydroxy-5-methoxybenzoate	metab_5767	HMDB0060379	B(ii)	349.139	2.2679	pos	M+H-2H2O, M+2Na-H	1	C18H24O4	1.78197	-	0.0247892	5.899	5.905	5.845	5.89	5.883	5.894	5.284	5.275	5.282	5.278	5.27	5.359	5.345	5.37	5.307	5.402	5.292	5.317	5.635	5.632	5.615
pos_6421	7-[3-Hydroxy-2-(3-hydroxyoctyl)-5-oxocyclopentyl]heptanoic acid	metab_5769	HMDB0244517	B(ii)	398.29	5.2895	pos	M+ACN+H	1	C20H36O5	-0.836102	-	0.0216583	4.402	4.287	4.382	4.491	4.242	4.306	5.966	5.959	5.974	5.954	5.958	5.969	3.038	3.125	3.1	3.096	3.02	4.313	5.388	5.371	5.387
pos_6423	Bufotalin	metab_5771	LMST01130023;HMDB0249432	B(ii)	462.284	5.2818	pos	M+NH4	1	C26H36O6	-3.09447	471-95-4	0.00801454	5.26	5.248	5.274	5.251	5.319	5.299	4.055	4.418	4.376	4.463	4.496	3.92	4.632	4.662	4.542	4.7	4.522	4.085	4.708	4.702	4.707
pos_6424	Pergillin	metab_5772	HMDB0039592	B(ii)	278.139	5.2818	pos	M+NH4	1	C15H16O4	-0.675566	74798-20-2	0.0721707	5.126	5.129	5.132	5.133	5.13	5.136	5.671	5.617	5.622	5.637	5.613	5.64	5.034	5.021	5.02	5.022	5.016	5.033	5.057	5.001	5.056
pos_6426	Glutamine glutamate aspartate	metab_5774	HMDB0252809	B(ii)	598.179	5.2741	pos	M+CH3OH+H	1	C19H27N5O15	-7.71504	-	0.112134	5.18	5.183	5.187	5.187	5.184	5.19	5.707	5.652	5.76	5.689	5.682	5.704	5.088	5.075	5.074	5.076	5.07	5.087	5.144	5.056	5.142
pos_6427	Pro Ile Asp	metab_5775	-	B(i)	344.182	5.2741	pos	M+H	1	C15H25N3O6	-0.357686	-	0.0235343	4.515	4.517	4.521	4.521	4.518	4.525	4.277	4.287	4.282	4.279	4.278	4.279	5.548	5.553	5.575	5.614	5.532	5.62	4.392	4.409	4.411
pos_6429	Fluoxetine glucuronide	metab_5777	PW_C040650;HMDB0060607	B(ii)	450.151	5.243	pos	M+H-2H2O	1	C23H26F3NO7	-3.19516	96735-71-6	0.0332183	5.383	5.409	5.402	5.361	5.376	5.322	4.813	4.823	4.818	4.815	4.814	4.815	4.958	4.945	4.944	4.947	4.941	4.957	4.928	4.926	4.952
pos_6430	2-Diphenylmethylpiperidine	metab_5778	HMDB0245105	B(ii)	252.175	5.243	pos	M+H	1	C18H21N	-0.138565	-	0.0156035	4.291	4.228	4.226	4.163	4.317	4.179	5.186	5.19	5.211	5.217	5.183	5.186	4.064	4.051	4.05	4.052	4.046	4.063	4.582	4.579	4.592
pos_6431	Trachelogenin	metab_5779	HMDB0303743	B(ii)	406.186	5.2352	pos	M+NH4	1	C21H24O7	-0.438365	34209-69-3	0.04947	5.128	5.149	5.133	5.099	5.099	5.121	4.327	4.338	4.333	4.33	4.329	4.33	4.473	4.46	4.459	4.461	4.455	4.472	4.484	4.472	4.442
pos_6432	Demethylcalabaxanthone	metab_5780	HMDB0030656	B(ii)	442.161	5.2275	pos	M+ACN+Na	1	C23H22O5	-4.57459	106897-03-4	0.0130169	5.496	5.507	5.497	5.481	5.457	5.518	3.662	3.608	4.075	3.964	3.599	3.6	3.743	3.73	3.729	3.732	3.725	3.742	5.025	5.023	5.034
pos_6436	Prostaglandin C1	metab_5784	HMDB0060104;LMFA03010160	B(ii)	378.264	5.212	pos	M+ACN+H	1	C20H32O4	-0.648341	35687-86-6	0.0346349	3.377	3.379	3.439	3.383	3.381	3.387	5.556	5.587	5.541	5.57	5.555	5.573	3.285	3.272	3.27	3.273	3.267	3.283	4.93	4.928	4.955
pos_6438	N-Acetyl-glucosamine 1-phosphate	metab_5786	HMDB0001367;PW_C001055	B(ii)	302.066	5.2042	pos	M+H	1	C8H16NO9P	7.44742	6866-69-9	0.0616916	4.067	4.07	4.073	4.073	4.071	4.077	3.829	3.84	3.835	3.832	3.831	3.831	5.396	5.434	5.474	5.4	5.334	5.359	3.945	3.991	3.946
pos_644	2H-1-Benzopyran-2-carboxylic acid, 3,4-dihydro-6-phenyl-, ethyl ester	metab_5788	HMDB0245758	B(ii)	305.116	2.2679	pos	M+H, M+Na	1	C18H18O3	5.69826	-	0.036904	3.671	3.674	3.677	3.678	3.675	3.944	4.403	4.112	4.266	4.205	4.101	4.424	5.438	5.492	5.447	5.526	5.372	5.469	4.369	4.366	4.395
pos_6441	Malvidin 3-rhamnoside	metab_5790	HMDB0303639	B(ii)	460.135	5.1811	pos	M+H-H2O	1	C23H25O11+	-2.92252	-	0.0191952	5.351	5.411	5.405	5.348	5.395	5.412	4.859	4.87	4.865	4.862	4.861	4.862	5.005	4.992	4.991	4.993	4.987	5.004	4.975	4.989	4.974
pos_6446	Lactupicrin	metab_5795	HMDB0035828	B(ii)	474.151	5.1582	pos	M+ACN+Na	1	C23H22O7	-3.92321	65725-11-3	0.0220872	5.659	5.638	5.672	5.634	5.672	5.651	3.162	2.732	3.866	3.024	2.62	2.62	2.763	2.75	2.749	2.752	2.745	2.762	5.221	5.238	5.222
pos_6447	Scopoletin	metab_5796	HMDB0034344;MJDBOTE0001128	B(ii)	234.076	5.1582	pos	M+ACN+H	1	C10H8O4	-1.22575	92-61-5	0.0150221	4.847	4.887	4.832	4.847	4.875	4.857	4.222	4.233	4.228	4.225	4.224	4.224	4.368	4.355	4.354	4.356	4.35	4.367	4.339	4.349	4.337
pos_6448	Epinepetalactone	metab_5797	HMDB0035063	B(i)	167.107	5.1582	pos	M+H	1	C10H14O2	-0.431564	17257-15-7	0.0169201	4.529	4.606	4.639	4.7	4.659	4.633	4.53	4.289	4.154	4.468	4.213	4.296	4.878	4.895	4.945	4.89	4.891	4.83	4.548	4.562	4.553
pos_6452	5'-Deoxyadenosine	metab_5802	HMDB0001983	B(ii)	293.138	5.135	pos	M+ACN+H	1	C10H13N5O3	9.67459	4754-39-6	0.00871022	5.775	5.799	5.821	5.792	5.801	5.79	3.997	4.036	4.083	4.009	3.953	4.045	4.097	4.084	4.083	4.085	4.079	4.096	5.402	5.399	5.394
pos_6455	Stercobilin	metab_5805	HMDB0240259	B(ii)	636.371	5.1272	pos	M+ACN+H	1	C33H46N4O6	-6.8162	34217-90-8	0.00558144	6.45	6.473	6.512	6.479	6.479	6.467	2.914	2.925	2.92	2.917	2.916	2.916	3.06	3.046	3.045	3.048	3.042	3.058	6.072	6.067	6.071
pos_6456	Revefenacin	metab_5806	HMDB0304897	B(ii)	562.323	5.1272	pos	M+H-2H2O	1	C35H43N5O4	9.63414	-	0.00901532	3.533	3.438	3.888	3.245	3.584	3.134	6.226	6.235	6.22	6.236	6.22	6.249	2.299	2.286	2.285	2.288	2.282	2.298	5.527	5.525	5.533
pos_6458	N-Nitrosopiperidine	metab_5808	HMDB0243970	B(ii)	229.166	5.1272	pos	2M+H	1	C5H10N2O	-0.94827	100-75-4	0.0431797	1.913	2.35	2.055	1.92	1.917	1.923	4.953	4.98	4.962	4.98	4.935	4.977	1.822	1.809	1.808	1.811	1.805	1.821	4.251	4.218	4.25
pos_6459	N-Stearoyl Aspartic acid	metab_5809	HMDB0241939	B(ii)	417.332	5.1195	pos	M+NH4	1	C22H41NO5	-0.592193	-	0.00745318	4.434	4.454	4.471	4.353	4.649	4.596	5.607	5.609	5.555	5.6	5.598	5.575	3.871	3.858	3.857	3.859	3.853	3.87	5.002	4.996	5.001
pos_6461	(+/-)-(E)-3-Methyl-4-decen-1-ol	metab_5812	HMDB0031065	B(ii)	212.201	5.1195	pos	M+ACN+H	1	C11H22O	-0.714918	24404-71-5	0.0307417	4.797	4.836	4.816	4.802	4.815	4.783	4.29	4.3	4.295	4.292	4.291	4.292	4.435	4.422	4.421	4.424	4.417	4.434	4.427	4.403	4.404
pos_6462	Indoprofen	metab_5813	HMDB0253478	B(ii)	323.139	5.1118	pos	M+ACN+H	1	C17H15NO3	-0.67777	-	0.0340499	4.835	4.897	4.888	4.771	4.771	4.685	2.31	2.32	2.315	2.312	2.311	2.312	2.455	3.827	3.869	2.443	3.686	2.454	4.2	4.226	4.226
pos_6464	10-Acetoxytoxol	metab_5814	HMDB0030287	B(ii)	318.131	5.104	pos	M+ACN+H	1	C15H16O5	-9.74097	75680-15-8	0.0165507	3.24	3.259	3.246	3.246	3.244	3.25	6.164	6.166	6.165	6.128	6.12	6.113	3.148	3.135	3.134	3.136	3.13	3.718	5.58	5.567	5.568
pos_6465	5-Methoxyindoleacetate	metab_5815	HMDB0004096;PW_C002060	B(i)	206.081	5.104	pos	M+H	1	C11H11NO3	-0.464319	3471-31-6	0.00526167	2.98	2.983	2.986	2.987	2.984	2.99	5.608	5.617	5.621	5.627	5.597	5.608	2.888	2.875	2.874	2.876	2.87	3.457	5.033	5.036	5.038
pos_6466	(-)-Norephedrine	metab_5816	HMDB0243518	B(ii)	134.096	5.104	pos	M+H-H2O	1	C9H13NO	-0.230716	492-41-1	0.0211895	3.366	3.458	3.661	3.722	3.588	3.421	5.604	5.614	5.594	5.601	5.599	5.62	3.219	3.153	3.666	3.155	3.796	3.165	5.019	5.034	5.036
pos_647	5-(2,3-Dihydroxy-3-methylbutyl)-4-(3,4-epoxy-4-methylpentanoyl)-3,4-dihydroxy-2-isopentanoyl-2-cyclopenten-1-one	metab_5820	HMDB0030082	B(ii)	395.202	2.2832	pos	M+H-H2O, M+ACN+H	1	C21H32O8	-9.94037	18964-32-4	0.00892528	6.486	6.502	6.456	6.454	6.471	6.467	6.116	6.104	6.101	6.11	6.111	6.099	3.17	2.902	3.397	2.935	2.945	2.86	6.234	6.227	6.228
pos_6470	Oxymesterone	metab_5821	HMDB0006027	B(ii)	336.253	5.0809	pos	M+NH4	1	C20H30O3	-0.817045	145-12-0	0.00192954	4.844	4.802	4.801	4.815	4.847	4.861	5.621	5.63	5.644	5.68	5.63	5.665	4.703	4.689	4.688	4.691	4.685	4.701	5.144	5.144	5.143
pos_6472	AICA-riboside	metab_5823	HMDB0062179	B(ii)	534.231	5.0733	pos	2M+NH4	1	C9H14N4O5	8.02511	2627-69-2	0.0200689	5.817	5.855	5.894	5.872	5.848	5.843	5.47	5.481	5.476	5.473	5.472	5.472	5.616	5.603	5.601	5.604	5.598	5.614	5.599	5.583	5.598
pos_6476	Glyceollin II	metab_5827	HMDB0034087	B(ii)	402.129	5.0655	pos	M+ACN+Na	1	C20H18O5	-5.20951	67314-98-1	0.0262808	5.186	5.211	5.197	5.258	5.193	5.235	3.32	3.192	3.479	3.184	3.183	3.304	3.327	3.314	3.313	3.315	3.309	3.326	4.668	4.665	4.686
pos_6477	Cis,trans-5'-Hydroxythalidomide	metab_5828	HMDB0013870	B(ii)	257.055	5.0655	pos	M+H-H2O	1	C13H10N2O5	-0.57408	-	0.0290533	4.453	4.455	4.459	4.459	4.456	4.463	4.215	4.226	4.221	4.218	4.216	4.217	4.87	4.839	4.749	4.851	4.776	4.794	4.35	4.328	4.349
pos_6480	Walleminone	metab_5832	-	B(i)	253.18	5.05	pos	M+H	1	C15H24O3	-0.750772	-	0.0227844	4.926	4.951	4.915	4.95	4.908	4.891	4.386	4.396	4.391	4.388	4.387	4.388	4.531	4.518	4.517	4.52	4.513	4.53	4.502	4.499	4.517
pos_6482	(E)-10-Oxo-8-decenoic acid	metab_5834	LMFA01030949;HMDB0040883	B(ii)	202.144	5.0422	pos	M+NH4	1	C10H16O3	-0.63117	69152-89-2	0.0124486	3.852	4.256	3.773	4.129	4.216	4.091	5.242	5.211	5.256	5.262	5.271	5.244	4.585	4.538	4.583	4.491	4.597	4.468	4.774	4.782	4.784
pos_6483	4-Hydroxyphenylacetylglutamic acid	metab_5835	HMDB0006061	B(ii)	345.108	5.0345	pos	M+ACN+Na	1	C13H15NO6	7.87629	1029120-37-3	0.00407142	6.781	6.781	6.793	6.771	6.775	6.764	5.147	5.13	5.162	5.124	5.111	5.122	5.255	5.242	5.241	5.243	5.237	5.254	6.379	6.375	6.376
pos_6485	Elacridar	metab_5837	HMDB0251728	B(ii)	605.272	5.0267	pos	M+ACN+H	1	C34H33N3O5	-6.33456	-	0.0712461	3.924	3.592	3.237	3.237	3.414	3.985	2.993	3.004	2.999	2.996	2.995	2.996	3.139	3.126	3.125	3.127	3.121	3.138	5.289	5.234	5.288
pos_6492	Dopaxanthin	metab_5845	HMDB0012221	B(ii)	432.14	4.9958	pos	M+ACN+H	1	C18H18N2O8	-0.337179	71199-31-0	0.0622107	5.469	5.472	5.477	5.431	5.467	5.459	4.68	4.736	4.75	4.799	4.632	4.548	4.692	4.679	4.678	4.68	4.674	4.691	5.014	5.064	5.06
pos_6493	Naphthalene-1,2,4-trione	metab_5846	HMDB0257698	B(ii)	192.065	4.9958	pos	M+NH4	1	C10H6O3	-0.736034	-	0.0122086	3.522	3.285	3.781	3.845	3.656	3.724	5.215	5.195	5.217	5.226	5.238	5.208	3.191	3.177	3.176	3.179	3.173	3.189	4.743	4.741	4.751
pos_6494	Biotin sulfone	metab_5847	HMDB0004818	B(ii)	570.195	4.9881	pos	2M+NH4	1	C10H16N2O5S	8.61358	40720-05-6	0.240233	4.584	4.587	4.59	4.591	4.588	4.594	5.417	5.393	5.442	5.377	5.307	5.247	4.492	4.479	4.478	4.48	4.474	4.491	4.657	4.459	4.657
pos_6495	(S)-10,16-Dihydroxyhexadecanoic acid	metab_5848	HMDB0037798	B(ii)	330.264	4.9881	pos	M+ACN+H	1	C16H32O4	-0.799346	69232-67-3	0.0328253	5.144	5.193	5.144	5.082	5.107	5.085	5.953	5.929	5.963	5.979	5.924	5.965	4.983	4.97	4.969	4.971	4.965	4.982	5.454	5.429	5.43
pos_6496	Oxysophocarpine	metab_5849	HMDB0256022	B(ii)	227.154	4.9805	pos	M+H-2H2O	1	C15H22N2O2	-0.0267675	-	0.0120827	4.864	4.936	4.878	4.892	4.815	4.825	4.956	4.934	4.937	4.959	4.903	4.902	5.28	5.238	5.276	5.255	5.258	5.279	4.937	4.927	4.929
pos_6499	Isokobusone	metab_5852	HMDB0036791	B(ii)	261.123	4.965	pos	M+K	1	C14H22O2	-8.56403	24173-72-6	0.00505369	4.19	4.211	4.225	4.029	4.301	4.209	4.928	5.014	4.959	4.989	4.976	4.925	3.592	2.87	2.995	2.872	2.866	2.882	4.588	4.586	4.59
pos_6500	N-Acetylcaprolactam	metab_5855	-	B(i)	188.128	4.965	pos	M+CH3OH+H	1	C8H13NO2	-0.794973	-	0.0257741	5.152	5.218	5.199	5.199	5.21	5.178	4.687	4.752	4.727	4.802	4.778	4.81	4.968	4.887	4.87	4.879	4.967	4.881	4.969	4.988	4.989
pos_6501	Dialdehyde	metab_5856	HMDB0251125	B(ii)	410.207	4.9497	pos	M+ACN+H	1	C21H24N2O4	-0.565171	85955-83-5	0.0261837	5.645	5.716	5.686	5.669	5.634	5.647	5.023	5.034	5.029	5.026	5.025	5.026	5.169	5.156	5.155	5.157	5.151	5.168	5.159	5.156	5.138
pos_6502	Decenoylcarnitine	metab_5857	HMDB0250918	B(ii)	331.259	4.9418	pos	M+NH4	1	C17H31NO4	-1.19178	-	0.104448	3.757	3.761	3.903	3.458	3.714	3.548	5.218	5.234	5.196	5.219	5.217	5.182	3.36	3.347	3.345	3.348	3.342	3.358	4.458	4.456	4.376
pos_6507	Bolton-Hunter reagent	metab_5862	HMDB0246176	B(ii)	327.098	4.9033	pos	M+ACN+Na	1	C13H13NO5	8.88045	-	0.090475	5.28	5.308	5.325	5.273	5.29	5.298	3.413	2.825	3.419	2.817	2.998	2.816	2.96	2.947	2.945	2.948	2.942	2.958	4.623	4.558	4.554
pos_6509	Brivaracetam	metab_5864	HMDB0249388	B(ii)	213.16	4.9033	pos	M+H	1	C11H20N2O2	-0.634463	-	0.0107183	5.391	5.362	5.39	5.35	5.367	5.33	4.38	4.29	4.269	4.278	4.294	4.223	3.504	3.491	3.49	3.493	3.486	3.503	5.099	5.091	5.092
pos_651	(R)-2-Hydroxy-2H-1,4-benzoxazin-3(4H)-one	metab_5865	HMDB0038318	B(ii)	198.076	2.3065	pos	M+H, M+CH3OH+H	1	C8H7NO3	-0.505043	-	0.025591	5.264	5.273	5.25	5.268	5.269	5.262	5.871	5.898	5.882	5.882	5.879	5.886	5.719	5.707	5.736	5.757	5.708	5.733	5.608	5.589	5.608
pos_6510	Flugestone	metab_5866	HMDB0252333;HMDB0252379	B(ii)	428.218	4.8957	pos	M+ACN+Na	1	C21H29FO4	-8.21847	-	0.028353	5.483	5.469	5.49	5.472	5.503	5.49	3.062	3.072	3.067	3.08	3.428	3.141	3.207	3.194	3.193	3.195	3.189	3.206	4.959	4.957	4.937
pos_6511	Alpha-Hydroxymetoprolol	metab_5867	HMDB0060994	B(i)	284.185	4.8957	pos	M+H	1	C15H25NO4	-0.506325	-	0.00968514	3.197	3.199	3.203	3.203	3.2	3.207	5.015	5.005	5.029	5.001	4.972	4.947	3.105	3.092	3.09	3.093	3.087	3.103	4.388	4.381	4.382
pos_6512	Oxyterracin	metab_5868	HMDB0014733;HMDB0256024	B(ii)	478.185	4.888	pos	M+NH4	1	C22H24N2O9	7.47296	79-57-2	0.0507279	4.7	4.703	4.707	4.707	4.704	4.71	4.463	4.473	4.468	4.465	4.464	4.465	6.078	6.063	5.999	6.052	6.009	6.007	4.617	4.614	4.577
pos_6515	Hordatine A	metab_5871	HMDB0030461	B(ii)	608.329	4.8802	pos	M+ACN+H	1	C28H38N8O5	-2.6834	7073-64-5	0.0398197	5.691	5.615	5.65	5.635	5.645	5.697	4.892	4.903	4.898	4.895	4.894	4.894	5.038	5.025	5.024	5.026	5.02	5.037	5.036	5.005	5.035
pos_6516	N-Desalkyl flurazepam	metab_5872	HMDB0061161	B(ii)	333.017	4.8802	pos	M+2Na-H	1	C15H10ClFN2O	-1.31094	-	0.0150913	5.293	5.296	5.296	5.253	5.317	5.274	4.726	4.737	4.732	4.729	4.728	4.728	4.872	4.859	4.858	4.86	4.854	4.871	4.851	4.839	4.841
pos_6517	Kainic acid	metab_5873	HMDB0253757	B(ii)	246.133	4.8802	pos	M+CH3OH+H	1	C10H15NO4	-0.942388	487-79-6	0.0365101	4.998	4.957	5.025	5.011	5.011	4.996	1.113	3.346	3.107	1.115	2.344	2.21	1.249	3.636	1.236	1.238	1.232	1.248	4.614	4.64	4.613
pos_6523	10-Hydroxy-2-decenoic acid	metab_5880	HMDB0244269	B(ii)	228.159	4.8647	pos	M+ACN+H	1	C10H18O3	-0.581093	-	0.00504457	3.822	3.098	3.227	3.102	3.435	3.605	4.904	4.928	4.905	4.907	4.917	4.894	3.589	2.99	3.837	2.992	3.47	3.002	4.398	4.403	4.4
pos_6526	Indole-3-Acetyl-L-Leucine	metab_5882	-	B(i)	289.154	4.8491	pos	M+H	1	C16H20N2O3	-0.678185	-	0.0406861	4.945	4.935	4.991	4.949	4.93	4.953	4.121	4.21	4.432	4.282	4.238	4.269	4.854	4.746	4.841	4.744	4.792	4.793	4.526	4.524	4.494
pos_6527	Niazirinin	metab_5883	HMDB0032808	B(ii)	385.139	4.8413	pos	M+ACN+Na	1	C16H19NO6	6.32969	1053643-44-9	0.00630904	2.742	1.502	2.844	1.506	1.503	2.707	6.13	6.143	6.141	6.118	6.137	6.127	1.41	1.398	1.397	1.399	1.393	1.409	5.513	5.508	5.512
pos_6528	Genkwanin	metab_5884	LMPK12111018;HMDB0252684	B(ii)	326.102	4.8413	pos	M+ACN+H	1	C16H12O5	-0.807103	437-64-9	0.0414788	4.146	3.891	3.992	4.065	4.148	4.155	5.258	5.275	5.288	5.311	5.289	5.243	3.796	3.783	3.782	3.784	3.778	3.795	4.587	4.585	4.555
pos_6529	N-Phenethylacetamide	metab_5885	HMDB0255222	B(i)	164.107	4.8413	pos	M+H	1	C10H13NO	-0.396938	-	0.016128	4.895	4.94	4.94	4.976	4.992	4.971	4.796	4.778	4.807	4.778	4.737	4.798	4.941	4.882	4.898	4.939	4.932	4.742	4.803	4.817	4.812
pos_6530	Grifola frandosa Lectin	metab_5887	HMDB0303396	B(ii)	215.093	4.8336	pos	M+CH3OH+H	1	C6H11FO5	0.585312	-	0.0242821	5.026	5.029	5.059	5.017	5.052	5.027	4.311	4.322	4.317	4.314	4.313	4.313	4.457	4.444	4.443	4.445	4.439	4.456	4.433	4.446	4.426
pos_6531	Dibenzepin	metab_5888	HMDB0251161	B(ii)	632.365	4.826	pos	2M+ACN+H	1	C18H21N3O	-9.17118	-	0.0166164	5.706	5.794	5.745	5.74	5.762	5.773	2.272	2.283	2.278	2.275	2.274	3.805	2.417	2.626	2.403	2.406	2.399	4.15	5.269	5.28	5.267
pos_6535	(3x,5x,10x)-9,10-Didehydroisohumbertiol O-[rhamnosyl-(1->4)-rhamnosyl-(1->2)-[rhamnosyl-(1->6)]-glucoside]	metab_5891	HMDB0040687	B(ii)	783.383	4.8104	pos	M+H-2H2O	1	C39H62O18	3.37525	143376-49-2	0.0036573	7.17	7.185	7.193	7.172	7.181	7.179	3.911	3.922	3.917	4.005	3.913	3.914	4.057	4.044	4.043	4.045	4.039	4.056	6.812	6.809	6.81
pos_6536	Glutamyltryptophan	metab_5892	HMDB0028830	B(ii)	356.124	4.8104	pos	M+Na	1	C16H19N3O5	6.44303	38101-59-6	0.0133619	5.3	5.295	5.322	5.307	5.301	5.269	4.762	4.772	4.767	4.764	4.763	4.764	4.907	4.894	4.893	4.895	4.889	4.906	4.885	4.875	4.884
pos_6537	SN38 glucuronide	metab_5893	HMDB0060511	B(ii)	551.166	4.8026	pos	M+H-H2O	1	C28H28N2O11	-0.349501	-	0.00624798	5.102	5.105	5.108	5.109	5.106	5.112	5.667	5.672	5.652	5.674	5.683	5.706	5.01	4.997	4.996	4.998	4.992	5.009	4.98	4.984	4.979
pos_6538	Glucosyl (E)-2,6-Dimethyl-2,5-heptadienoate	metab_5894	HMDB0035136	B(ii)	334.186	4.8026	pos	M+NH4	1	C15H24O7	-0.722502	261949-43-3	0.0455748	4.846	4.846	4.811	4.871	4.836	4.83	4.215	4.226	4.221	4.218	4.217	4.217	4.361	4.348	4.347	4.349	4.343	4.36	4.366	4.363	4.33
pos_6541	PS(18:4/14:1)	metab_5898	HMDB0112486;LMGP03010428;PW_C060893	B(ii)	748.409	4.7793	pos	M+Na	1	C38H64NO10P	-9.57703	-	0.0227179	5.585	5.551	5.58	5.614	5.532	5.608	3.807	3.818	3.813	3.81	3.809	3.81	3.953	3.94	3.939	3.941	4.164	3.952	5.085	5.083	5.1
pos_6542	(E)-3-(2,3-Dihydroxyphenyl)-2-propenoic acid	metab_5899	HMDB0032057	B(ii)	402.118	4.7717	pos	2M+ACN+H	1	C9H8O4	-0.767031	38481-04-8	0.0733128	4.019	4.021	4.025	4.025	4.022	4.029	5.258	5.28	5.212	5.166	5.242	5.26	3.926	3.913	3.912	3.915	3.909	4.279	4.705	4.648	4.704
pos_6544	Levobunolol	metab_5901	PW_C009623;HMDB0015341	B(ii)	274.18	4.7717	pos	M+H-H2O	1	C17H25NO3	-0.634399	47141-42-4	0.0100565	5.374	5.387	5.378	5.38	5.371	5.372	1.196	1.206	2.18	1.199	2.124	1.198	1.334	1.322	1.321	1.323	1.317	1.333	4.956	4.948	4.95
pos_6545	3-Hydroxytetradecanedioic acid	metab_5902	HMDB0000394	B(ii)	316.212	4.7641	pos	M+ACN+H	1	C14H26O5	-0.344728	73179-89-2	0.00289079	5.555	5.535	5.538	5.523	5.554	5.532	4.886	4.869	4.904	4.891	4.916	4.921	5.004	4.991	4.99	4.992	4.986	5.003	5.172	5.17	5.17
pos_6547	5,7-Dihydroxy-3-methoxyflavone	metab_5904	LMPK12111654;HMDB0029522	B(ii)	317.102	4.7562	pos	M+CH3OH+H	1	C16H12O5	-0.555048	6665-74-3	0.00775574	5.616	5.609	5.588	5.59	5.599	5.594	5.152	5.163	5.158	5.155	5.154	5.154	5.298	5.285	5.284	5.286	5.28	5.297	5.273	5.271	5.267
pos_6553	Piliformic Acid	metab_5911	-	B(i)	179.107	4.7406	pos	M+H-2H2O	1	C11H18O4	-0.518094	-	0.0253074	3.625	3.58	3.978	3.765	3.758	3.972	3.704	3.557	3.688	3.418	3.385	3.057	5.062	5.066	5.092	5.075	5.074	5.078	4.358	4.355	4.338
pos_6559	Sinapyl alcohol	metab_5916	HMDB0013070	B(ii)	459.143	4.7177	pos	2M+K	1	C11H14O4	3.6024	537-33-7	0.0218972	5.453	5.446	5.456	5.453	5.43	5.446	4.819	4.829	4.824	4.821	4.82	4.821	4.964	4.951	4.95	4.953	4.947	4.963	4.951	4.948	4.933
pos_6560	Ethyl lysine	metab_5918	HMDB0252051	B(ii)	387.239	4.7177	pos	2M+K	1	C8H18N2O2	6.18079	-	0.0255154	5.327	5.365	5.319	5.334	5.358	5.312	4.366	4.268	4.393	4.398	4.264	4.296	4.002	4.087	4.003	3.685	3.72	3.727	4.938	4.918	4.937
pos_6561	(3xi,5Z)-1,5-Octadien-3-ol	metab_5919	HMDB0030966	B(ii)	168.138	4.7177	pos	M+ACN+H	1	C8H14O	-1.07626	50306-18-8	0.00513695	4.803	4.812	4.787	4.766	4.787	4.786	4.944	4.958	4.921	4.893	4.948	4.953	5.267	5.257	5.294	5.271	5.26	5.312	4.935	4.938	4.934
pos_6563	26-Desglucoavenacoside A	metab_5921	HMDB0033799	B(ii)	945.435	4.7023	pos	M+2Na-H	1	C45H72O18	-9.0085	59795-21-0	0.0403911	5.92	5.876	5.89	5.871	5.952	5.901	5.113	5.124	5.119	5.116	5.114	5.115	5.259	5.245	5.244	5.247	5.241	5.257	5.25	5.226	5.26
pos_6565	Phe Val Ile	metab_5923	-	B(i)	378.238	4.6945	pos	M+H	1	C20H31N3O4	-1.99169	-	0.00786969	4.884	4.824	4.774	4.814	4.74	4.814	3.529	4.133	4.403	3.97	4.344	3.908	4.479	4.032	4.619	4.462	4.166	4.22	4.676	4.681	4.683
pos_6567	7-Hydroxyoctanoylcarnitine	metab_5925	HMDB0241695	B(ii)	304.212	4.6868	pos	M+H	1	C15H29NO5	-0.826082	-	0.0250971	5.423	5.434	5.406	5.411	5.407	5.399	3.913	3.716	3.903	3.946	3.892	3.975	3.851	3.837	3.836	3.839	3.833	3.849	5.059	5.057	5.039
pos_6569	Pinostilbenoside	metab_5927	HMDB0039273	B(ii)	468.161	4.6791	pos	M+ACN+Na	1	C21H24O8	-3.99328	58762-96-2	0.00630086	5.381	5.357	5.412	5.343	5.337	5.331	4.736	4.747	4.742	4.739	4.738	4.739	4.882	4.869	4.868	4.87	4.864	4.881	4.852	4.856	4.857
pos_6572	Pectolinarin	metab_5931	HMDB0256193	B(ii)	664.224	4.6559	pos	M+ACN+H	1	C29H34O15	0.122189	-	0.00640441	6.007	6	6.03	5.991	6.036	6.012	5.532	5.543	5.538	5.535	5.534	5.535	5.678	5.665	5.664	5.666	5.66	5.677	5.648	5.646	5.651
pos_6581	Trp Gly Asp	metab_5940	-	B(i)	377.145	4.6327	pos	M+H	1	C17H20N4O6	-0.783754	-	0.012496	3.725	3.432	3.435	3.51	3.433	3.498	4.86	4.935	5.032	4.828	4.942	4.814	5.422	5.437	5.566	5.496	5.412	5.412	4.886	4.895	4.896
pos_6584	N-VINYL-2-PYRROLIDONE	metab_5943	HMDB0033843;HMDB0255245	B(ii)	245.128	4.6249	pos	2M+Na	1	C6H9NO	9.95241	88-12-0;9003-39-8	0.136913	4.61	4.646	4.686	4.542	4.662	4.723	5.084	5.076	5.1	5.071	5.035	5.062	4.271	4.346	4.11	3.709	4.118	4.099	4.696	4.592	4.704
pos_6589	Indole-3-Carboxylic Acid	metab_5948	HMDB0003320;MJDBOTE0000454	B(i)	144.044	4.6171	pos	M+H-H2O	1	C9H7NO2	-0.418701	771-50-6	0.00325327	5.751	5.755	5.774	5.749	5.771	5.763	5.27	5.281	5.276	5.273	5.272	5.272	5.416	5.403	5.402	5.404	5.398	5.415	5.386	5.384	5.387
pos_6596	N-lactoyl-phenylalanine	metab_5956	HMDB0062175	B(i)	238.107	4.6016	pos	M+H	1	C12H15NO4	-0.825932	183241-73-8	0.00963726	4.98	4.936	4.972	4.932	4.959	4.929	3.906	3.833	3.497	3.491	3.66	3.352	3.495	3.482	3.481	3.528	3.477	3.494	4.623	4.615	4.617
pos_6601	3,4-Di-O-caffeoylquinic acid	metab_5963	HMDB0030707;HMDB0253617;HMDB0030705	B(ii)	549.16	4.5861	pos	M+CH3OH+H	1	C25H24O12	0.197347	57378-72-0;14534-61-3	0.0700165	5.099	5.102	5.105	5.105	5.103	5.109	5.901	5.893	5.886	5.894	5.891	5.924	5.007	4.994	4.992	4.995	4.989	5.005	4.977	5.028	5.032
pos_6602	Val Val	metab_5964	-	B(i)	217.155	4.5861	pos	M+H	1	C10H20N2O3	-0.847938	-	0.0151556	3.056	3.059	3.062	3.063	3.06	3.066	5.633	5.635	5.628	5.621	5.644	5.632	2.964	2.951	3.132	2.952	2.946	2.963	5.027	5.015	5.026
pos_6604	Trp Phe	metab_5966	-	B(i)	352.165	4.5783	pos	M+H	1	C20H21N3O3	-0.518838	-	0.00925305	5.5	5.475	5.47	5.431	5.46	5.451	4.676	4.669	4.705	4.756	4.539	4.685	4.314	4.08	4.112	4.242	4.167	4.227	5.155	5.153	5.16
pos_6606	Glutamyllysine	metab_5968	HMDB0004207	B(ii)	289.16	4.5783	pos	2M+3H2O+2H	2	C11H21N3O5	1.39487	5891-53-2	0.00933256	4.244	4.436	4.385	4.318	4.198	4.313	4.723	4.668	4.813	4.639	4.766	4.826	5.298	5.202	5.235	5.23	5.253	5.217	5.683	5.676	5.677
pos_6612	4-(2,6,6-Trimethyl-1-cyclohexenyl)-2-butanol	metab_5975	HMDB0036172	B(ii)	241.154	4.5706	pos	M+2Na-H	1	C13H24O	2.80945	3293-47-8	0.00159859	4.199	4.433	4.425	4.365	4.364	4.383	5.017	5.073	5.01	5.074	5.09	5.037	4.865	4.906	4.847	4.78	4.913	4.877	4.711	4.711	4.712
pos_6613	Pyridoxal	metab_5976	PW_C001188;HMDB0001545	B(i)	150.055	4.5706	pos	M+H-H2O	1	C8H9NO3	-0.647022	66-72-8	0.00868281	3.586	3.36	3.785	3.825	3.713	3.874	5.648	5.649	5.648	5.655	5.66	5.678	4.123	3.723	4.049	3.884	4.223	4.046	5.075	5.08	5.082
pos_6617	2-Hydroxydecanedioic acid	metab_5980	HMDB0000424	B(ii)	260.149	4.5628	pos	M+ACN+H	1	C10H18O5	-0.986893	103963-71-9	0.0163981	4.008	3.893	3.974	4.038	4.142	4.064	4.957	4.982	4.935	4.975	4.92	4.94	3.798	3.785	3.784	3.787	3.78	3.797	4.402	4.399	4.388
pos_6620	2-Methoxyestrone 3-glucuronide	metab_5984	LMST05010010;HMDB0004482;PW_C002142	B(ii)	477.21	4.5475	pos	M+H	1	C25H32O9	-4.83601	25577-70-2	0.0192409	6.156	6.167	6.156	6.161	6.153	6.152	3.676	3.687	3.682	3.679	3.678	3.678	3.822	3.809	3.807	3.81	3.804	3.82	6.073	6.058	6.072
pos_6622	Hydroxytyrosol 1-O-glucoside	metab_5986	HMDB0041024	B(ii)	299.11	4.5475	pos	M+H-H2O	1	C14H20O8	-8.29431	76873-99-9	0.0742719	3.194	3.285	3.135	3.279	3.132	3.139	5.233	5.277	5.231	5.183	5.184	5.122	5.382	5.423	5.414	5.313	5.327	5.397	4.655	4.598	4.656
pos_6623	Ovalicin	metab_5987	HMDB0038120;HMDB0246031	B(ii)	279.159	4.5475	pos	M+H-H2O	1	C16H24O5	-0.567853	19683-98-8	0.00700757	5.516	5.541	5.506	5.524	5.515	5.535	5.424	5.478	5.47	5.477	5.459	5.441	5.621	5.733	5.702	5.712	5.675	5.715	5.487	5.481	5.482
pos_6624	4-Hydroxy-4-(3-pyridyl)-butanoic acid	metab_5988	HMDB0001119	B(ii)	199.108	4.5475	pos	M+NH4	1	C9H11NO3	-0.367394	15569-97-8	0.0635009	4.895	4.931	4.975	4.971	5.012	5.019	4.784	4.798	4.794	4.752	4.786	4.747	5.006	4.94	4.878	4.843	4.953	4.733	4.726	4.774	4.727
pos_6629	Decarbamoylsaxitoxin	metab_5993	HMDB0038319	B(ii)	274.164	4.5321	pos	M+NH4	1	C9H16N6O3	9.08206	58911-04-9	0.00161577	4.124	4.194	4.104	4.042	4.09	3.993	5.577	5.567	5.522	5.562	5.558	5.543	2.888	2.875	2.874	2.876	2.87	2.887	4.93	4.929	4.93
pos_6631	5-Hydroxyindoleacetic acid	metab_5996	HMDB0000763;PW_C000609	B(ii)	192.065	4.5244	pos	M+H	1	C10H9NO3	-0.697512	54-16-0	0.0102155	6.232	6.235	6.228	6.227	6.236	6.237	5.684	5.657	5.659	5.676	5.659	5.681	3.468	3.489	3.391	3.393	3.387	3.715	5.951	5.944	5.952
pos_6641	Epothilone C	metab_6006	HMDB0251875	B(ii)	495.285	4.4781	pos	M+NH4	1	C26H39NO5S	-7.38556	-	0.0187937	5.357	5.31	5.338	5.308	5.328	5.232	3.487	3.498	3.493	3.49	3.489	3.489	3.633	3.62	3.619	3.621	3.615	3.632	4.798	4.783	4.796
pos_6642	Faropenem	metab_6007	HMDB0041892	B(ii)	268.064	4.4781	pos	M+H-H2O	1	C12H15NO5S	-0.823139	106560-14-9	0.0225456	5.044	5.022	5.033	5.009	5.004	5	4.471	4.482	4.477	4.474	4.473	4.473	4.617	4.604	4.603	4.605	4.599	4.616	4.598	4.584	4.603
pos_6645	Brevetoxin B2	metab_6010	HMDB0032069	B(ii)	517.756	4.4627	pos	M+2H	2	C53H79NO17S	-8.71083	173691-95-7	0.038249	3.703	3.705	3.784	3.709	3.706	3.713	3.465	3.475	3.47	3.467	3.466	3.467	5.851	5.841	5.83	5.834	5.796	5.885	5.526	5.496	5.525
pos_6646	Candoxatrilat	metab_6011	HMDB0249582	B(ii)	422.213	4.4627	pos	M+Na	1	C20H33NO7	-4.83312	123898-42-0	0.0354185	1.053	1.056	1.059	1.059	1.057	1.062	5.235	5.253	5.165	5.198	5.22	5.22	0.9701	0.9584	0.9574	0.9596	0.9542	0.969	4.424	4.397	4.424
pos_6650	Oseltamivir	metab_6016	HMDB0035141;HMDB0014343	B(ii)	376.223	4.447	pos	M+ACN+Na	1	C16H28N2O4	5.99306	204255-11-8;196618-13-0;489-20-3	0.0223725	6.119	6.115	6.096	6.096	6.108	6.094	5.268	5.275	5.28	5.244	5.264	5.265	5.518	5.567	5.618	5.534	5.458	5.492	5.846	5.828	5.83
pos_6653	Icaridin	metab_6019	HMDB0253340	B(ii)	230.175	4.4392	pos	M+H	1	C12H23NO3	-0.690309	-	0.0199686	4.894	4.901	4.873	4.881	4.878	4.887	3.156	3.745	3.161	3.158	3.362	3.158	3.301	3.288	3.287	3.289	3.283	3.3	4.479	4.489	4.471
pos_6654	Diphenhydramine	metab_6020	PW_C001286;HMDB0001927	B(ii)	238.159	4.4238	pos	M+H-H2O	1	C17H21NO	-0.716433	147-24-0;58-73-1	0.0161556	5.871	5.894	5.888	5.863	5.869	5.873	4.624	4.63	4.629	4.659	4.694	4.699	4.765	4.752	4.751	4.753	4.747	4.764	5.53	5.528	5.517
pos_6656	Cycloheximide	metab_6022	HMDB0250657	B(ii)	314.196	4.4161	pos	M+CH3OH+H	1	C15H23NO4	-1.10132	66-81-9	0.0182762	3.867	3.992	4.229	3.897	3.842	3.564	5.544	5.565	5.566	5.549	5.535	5.547	3.462	3.449	3.448	3.45	3.444	3.461	4.918	4.904	4.906
pos_6658	DL-Acetylcarnitine	metab_6024	LMFA07070060;HMDB0240773	B(ii)	204.123	4.4161	pos	M+H	1	C9H17NO4	-0.197224	-	0.0266567	5.293	5.28	5.27	5.255	5.254	5.267	3.987	4.135	4.165	4.123	4.129	4.238	3.401	3.447	3.386	3.407	3.383	3.399	5.002	4.984	5.006
[truncated: 912 more rows]

## Sheet: Table S2
Table S2. Detailed information of neg metabolites detected in CS, CM, and CC.
[truncated: 2,201 more rows]

## Sheet: Table S3
Table S3. Common differential metabolites were detected in CS, CM, and CC.
[truncated: 286 more rows]

## Sheet: Table S4
Table S4. 10 subcluster trends for CS, CM, and CC.
[truncated: 45 more rows]
